# Supplementary material for: Structural study of bioisosteric derivatives of 5-(1H-indol-3-yl)-benzotriazole and their ability to form chalcogen bonds
Source: Acta Crystallogr E Crystallogr Commun. 2022 Mar 22;78(Pt 4):418–24. doi: 10.1107/S2056989022002948 (PMC8983978; doi:10.1107/S2056989022002948)
Supplement: Supplementary file 1 [file e-78-00418-sup1.cif]

##############################################################################
#                                                                            #
# This CIF contains the data in a paper accepted for publication in          #
# Acta Crystallographica Section E. It conforms to the requirements of       #
# Notes for Authors for Acta Crystallographica Section E, and has been       #
# peer reviewed under the auspices of the IUCr Commission on Journals.       #
#                                                                            #
# Full details of the Crystallographic Information File format               #
# are given in the paper "The Crystallographic Information File (CIF):       #
# a New Standard Archive File for Crystallography" by S. R. Hall, F. H.      #
# Allen and I. D. Brown [Acta Cryst. (1991), A47, 655-685].                  #
#                                                                            #
# The current version of the core CIF dictionary is obtainable from          #
# ftp://ftp.iucr.org/pub/cif_core.dic.                                       #
#                                                                            #
# Software is freely available for graphical display of the structure(s)     #
# in this CIF. For information consult the CIF software page                 #
# http://www.iucr.org/resources/cif/software.                                #
#                                                                            #
# This file may be used for bona fide research purposes within the           #
# scientific community so long as proper attribution is given to the journal # 
# article from which it was obtained.                                        #
#                                                                            #
##############################################################################
data_p-bSe
_audit_creation_method     'SHELXL-2016/6'
_journal_date_recd_electronic     2022-03-09
_journal_date_accepted     2022-03-16
_journal_name_full     'Acta Crystallographica, Section E'
_journal_year     2022
_journal_volume     78
_journal_issue      4
_journal_page_first     0
_journal_page_last     0
_journal_paper_category     GO
_journal_paper_doi     10.1107/S2056989022002948
_journal_coeditor_code     VM2261
_publ_contact_author_name     'Manon Mirgaux'
_publ_contact_author_address
;
Namur Institute of Structured Matter (NISM),
Namur Research Institute for Life Science (NARILIS),
Department of Chemistry, Laboratoire de Chimie Biologique Structurale (CBS),
University of Namur (UNamur), 61 Rue de Bruxelles, 5000 Namur, Belgium
;
_publ_contact_author_email
                              'manon.mirgaux@unamur.be, johan.wouters@unamur.be'
_publ_contact_author_fax     ?
_publ_contact_author_phone     '081724569'
_publ_section_title
;
Structural study of bioisosteric derivatives of
5-(1<i>H</i>-indol-3-yl)-benzotriazole and their ability to form chalcogen
bonds
;
_publ_section_title_footnote     .
loop_
    _publ_author_name
    _publ_author_footnote
    _publ_author_address
    'Mirgaux, Manon' .
;
Namur Institute of Structured Matter (NISM)
Namur Research Institute for Life Science (NARILIS)
Department of Chemistry
Laboratoire de Chimie Biologique Structurale (CBS) University of Namur (UNamur)
61 Rue de Bruxelles, 5000
Namur
Belgium
;
    'Scaillet, Tanguy' .
;
Namur Institute of Structured Matter (NISM)
Namur Research Institute for Life Science (NARILIS)
Department of Chemistry
Laboratoire de Chimie Biologique Structurale (CBS) University of Namur (UNamur)
61 Rue de Bruxelles, 5000
Namur
Belgium
;
    'Kozlova, Arina' .
;
Louvain Drug Research Institute (LDRI),
Universit\'e Catholique de Louvain (UCLouvain), Brussels B-1200,
Belgium
;
    'Tumanov, Nikolay' .
;
Namur Institute of Structured Matter (NISM)
Namur Research Institute for Life Science (NARILIS)
Department of Chemistry
Laboratoire de Chimie Biologique Structurale (CBS) University of Namur (UNamur)
61 Rue de Bruxelles, 5000
Namur
Belgium
;
    'Frederick, Rapha\"el' .
;
Louvain Drug Research Institute (LDRI),
Universit\'e Catholique de Louvain (UCLouvain), Brussels B-1200,
Belgium
;
    'Bodart, Laurie' .
;
Namur Institute of Structured Matter (NISM)
Namur Research Institute for Life Science (NARILIS)
Department of Chemistry
Laboratoire de Chimie Biologique Structurale (CBS) University of Namur (UNamur)
61 Rue de Bruxelles, 5000
Namur
Belgium
;
    'Wouters, Johan' .
;
Namur Institute of Structured Matter (NISM)
Namur Research Institute for Life Science (NARILIS)
Department of Chemistry
Laboratoire de Chimie Biologique Structurale (CBS) University of Namur (UNamur)
61 Rue de Bruxelles, 5000
Namur
Belgium
;
_publ_section_synopsis
;
Recently, interest in the isosteric replacement of a nitrogen atom to selenium,
sulfur or oxygen atoms has been highlighted in the design of potential
inhibitors for cancer research. In this context, the structures of
5-(1<i>H</i>-indol-3-yl)-2,1,3-benzotriazole derivatives
[5-(1<i>H</i>-indol-3-yl)-2,1,3-benzothiadiazole (bS, C~14~H~9~N~3~S) and
5-(1<i>H</i>-indol-3-yl)-2,1,3-benzoxadiazole (bO, C~14~H~9~N~3~O)], as well
as a synthesis intermediate of the selenated bioisostere
[5-[1-(benzensulfonyl)-1<i>H</i>-indol-3-yl]-2,1,3-benzoselenadiazole (p-bSe,
C~20~H~13~N~3~O~2~SSe)] were determined using single-crystal X-ray diffraction
(SCXRD) analyses.
;
_chemical_name_systematic
;
5-[1-(Benzenesulfonyl)-1<i>H</i>-indol-3-yl]-2,1,3-benzoselenadiazole
;
_chemical_name_common
;
;
_chemical_formula_moiety     'C20 H13 N3 O2 S Se'
_chemical_formula_sum     'C20 H13 N3 O2 S Se'
_chemical_formula_iupac     'C20 H13 N3 O2 S Se'
_chemical_formula_weight     438.35
_chemical_melting_point     ?
_space_group_crystal_system     triclinic
_space_group_name_H-M_alt     'P -1'
_space_group_name_Hall     '-P 1'
loop_
    _space_group_symop_operation_xyz
    'x, y, z'
    '-x, -y, -z'
_cell_length_a     7.7760(3)
_cell_length_b     9.9573(4)
_cell_length_c     11.4124(6)
_cell_angle_alpha     90.970(4)
_cell_angle_beta     92.771(4)
_cell_angle_gamma     94.283(3)
_cell_volume     879.95(7)
_cell_formula_units_Z     2
_cell_measurement_reflns_used     4183
_cell_measurement_theta_min     3.8710
_cell_measurement_theta_max     66.7360
_cell_measurement_temperature     295(2)
_exptl_crystal_description     Plate
_exptl_crystal_colour     Colourless
_exptl_crystal_size_max     0.190
_exptl_crystal_size_mid     0.100
_exptl_crystal_size_min     0.010
_exptl_crystal_density_diffrn     1.654
_exptl_crystal_density_meas     ?
_exptl_crystal_density_method     ?
_exptl_crystal_F_000     440
_exptl_absorpt_coefficient_mu     4.183
_exptl_absorpt_correction_type     analytical
_exptl_absorpt_process_details
;
(CrysAlisPro; Rigaku OD, 2020)
;
_exptl_absorpt_correction_T_min     0.663
_exptl_absorpt_correction_T_max     0.958
_diffrn_ambient_temperature     295(2)
_diffrn_source     'fine-focus sealed X-ray tube'
_diffrn_radiation_type     CuK\a
_diffrn_radiation_wavelength     1.54184
_diffrn_measurement_device_type     'Xcalibur, Ruby, Gemini ultra'
_diffrn_measurement_device     'four-circle diffractometer'
_diffrn_measurement_method     '\w scans'
_diffrn_detector_area_resol_mean     5.1856
_diffrn_reflns_number     9941
_diffrn_reflns_av_R_equivalents     0.0300
_diffrn_reflns_av_unetI/netI     0.0291
_diffrn_reflns_theta_min     3.879
_diffrn_reflns_theta_max     67.189
_diffrn_reflns_theta_full     67.189
_diffrn_measured_fraction_theta_max     0.986
_diffrn_measured_fraction_theta_full     0.986
_diffrn_reflns_limit_h_min     -9
_diffrn_reflns_limit_h_max     9
_diffrn_reflns_limit_k_min     -11
_diffrn_reflns_limit_k_max     9
_diffrn_reflns_limit_l_min     -13
_diffrn_reflns_limit_l_max     13
_refine_special_details
;
Structures were solved by the dual-space method of ShelXT (Sheldrick, 2015a)
within Olex^2^ (Dolomanov <i>et al.</i>, 2009). Structures were refined by the
least- squares method implemented in SHELXL (Sheldrick, 2015b) within ShelXle
(H\"ubschle <i>et al.</i>, 2011). Structures and crystal packings were
visualized using Mercury (Macrae <i>et al.</i>, 2020).
;
_reflns_number_total     3113
_reflns_number_gt     2571
_reflns_threshold_expression     'I > 2\s(I)'
_refine_ls_structure_factor_coef     Fsqd
_refine_ls_matrix_type     full
_refine_ls_R_factor_all     0.0466
_refine_ls_R_factor_gt     0.0367
_refine_ls_wR_factor_gt     0.0940
_refine_ls_wR_factor_ref     0.1014
_refine_ls_goodness_of_fit_ref     1.040
_refine_ls_restrained_S_all     1.040
_refine_ls_number_reflns     3113
_refine_ls_number_parameters     244
_refine_ls_number_restraints     0
_refine_ls_hydrogen_treatment     constr
_refine_ls_weighting_scheme     calc
_refine_ls_weighting_details
              'w=1/[\s^2^(Fo^2^)+(0.0588P)^2^+0.2071P] where P=(Fo^2^+2Fc^2^)/3'
_atom_sites_solution_hydrogens     geom
_atom_sites_solution_primary     dual
_atom_sites_solution_secondary     dual
_refine_ls_shift/su_max     0.001
_refine_ls_shift/su_mean     0.000
_refine_diff_density_max     0.464
_refine_diff_density_min     -0.614
_refine_ls_extinction_method     none
_refine_ls_extinction_coef     .
loop_
    _atom_type_symbol
    _atom_type_description
    _atom_type_scat_dispersion_real
    _atom_type_scat_dispersion_imag
    _atom_type_scat_source
    'C' 'C' 0.0181 0.0091
                         'International Tables Vol C Tables 4.2.6.8 and 6.1.1.4'
    'H' 'H' 0.0000 0.0000
                         'International Tables Vol C Tables 4.2.6.8 and 6.1.1.4'
    'N' 'N' 0.0311 0.0180
                         'International Tables Vol C Tables 4.2.6.8 and 6.1.1.4'
    'O' 'O' 0.0492 0.0322
                         'International Tables Vol C Tables 4.2.6.8 and 6.1.1.4'
    'S' 'S' 0.3331 0.5567
                         'International Tables Vol C Tables 4.2.6.8 and 6.1.1.4'
    'Se' 'Se' -0.7943 1.1372
                         'International Tables Vol C Tables 4.2.6.8 and 6.1.1.4'
_computing_data_collection
;
CrysAlisPro (Rigaku OD, 2020)
;
_computing_cell_refinement
;
CrysAlisPro (Rigaku OD, 2020)
;
_computing_data_reduction
;
CrysAlisPro (Rigaku OD, 2020)
;
_computing_structure_solution
;
<i>SHELXT2014/5</i> (Sheldrick, 2015a)
;
_computing_structure_refinement
;
<i>SHELXL2016/6</i> (Sheldrick, 2015b), <i>ShelXle</i>
(H\"ubschle <i>et al.</i>, 2011), <i>OLEX2</i>
(Dolomanov <i>et al.</i>, 2009)
;
_computing_molecular_graphics
;
Mercury (Macrae <i>et al.</i>,  2020)
;
_computing_publication_material     ?
loop_
    _atom_site_type_symbol
    _atom_site_label
    _atom_site_fract_x
    _atom_site_fract_y
    _atom_site_fract_z
    _atom_site_U_iso_or_equiv
    _atom_site_adp_type
    _atom_site_calc_flag
    _atom_site_occupancy
    _atom_site_disorder_assembly
    _atom_site_disorder_group
    Se Se1 0.90079(4) 0.81216(3) 0.75959(3) 0.07181(16) Uani d 1 . .
    S S1 0.52981(9) 0.00138(6) 0.25117(6) 0.05354(19) Uani d 1 . .
    O O1 0.4385(3) -0.0082(2) 0.13980(18) 0.0639(5) Uani d 1 . .
    O O2 0.4503(3) -0.0486(2) 0.35371(18) 0.0650(5) Uani d 1 . .
    N N1 0.9080(3) 0.7558(3) 0.6120(2) 0.0674(7) Uani d 1 . .
    N N2 0.7790(4) 0.6657(3) 0.8062(2) 0.0685(7) Uani d 1 . .
    N N3 0.5808(3) 0.1632(2) 0.2811(2) 0.0539(5) Uani d 1 . .
    C C1 0.8223(3) 0.6341(3) 0.6050(2) 0.0529(6) Uani d 1 . .
    C C2 0.7984(4) 0.5541(3) 0.5005(2) 0.0558(6) Uani d 1 . .
    H H2 0.846444 0.585254 0.432073 0.067 Uiso calc 1 . .
    C C3 0.7060(3) 0.4321(2) 0.4993(2) 0.0481(6) Uani d 1 . .
    C C4 0.6317(4) 0.3868(3) 0.6070(2) 0.0570(7) Uani d 1 . .
    H H4 0.566610 0.304496 0.606199 0.068 Uiso calc 1 . .
    C C5 0.6530(4) 0.4592(3) 0.7089(3) 0.0620(7) Uani d 1 . .
    H H5 0.604349 0.426314 0.776555 0.074 Uiso calc 1 . .
    C C6 0.7506(4) 0.5862(3) 0.7115(2) 0.0553(6) Uani d 1 . .
    C C7 0.6741(3) 0.3458(2) 0.3939(2) 0.0477(6) Uani d 1 . .
    C C8 0.6014(3) 0.2176(3) 0.3945(2) 0.0519(6) Uani d 1 . .
    H H8 0.569709 0.172160 0.461603 0.062 Uiso calc 1 . .
    C C9 0.6494(3) 0.2603(3) 0.2037(2) 0.0517(6) Uani d 1 . .
    C C10 0.7064(3) 0.3750(3) 0.2714(2) 0.0503(6) Uani d 1 . .
    C C11 0.7763(5) 0.4873(3) 0.2134(3) 0.0675(8) Uani d 1 . .
    H H11 0.814269 0.565849 0.255173 0.081 Uiso calc 1 . .
    C C12 0.7881(5) 0.4801(3) 0.0936(3) 0.0802(10) Uani d 1 . .
    H H12 0.834370 0.554638 0.054712 0.096 Uiso calc 1 . .
    C C13 0.7326(5) 0.3643(3) 0.0297(3) 0.0730(9) Uani d 1 . .
    H H13 0.744430 0.362173 -0.050976 0.088 Uiso calc 1 . .
    C C14 0.6602(4) 0.2520(3) 0.0831(2) 0.0616(7) Uani d 1 . .
    H H14 0.620702 0.174545 0.040267 0.074 Uiso calc 1 . .
    C C15 0.7292(4) -0.0687(2) 0.2387(2) 0.0545(6) Uani d 1 . .
    C C16 0.8268(4) -0.0925(3) 0.3403(3) 0.0637(7) Uani d 1 . .
    H H16 0.787011 -0.072995 0.413787 0.076 Uiso calc 1 . .
    C C17 0.9851(4) -0.1459(3) 0.3296(3) 0.0732(9) Uani d 1 . .
    H H17 1.052470 -0.162969 0.396443 0.088 Uiso calc 1 . .
    C C18 1.0426(4) -0.1736(3) 0.2205(3) 0.0733(9) Uani d 1 . .
    H H18 1.149596 -0.208273 0.214087 0.088 Uiso calc 1 . .
    C C19 0.9442(5) -0.1509(3) 0.1210(3) 0.0723(8) Uani d 1 . .
    H H19 0.984606 -0.170801 0.047749 0.087 Uiso calc 1 . .
    C C20 0.7853(4) -0.0986(3) 0.1287(3) 0.0636(7) Uani d 1 . .
    H H20 0.717547 -0.083800 0.061463 0.076 Uiso calc 1 . .
loop_
    _atom_site_aniso_label
    _atom_site_aniso_U_11
    _atom_site_aniso_U_22
    _atom_site_aniso_U_33
    _atom_site_aniso_U_12
    _atom_site_aniso_U_13
    _atom_site_aniso_U_23
    Se1 0.0753(2) 0.0682(2) 0.0690(3) -0.00422(16) -0.00371(17) -0.02183(16)
    S1 0.0587(4) 0.0467(4) 0.0525(4) -0.0097(3) -0.0021(3) -0.0040(3)
    O1 0.0655(12) 0.0654(12) 0.0575(12) -0.0055(9) -0.0107(9) -0.0115(9)
    O2 0.0722(12) 0.0598(11) 0.0604(12) -0.0146(9) 0.0078(10) 0.0011(9)
    N1 0.0683(15) 0.0635(15) 0.0673(16) -0.0116(11) 0.0024(12) -0.0126(12)
    N2 0.0805(17) 0.0695(16) 0.0551(15) 0.0090(13) -0.0007(13) -0.0112(12)
    N3 0.0681(14) 0.0440(11) 0.0473(12) -0.0086(9) 0.0006(10) -0.0024(9)
    C1 0.0520(14) 0.0522(14) 0.0534(16) 0.0035(11) -0.0050(12) -0.0072(11)
    C2 0.0604(16) 0.0571(15) 0.0486(15) -0.0046(12) 0.0043(12) -0.0038(11)
    C3 0.0519(14) 0.0454(13) 0.0471(14) 0.0061(10) -0.0019(11) -0.0009(10)
    C4 0.0734(18) 0.0461(14) 0.0511(16) 0.0018(12) 0.0011(13) 0.0019(11)
    C5 0.081(2) 0.0578(16) 0.0477(16) 0.0068(14) 0.0042(14) 0.0048(12)
    C6 0.0607(16) 0.0553(15) 0.0501(15) 0.0136(12) -0.0058(13) -0.0059(12)
    C7 0.0507(14) 0.0481(13) 0.0440(14) 0.0034(10) 0.0012(11) -0.0017(10)
    C8 0.0604(15) 0.0502(14) 0.0443(14) -0.0010(11) 0.0010(12) 0.0005(11)
    C9 0.0562(15) 0.0506(14) 0.0477(15) 0.0020(11) -0.0008(12) 0.0019(11)
    C10 0.0567(15) 0.0463(14) 0.0483(15) 0.0048(11) 0.0041(12) 0.0004(11)
    C11 0.096(2) 0.0478(15) 0.0566(18) -0.0091(14) 0.0058(16) -0.0007(12)
    C12 0.120(3) 0.0613(18) 0.0573(19) -0.0120(18) 0.0133(18) 0.0073(14)
    C13 0.103(2) 0.0705(19) 0.0446(16) -0.0002(16) 0.0070(16) 0.0032(13)
    C14 0.0788(19) 0.0597(16) 0.0450(15) 0.0000(14) -0.0025(14) -0.0026(12)
    C15 0.0639(16) 0.0401(13) 0.0568(16) -0.0098(11) -0.0022(13) -0.0009(11)
    C16 0.0712(19) 0.0583(16) 0.0591(17) -0.0064(13) -0.0054(14) 0.0028(13)
    C17 0.072(2) 0.0647(19) 0.080(2) -0.0023(15) -0.0186(17) 0.0078(16)
    C18 0.0690(19) 0.0574(18) 0.093(3) 0.0020(14) 0.0006(18) 0.0007(16)
    C19 0.082(2) 0.0645(19) 0.071(2) 0.0070(16) 0.0059(17) -0.0070(15)
    C20 0.0748(19) 0.0565(16) 0.0581(18) 0.0004(13) -0.0013(15) -0.0041(13)
_geom_special_details
;
 All esds (except the esd in the dihedral angle between two l.s. planes)
 are estimated using the full covariance matrix.  The cell esds are taken
 into account individually in the estimation of esds in distances, angles
 and torsion angles; correlations between esds in cell parameters are only
 used when they are defined by crystal symmetry.  An approximate (isotropic)
 treatment of cell esds is used for estimating esds involving l.s. planes.
;
loop_
    _geom_bond_atom_site_label_1
    _geom_bond_atom_site_label_2
    _geom_bond_site_symmetry_2
    _geom_bond_distance
    _geom_bond_publ_flag
    Se1 N1 . 1.772(3) ?
    Se1 N2 . 1.782(3) ?
    S1 O1 . 1.424(2) ?
    S1 O2 . 1.430(2) ?
    S1 N3 . 1.657(2) ?
    S1 C15 . 1.758(3) ?
    N1 C1 . 1.337(4) ?
    N2 C6 . 1.329(4) ?
    N3 C8 . 1.391(3) ?
    N3 C9 . 1.414(4) ?
    C1 C2 . 1.420(4) ?
    C1 C6 . 1.436(4) ?
    C2 C3 . 1.365(4) ?
    C2 H2 . 0.9300 ?
    C3 C4 . 1.448(4) ?
    C3 C7 . 1.466(4) ?
    C4 C5 . 1.355(4) ?
    C4 H4 . 0.9300 ?
    C5 C6 . 1.424(4) ?
    C5 H5 . 0.9300 ?
    C7 C8 . 1.357(4) ?
    C7 C10 . 1.463(4) ?
    C8 H8 . 0.9300 ?
    C9 C14 . 1.384(4) ?
    C9 C10 . 1.399(4) ?
    C10 C11 . 1.398(4) ?
    C11 C12 . 1.376(5) ?
    C11 H11 . 0.9300 ?
    C12 C13 . 1.383(5) ?
    C12 H12 . 0.9300 ?
    C13 C14 . 1.379(4) ?
    C13 H13 . 0.9300 ?
    C14 H14 . 0.9300 ?
    C15 C20 . 1.383(4) ?
    C15 C16 . 1.388(4) ?
    C16 C17 . 1.386(5) ?
    C16 H16 . 0.9300 ?
    C17 C18 . 1.374(5) ?
    C17 H17 . 0.9300 ?
    C18 C19 . 1.370(5) ?
    C18 H18 . 0.9300 ?
    C19 C20 . 1.383(5) ?
    C19 H19 . 0.9300 ?
    C20 H20 . 0.9300 ?
loop_
    _geom_angle_atom_site_label_1
    _geom_angle_atom_site_label_2
    _geom_angle_atom_site_label_3
    _geom_angle_site_symmetry_1
    _geom_angle_site_symmetry_3
    _geom_angle
    _geom_angle_publ_flag
    N1 Se1 N2 . . 95.07(11) ?
    O1 S1 O2 . . 120.66(12) ?
    O1 S1 N3 . . 107.53(12) ?
    O2 S1 N3 . . 104.65(12) ?
    O1 S1 C15 . . 108.75(13) ?
    O2 S1 C15 . . 109.34(13) ?
    N3 S1 C15 . . 104.72(12) ?
    C1 N1 Se1 . . 106.3(2) ?
    C6 N2 Se1 . . 105.8(2) ?
    C8 N3 C9 . . 108.0(2) ?
    C8 N3 S1 . . 123.64(18) ?
    C9 N3 S1 . . 126.7(2) ?
    N1 C1 C2 . . 124.0(3) ?
    N1 C1 C6 . . 116.0(3) ?
    C2 C1 C6 . . 120.0(2) ?
    C3 C2 C1 . . 120.8(3) ?
    C3 C2 H2 . . 119.6 ?
    C1 C2 H2 . . 119.6 ?
    C2 C3 C4 . . 118.3(2) ?
    C2 C3 C7 . . 123.5(2) ?
    C4 C3 C7 . . 118.2(2) ?
    C5 C4 C3 . . 122.8(3) ?
    C5 C4 H4 . . 118.6 ?
    C3 C4 H4 . . 118.6 ?
    C4 C5 C6 . . 119.4(3) ?
    C4 C5 H5 . . 120.3 ?
    C6 C5 H5 . . 120.3 ?
    N2 C6 C5 . . 124.5(3) ?
    N2 C6 C1 . . 116.8(3) ?
    C5 C6 C1 . . 118.7(2) ?
    C8 C7 C10 . . 106.2(2) ?
    C8 C7 C3 . . 123.9(2) ?
    C10 C7 C3 . . 129.8(2) ?
    C7 C8 N3 . . 110.8(2) ?
    C7 C8 H8 . . 124.6 ?
    N3 C8 H8 . . 124.6 ?
    C14 C9 C10 . . 123.6(3) ?
    C14 C9 N3 . . 129.3(3) ?
    C10 C9 N3 . . 107.1(2) ?
    C11 C10 C9 . . 117.9(3) ?
    C11 C10 C7 . . 134.3(3) ?
    C9 C10 C7 . . 107.8(2) ?
    C12 C11 C10 . . 119.0(3) ?
    C12 C11 H11 . . 120.5 ?
    C10 C11 H11 . . 120.5 ?
    C11 C12 C13 . . 121.5(3) ?
    C11 C12 H12 . . 119.3 ?
    C13 C12 H12 . . 119.3 ?
    C14 C13 C12 . . 121.4(3) ?
    C14 C13 H13 . . 119.3 ?
    C12 C13 H13 . . 119.3 ?
    C13 C14 C9 . . 116.6(3) ?
    C13 C14 H14 . . 121.7 ?
    C9 C14 H14 . . 121.7 ?
    C20 C15 C16 . . 121.6(3) ?
    C20 C15 S1 . . 119.6(2) ?
    C16 C15 S1 . . 118.8(2) ?
    C17 C16 C15 . . 118.4(3) ?
    C17 C16 H16 . . 120.8 ?
    C15 C16 H16 . . 120.8 ?
    C18 C17 C16 . . 120.2(3) ?
    C18 C17 H17 . . 119.9 ?
    C16 C17 H17 . . 119.9 ?
    C19 C18 C17 . . 120.8(3) ?
    C19 C18 H18 . . 119.6 ?
    C17 C18 H18 . . 119.6 ?
    C18 C19 C20 . . 120.4(3) ?
    C18 C19 H19 . . 119.8 ?
    C20 C19 H19 . . 119.8 ?
    C19 C20 C15 . . 118.6(3) ?
    C19 C20 H20 . . 120.7 ?
    C15 C20 H20 . . 120.7 ?
loop_
    _geom_torsion_atom_site_label_1
    _geom_torsion_atom_site_label_2
    _geom_torsion_atom_site_label_3
    _geom_torsion_atom_site_label_4
    _geom_torsion_site_symmetry_1
    _geom_torsion_site_symmetry_2
    _geom_torsion_site_symmetry_3
    _geom_torsion_site_symmetry_4
    _geom_torsion
    _geom_torsion_publ_flag
    N2 Se1 N1 C1 . . . . -0.2(2) ?
    N1 Se1 N2 C6 . . . . -0.4(2) ?
    O1 S1 N3 C8 . . . . 151.5(2) ?
    O2 S1 N3 C8 . . . . 22.0(3) ?
    C15 S1 N3 C8 . . . . -93.0(2) ?
    O1 S1 N3 C9 . . . . -44.8(3) ?
    O2 S1 N3 C9 . . . . -174.2(2) ?
    C15 S1 N3 C9 . . . . 70.8(3) ?
    Se1 N1 C1 C2 . . . . -180.0(2) ?
    Se1 N1 C1 C6 . . . . 0.7(3) ?
    N1 C1 C2 C3 . . . . -178.5(3) ?
    C6 C1 C2 C3 . . . . 0.8(4) ?
    C1 C2 C3 C4 . . . . 0.5(4) ?
    C1 C2 C3 C7 . . . . 178.9(2) ?
    C2 C3 C4 C5 . . . . -1.3(4) ?
    C7 C3 C4 C5 . . . . -179.8(3) ?
    C3 C4 C5 C6 . . . . 0.7(4) ?
    Se1 N2 C6 C5 . . . . -178.2(2) ?
    Se1 N2 C6 C1 . . . . 0.9(3) ?
    C4 C5 C6 N2 . . . . 179.7(3) ?
    C4 C5 C6 C1 . . . . 0.6(4) ?
    N1 C1 C6 N2 . . . . -1.2(4) ?
    C2 C1 C6 N2 . . . . 179.5(3) ?
    N1 C1 C6 C5 . . . . 178.0(3) ?
    C2 C1 C6 C5 . . . . -1.4(4) ?
    C2 C3 C7 C8 . . . . 171.4(3) ?
    C4 C3 C7 C8 . . . . -10.2(4) ?
    C2 C3 C7 C10 . . . . -10.1(4) ?
    C4 C3 C7 C10 . . . . 168.3(3) ?
    C10 C7 C8 N3 . . . . -1.4(3) ?
    C3 C7 C8 N3 . . . . 177.4(2) ?
    C9 N3 C8 C7 . . . . 2.1(3) ?
    S1 N3 C8 C7 . . . . 168.4(2) ?
    C8 N3 C9 C14 . . . . 179.1(3) ?
    S1 N3 C9 C14 . . . . 13.3(4) ?
    C8 N3 C9 C10 . . . . -1.8(3) ?
    S1 N3 C9 C10 . . . . -167.7(2) ?
    C14 C9 C10 C11 . . . . 0.7(4) ?
    N3 C9 C10 C11 . . . . -178.4(3) ?
    C14 C9 C10 C7 . . . . -179.9(3) ?
    N3 C9 C10 C7 . . . . 1.0(3) ?
    C8 C7 C10 C11 . . . . 179.5(3) ?
    C3 C7 C10 C11 . . . . 0.8(5) ?
    C8 C7 C10 C9 . . . . 0.3(3) ?
    C3 C7 C10 C9 . . . . -178.5(3) ?
    C9 C10 C11 C12 . . . . -0.8(5) ?
    C7 C10 C11 C12 . . . . 180.0(3) ?
    C10 C11 C12 C13 . . . . -0.1(6) ?
    C11 C12 C13 C14 . . . . 1.2(6) ?
    C12 C13 C14 C9 . . . . -1.3(5) ?
    C10 C9 C14 C13 . . . . 0.3(5) ?
    N3 C9 C14 C13 . . . . 179.3(3) ?
    O1 S1 C15 C20 . . . . 11.5(3) ?
    O2 S1 C15 C20 . . . . 145.2(2) ?
    N3 S1 C15 C20 . . . . -103.2(2) ?
    O1 S1 C15 C16 . . . . -168.6(2) ?
    O2 S1 C15 C16 . . . . -35.0(2) ?
    N3 S1 C15 C16 . . . . 76.7(2) ?
    C20 C15 C16 C17 . . . . 0.8(4) ?
    S1 C15 C16 C17 . . . . -179.0(2) ?
    C15 C16 C17 C18 . . . . 0.3(4) ?
    C16 C17 C18 C19 . . . . -0.9(5) ?
    C17 C18 C19 C20 . . . . 0.4(5) ?
    C18 C19 C20 C15 . . . . 0.6(5) ?
    C16 C15 C20 C19 . . . . -1.3(4) ?
    S1 C15 C20 C19 . . . . 178.6(2) ?
loop_
    _geom_hbond_atom_site_label_D
    _geom_hbond_atom_site_label_H
    _geom_hbond_atom_site_label_A
    _geom_hbond_site_symmetry_A
    _geom_hbond_distance_DH
    _geom_hbond_distance_HA
    _geom_hbond_distance_DA
    _geom_hbond_angle_DHA
    C8 H8 O2 2_656 0.93 2.46 3.380(3) 168
    C14 H14 O1 . 0.93 2.54 3.099(4) 119
_shelx_space_group_comment
;
The symmetry employed for this shelxl refinement is uniquely defined
by the following loop, which should always be used as a source of
symmetry information in preference to the above space-group names.
They are only intended as comments.
;
_shelx_estimated_absorpt_T_min     0.504
_shelx_estimated_absorpt_T_max     0.959
_shelx_hkl_file
;
   0   0   1  135.49    3.31
   0   0   1  131.35    3.26
   0   0   2 3865.18   79.03
   0   0   2 3779.15   78.96
   0   0   3   -0.13    0.48
   0   0   3    0.33    0.49
   0   0   4  397.65   10.29
   0   0   5   35.27    2.30
   0   0   6  523.65   14.01
   0   0  -7   76.64    2.62
   0   0   7   70.54    4.04
   0   0   7   77.68    4.30
   0   0  -8  377.73    9.29
   0   0   8  388.64   12.38
   0   0   8  375.32   12.14
   0   0   9    1.73    0.89
   0   0  -9    1.22    0.57
   0   0 -10    3.12    1.00
   0   0  11   22.38    1.71
   0   0 -11   20.62    1.67
   0   0  12    8.62    1.03
   0   0 -12    6.08    0.99
   0   0  13   -0.74    0.52
   0   0  13    0.02    0.50
   0  -1  13    6.26    0.77
   0  -1  13    6.00    0.76
   0  -1  12    2.89    0.85
   0  -1  12    2.71    0.81
   0   1 -12    1.69    0.78
   0  -1  11    2.45    1.04
   0   1 -11    0.06    0.84
   0   1 -10  203.24    5.92
   0  -1  10  202.86    5.90
   0  -1   9   76.82    4.82
   0   1  -9   79.56    3.01
   0   1  -8  121.31    3.81
   0  -1   8  122.05    5.94
   0   1  -7  116.83    3.54
   0  -1   7  122.49    5.20
   0  -1   7  124.24    5.63
   0  -1   6   10.39    1.32
   0  -1   6   11.21    1.54
   0  -1   5  497.11   13.32
   0  -1   5  512.97   12.89
   0  -1   4   83.30    3.16
   0  -1   4   81.02    3.42
   0  -1   3  216.06    6.00
   0  -1   3  214.98    5.62
   0  -1   2 1247.39   27.87
   0  -1   2 1355.63   27.51
   0  -1   1 2305.74   44.54
   0  -1   1 2088.42   43.97
   0  -1   0  203.33    4.83
   0   1   1  635.06   13.55
   0   1   2  845.59   18.25
   0   1   3  349.72    8.77
   0   1   3  360.33    9.20
   0   1   4   46.05    2.34
   0   1   4   47.14    2.56
   0   1   5  448.89   12.31
   0   1   5  463.54   11.96
   0   1   6  292.32    9.42
   0  -1  -7  177.04    4.88
   0   1   7  175.04    7.21
   0  -1  -8   67.99    2.64
   0   1   8   67.36    4.41
   0  -1  -9   31.39    1.84
   0   1   9   26.17    2.82
   0   1   9   26.80    2.98
   0  -1 -10  143.29    4.69
   0  -1 -11    0.58    0.88
   0  -1 -11    1.44    0.58
   0  -1 -12   29.07    1.78
   0   1  12   28.26    1.65
   0  -1 -13    0.40    0.58
   0   1  13    1.75    0.56
   0   1  13    1.20    0.51
   0  -2  13    1.14    0.51
   0  -2  13    3.17    0.64
   0  -2  12    1.05    0.72
   0  -2  12    1.12    0.72
   0  -2  11    2.87    0.88
   0   2 -11    1.74    0.88
   0   2 -10    9.62    1.18
   0  -2  10    8.86    1.22
   0  -2  10    9.44    1.14
   0   2  -9   -0.64    0.54
   0  -2   9   -0.23    0.80
   0  -2   9    0.95    0.65
   0  -2   9    1.07    0.39
   0  -2   8    5.89    0.65
   0  -2   8    5.35    1.22
   0  -2   8    6.48    0.82
   0   2  -8    5.93    0.71
   0  -2   7    9.40    1.56
   0   2  -7    8.82    0.78
   0  -2   7   10.15    0.92
   0  -2   7    8.25    0.72
   0  -2   6   66.22    3.79
   0  -2   5    4.37    0.99
   0  -2   5    3.74    0.67
   0  -2   4   14.64    1.07
   0  -2   4   14.18    1.41
   0  -2   3  308.39    8.12
   0  -2   3  297.01    7.08
   0  -2   2    5.66    0.77
   0  -2   2    4.63    0.41
   0  -2   1  239.76    6.20
   0  -2   0    3.95    0.59
   0   2   1  138.91    3.92
   0   2   2   31.78    1.50
   0   2   3  211.29    5.83
   0   2   4   13.76    1.54
   0   2   4   14.52    1.28
   0   2   5 1027.13   24.05
   0   2   5 1052.76   25.01
   0   2   6  104.87    5.21
   0  -2  -6  109.13    3.27
   0  -2  -6  107.65    3.35
   0   2   6  113.25    4.77
   0   2   7  154.70    6.99
   0  -2  -7  154.12    4.44
   0   2   8    5.86    1.42
   0  -2  -8    6.67    0.66
   0  -2  -8    7.50    0.84
   0   2   9   20.89    2.81
   0  -2  -9   22.84    1.62
   0  -2 -10    4.54    1.08
   0  -2 -11   21.52    1.69
   0  -2 -11   20.92    1.32
   0  -2 -12    9.84    1.15
   0   2  12   10.67    1.05
   0  -2 -13   10.73    0.95
   0  -3  13    0.82    0.41
   0  -3  13    2.40    0.53
   0  -3  12    3.97    0.80
   0  -3  12    1.90    0.70
   0  -3  11    8.03    1.10
   0  -3  11    9.40    1.13
   0  -3  10   10.65    1.29
   0  -3  10    9.88    1.24
   0   3 -10    8.73    1.04
   0  -3   9   48.50    2.43
   0   3  -9   45.81    2.10
   0  -3   9   50.28    2.41
   0  -3   9   50.25    2.11
   0  -3   8   19.85    2.44
   0   3  -8   17.39    1.16
   0  -3   8   17.35    1.14
   0  -3   8   17.81    1.34
   0  -3   8   19.05    1.39
   0  -3   8   16.78    1.09
   0  -3   8   19.11    1.23
   0  -3   7  116.60    5.87
   0  -3   7  116.45    3.48
   0  -3   7  109.11    3.32
   0  -3   7  112.31    3.63
   0  -3   7  106.72    3.31
   0  -3   7  110.48    3.63
   0   3  -7  108.11    3.38
   0  -3   6    3.00    0.56
   0  -3   6    3.22    0.49
   0  -3   6    3.84    0.54
   0  -3   6    3.48    0.52
   0  -3   6    2.34    0.89
   0  -3   6    3.56    0.54
   0  -3   5   86.79    4.28
   0  -3   4  128.45    5.03
   0  -3   3    1.72    0.60
   0  -3   2  287.42    7.96
   0  -3   1  874.76   19.96
   0  -3   0  199.95    5.97
   0   3   1  786.48   17.91
   0   3   2   87.35    3.23
   0   3   3   59.09    2.61
   0   3   4  355.67   10.73
   0   3   4  356.54    9.48
   0   3   5   34.44    2.79
   0   3   5   34.67    2.30
   0  -3  -6  190.54    5.29
   0   3   6  186.09    7.82
   0   3   6  191.96    6.83
   0  -3  -6  199.18    5.22
   0  -3  -6  196.64    4.97
   0  -3  -7    1.20    0.47
   0  -3  -7    1.03    0.39
   0  -3  -7    1.08    0.43
   0   3   7    1.64    1.03
   0   3   8   63.84    4.75
   0  -3  -8   58.08    2.42
   0  -3  -8   56.91    2.11
   0  -3  -9   13.26    1.37
   0  -3  -9   11.34    0.94
   0  -3 -10    5.55    1.11
   0  -3 -10    6.00    0.97
   0  -3 -11    1.75    0.81
   0  -3 -11    0.84    0.60
   0  -3 -12    6.35    0.94
   0  -3 -12    8.77    0.81
   0  -3 -13    0.90    0.50
   0  -4  12    7.31    0.92
   0  -4  12    8.60    0.94
   0  -4  11   15.27    1.31
   0  -4  11   16.17    1.40
   0  -4  10    8.10    1.23
   0  -4  10    9.33    1.01
   0  -4  10    8.84    1.27
   0  -4   9   18.44    1.32
   0  -4   9   20.05    1.42
   0  -4   9   18.38    1.37
   0  -4   9   19.08    1.66
   0  -4   9   18.47    1.28
   0  -4   9   19.34    1.65
   0  -4   8   30.71    1.60
   0  -4   8   30.44    1.63
   0  -4   8   31.87    1.90
   0  -4   8   30.50    1.61
   0  -4   8   29.98    3.21
   0  -4   8   33.29    1.78
   0  -4   8   29.91    1.85
   0  -4   7   15.15    1.13
   0  -4   7   12.40    1.89
   0  -4   7   12.77    1.10
   0  -4   7   13.37    1.03
   0  -4   7   13.73    1.01
   0  -4   7   13.27    1.04
   0  -4   7   13.34    1.13
   0  -4   6   36.22    1.66
   0  -4   6   41.05    3.25
   0  -4   6   37.14    1.79
   0  -4   6   37.99    1.79
   0  -4   6   37.46    1.73
   0  -4   6   37.32    1.67
   0  -4   6   37.74    1.69
   0  -4   5   65.67    2.33
   0  -4   5   64.19    2.33
   0  -4   5   63.93    2.26
   0  -4   5   64.75    2.29
   0  -4   5   66.65    2.33
   0  -4   5   68.95    4.01
   0  -4   4    1.40    0.63
   0  -4   3   14.37    1.57
   0  -4   2   11.25    1.35
   0  -4   1  278.14    8.29
   0   4   0    6.12    0.97
   0  -4   0    5.72    1.04
   0   4   1  814.21   19.16
   0   4   2  102.13    3.94
   0   4   3  587.35   14.47
   0   4   4   31.04    2.64
   0   4   4   30.56    2.08
   0   4   5  150.16    6.74
   0  -4  -5  150.09    4.22
   0  -4  -5  146.98    4.21
   0  -4  -5  144.88    4.00
   0  -4  -5  150.36    4.09
   0   4   5  151.52    5.61
   0   4   6   15.91    2.31
   0  -4  -6   16.18    1.04
   0  -4  -6   16.41    1.10
   0  -4  -6   16.09    1.14
   0  -4  -6   15.37    0.99
   0  -4  -7  224.44    6.21
   0  -4  -7  244.20    6.33
   0  -4  -7  234.81    6.05
   0   4   7  235.42    9.94
   0  -4  -7  231.75    6.41
   0  -4  -8    2.22    0.69
   0   4   8    1.94    1.39
   0  -4  -8    2.08    0.68
   0  -4  -8    3.99    0.73
   0  -4  -9   99.10    3.43
   0  -4  -9   94.43    3.54
   0  -4  -9  102.86    3.21
   0  -4 -10    0.85    0.84
   0  -4 -10    1.80    0.77
   0  -4 -10    1.04    0.62
   0  -4 -11   18.58    1.24
   0  -4 -11   20.44    1.50
   0  -4 -12   -0.20    0.46
   0   4  12    0.68    0.53
   0  -4 -12   -0.40    0.54
   0  -5  12    2.77    0.65
   0  -5  12    3.39    0.66
   0  -5  11    1.44    0.70
   0  -5  11    1.35    0.76
   0  -5  10    9.11    0.99
   0  -5  10   10.18    1.04
   0  -5  10   11.86    1.31
   0  -5  10   10.05    1.25
   0  -5  10    9.67    1.04
   0  -5   9   49.18    2.47
   0  -5   9   46.24    2.22
   0  -5   9   45.61    2.20
   0  -5   9   49.48    2.19
   0  -5   9   53.85    2.66
   0  -5   9   47.12    2.17
   0  -5   8   32.97    1.84
   0  -5   8   34.66    1.92
   0  -5   8   30.64    1.80
   0  -5   8   34.36    2.09
   0  -5   8   33.64    2.06
   0  -5   8   36.23    1.84
   0  -5   7    6.81    1.56
   0  -5   7    5.54    0.74
   0  -5   7    6.49    0.93
   0  -5   7    6.02    0.78
   0  -5   7    5.07    0.69
   0  -5   7    5.12    0.68
   0  -5   7    7.63    0.97
   0  -5   6  142.51    4.33
   0  -5   6  142.34    4.12
   0  -5   6  132.13    4.17
   0  -5   6  142.77    4.30
   0  -5   6  142.90    6.89
   0  -5   6  135.00    4.13
   0  -5   6  136.07    4.15
   0  -5   5    3.45    1.12
   0  -5   5    3.52    0.52
   0  -5   5    3.52    0.57
   0  -5   5    3.17    0.52
   0  -5   5    3.37    0.56
   0  -5   5    3.44    0.60
   0  -5   5    2.68    0.52
   0  -5   4  214.46    8.05
   0  -5   4  212.78    5.54
   0  -5   4  222.09    5.47
   0  -5   4  212.29    5.58
   0  -5   4  214.88    5.56
   0  -5   4  210.09    5.56
   0  -5   4  209.31    5.46
   0  -5   4  217.77    5.61
   0  -5   3   89.37    2.77
   0  -5   3   90.56    2.88
   0  -5   3   91.07    2.80
   0  -5   3   82.37    4.41
   0  -5   3   87.08    2.78
   0  -5   3   91.69    2.86
   0  -5   2  111.67    5.02
   0  -5   1  200.98    7.24
   0  -5   0  818.69   20.01
   0   5   0  761.30   19.64
   0   5   1   24.53    2.02
   0   5   2  556.74   14.61
   0  -5  -3   99.75    2.92
   0  -5  -3  103.56    2.97
   0   5   3   96.48    5.02
   0  -5  -3  101.13    3.08
   0   5   3  108.64    4.47
   0  -5  -3  102.37    3.16
   0  -5  -4  382.41    8.78
   0  -5  -4  353.51    8.75
   0   5   4  355.54   11.93
   0  -5  -4  361.45    8.74
   0  -5  -4  365.66    8.76
   0  -5  -4  378.77    8.77
   0  -5  -5   74.69    2.65
   0  -5  -5   74.93    2.72
   0   5   5   79.02    4.94
   0  -5  -5   71.90    2.66
   0  -5  -5   76.99    2.66
   0  -5  -5   69.86    2.49
   0  -5  -6  204.30    5.45
   0  -5  -6  198.58    5.36
   0  -5  -6  199.24    5.39
   0  -5  -6  196.17    5.47
   0  -5  -6  197.28    5.60
   0   5   6  204.58    9.07
   0  -5  -7    1.78    0.67
   0  -5  -7    0.42    0.34
   0  -5  -7    1.49    0.69
   0  -5  -7    1.72    0.56
   0   5   7    1.57    1.16
   0  -5  -7    0.66    0.55
   0  -5  -8  205.98    5.99
   0  -5  -8  209.57    5.86
   0  -5  -8  209.26    5.73
   0  -5  -9    7.84    1.07
   0  -5  -9    9.45    1.14
   0  -5  -9    8.62    1.04
   0  -5 -10   32.42    1.73
   0  -5 -10   29.93    1.71
   0  -5 -10   34.86    1.60
   0  -5 -11   16.95    1.12
   0  -5 -11   16.57    1.18
   0  -6  11    0.82    0.59
   0  -6  11    0.26    0.61
   0  -6  10    6.31    0.99
   0  -6  10    6.05    1.01
   0  -6  10    4.42    0.81
   0  -6  10    6.74    0.93
   0  -6   9   12.79    1.24
   0  -6   9   10.24    1.18
   0  -6   9   11.90    1.36
   0  -6   9   10.45    1.31
   0  -6   9   10.90    1.26
   0  -6   8   49.14    2.34
   0  -6   8   46.43    2.52
   0  -6   8   49.68    2.50
   0  -6   8   50.11    2.37
   0  -6   8   48.10    2.20
   0  -6   8   52.68    2.47
   0  -6   7    3.66    1.07
   0  -6   7    3.87    1.10
   0  -6   7    3.55    1.33
   0  -6   7    2.81    0.66
   0  -6   7    4.14    1.07
   0  -6   7    4.55    1.13
   0  -6   7    3.33    0.95
   0  -6   6   69.49    2.79
   0  -6   6   68.30    2.74
   0  -6   6   65.33    4.81
   0  -6   6   75.27    2.97
   0  -6   6   66.63    2.77
   0  -6   6   71.50    2.85
   0  -6   6   70.51    2.63
   0  -6   5   69.11    2.65
   0  -6   5   67.18    2.61
   0  -6   5   67.15    2.65
   0  -6   5   69.83    4.76
   0  -6   5   67.55    2.66
   0  -6   5   68.31    2.52
   0  -6   5   70.62    2.71
   0  -6   4   98.66    3.40
   0  -6   4  110.66    3.46
   0  -6   4  111.86    5.83
   0  -6   4   98.95    3.25
   0  -6   4  104.95    3.44
   0  -6   4  107.52    3.32
   0  -6   4  104.88    3.42
   0  -6   4  107.99    3.50
   0  -6   3   71.66    4.40
   0  -6   3   65.91    2.32
   0  -6   3   67.82    2.46
   0  -6   3   68.09    2.43
   0  -6   3   70.39    2.59
   0  -6   3   68.82    2.50
   0  -6   3   63.55    2.46
   0  -6   2  333.89    8.04
   0  -6   2  325.61    7.90
   0  -6   2  323.46    7.77
   0  -6   2  329.45   10.91
   0  -6   2  311.60    7.68
   0  -6   2  329.13    7.85
   0  -6   1  270.88    6.69
   0  -6   1  276.88    9.70
   0   6  -1  262.29    9.42
   0  -6   1  259.01    6.63
   0  -6   1  279.61    6.88
   0  -6   0  210.81    5.32
   0   6   0  200.63    7.72
   0  -6   0  205.65    5.14
   0  -6   0  216.81    5.35
   0  -6  -1   25.50    1.24
   0  -6  -1   26.40    1.25
   0  -6  -1   25.83    1.26
   0  -6  -1   24.59    1.40
   0   6   1   21.95    2.06
   0  -6  -1   26.07    1.33
   0   6   1   27.25    2.31
   0   6   2  230.70    7.75
   0  -6  -2  226.32    5.90
   0  -6  -2  227.40    5.60
   0  -6  -2  223.07    5.76
   0  -6  -2  213.95    5.52
   0  -6  -3   13.86    0.93
   0  -6  -3   13.92    1.01
   0  -6  -3   13.59    0.93
   0   6   3   14.26    1.94
   0  -6  -3   13.86    1.09
   0  -6  -3   15.28    1.00
   0  -6  -4  127.82    4.06
   0  -6  -4  134.64    3.97
   0  -6  -4  135.15    3.99
   0  -6  -4  140.70    4.10
   0   6   4  133.97    6.68
   0  -6  -4  130.25    4.06
   0  -6  -5   18.70    1.26
   0  -6  -5   18.46    1.20
   0  -6  -5   18.63    1.30
   0   6   5   18.15    2.52
   0  -6  -5   19.23    1.28
   0  -6  -5   21.09    1.32
   0   6   6  104.72    6.41
   0  -6  -6  105.37    3.59
   0  -6  -6   92.45    3.49
   0  -6  -6  105.50    3.45
   0  -6  -6  108.75    3.55
   0  -6  -7   43.95    2.14
   0  -6  -7   43.37    2.07
   0  -6  -7   44.39    2.19
   0  -6  -7   38.58    2.14
   0  -6  -8   22.48    1.71
   0  -6  -8   27.76    1.69
   0  -6  -9    0.77    0.76
   0  -6  -9    0.95    0.75
   0  -6  -9   -0.11    0.65
   0  -6 -10   45.67    2.04
   0  -6 -10   53.52    1.98
   0  -6 -11    0.31    0.46
   0  -7  11    1.10    0.49
   0  -7  11    0.53    0.41
   0  -7  10    0.40    0.67
   0  -7  10    0.26    0.59
   0  -7  10    0.28    0.63
   0  -7  10   -0.27    0.63
   0  -7   9    1.31    0.84
   0  -7   9    1.36    0.80
   0  -7   9    0.80    0.73
   0  -7   9    1.47    0.87
   0  -7   8    0.61    0.84
   0  -7   8    0.44    0.98
   0  -7   8   -0.11    0.87
   0  -7   8   -0.42    0.92
   0  -7   7    1.13    0.95
   0  -7   7    2.19    1.07
   0  -7   7    1.64    0.97
   0  -7   7    2.16    1.00
   0  -7   6    9.20    1.20
   0  -7   6   10.66    1.34
   0  -7   6    9.15    1.28
   0  -7   6    7.66    1.24
   0  -7   5   14.31    1.30
   0  -7   5   12.81    2.23
   0  -7   5   14.16    1.25
   0  -7   5   12.92    1.28
   0  -7   5   11.96    1.25
   0  -7   4    3.17    0.80
   0  -7   4    3.68    0.72
   0  -7   4    2.89    0.50
   0  -7   4    3.62    1.20
   0  -7   4    3.36    0.70
   0  -7   4    1.23    0.42
   0  -7   3   72.05    2.77
   0  -7   3   72.76    2.59
   0  -7   3   77.51    2.82
   0   7  -3   75.09    5.19
   0  -7   3   82.80    5.25
   0  -7   3   76.01    2.90
   0   7  -2    0.88    0.74
   0  -7   2    2.63    0.55
   0  -7   2    2.60    1.04
   0  -7   2    1.73    0.38
   0  -7   2    2.79    0.56
   0  -7   2    0.96    0.48
   0  -7   1   34.87    1.82
   0  -7   1   32.37    1.50
   0  -7   1   31.52    1.56
   0  -7   1   32.22    1.46
   0  -7   1   32.05    1.51
   0  -7   1   33.80    1.60
   0  -7   1   33.80    1.68
   0   7  -1   31.58    3.09
   0  -7   0    2.52    0.52
   0   7   0    2.49    0.86
   0  -7   0    2.86    0.51
   0  -7   0    2.51    0.48
   0  -7   0    2.50    0.56
   0  -7   0    2.77    0.44
   0  -7  -1   35.28    1.56
   0  -7  -1   37.58    1.74
   0  -7  -1   36.16    1.63
   0  -7  -1   35.34    1.80
   0  -7  -1   37.03    1.65
   0   7   1   35.06    2.87
   0  -7  -2    5.11    0.64
   0  -7  -2    5.22    0.77
   0  -7  -2    4.78    0.64
   0  -7  -2    5.16    0.67
   0  -7  -3   23.01    1.49
   0  -7  -3   23.33    1.33
   0   7   3   21.70    2.52
   0  -7  -3   21.88    1.27
   0  -7  -3   23.05    1.40
   0  -7  -4   44.74    2.00
   0  -7  -4   45.00    2.14
   0  -7  -4   46.56    2.15
   0  -7  -4   42.31    2.14
   0   7   4   40.44    3.73
   0  -7  -5  223.39    6.29
   0  -7  -5  233.02    6.31
   0   7   5  227.40   10.09
   0  -7  -5  233.53    6.67
   0  -7  -5  247.64    6.48
   0  -7  -5  240.22    6.48
   0  -7  -6    3.39    0.98
   0  -7  -6    2.98    0.89
   0  -7  -6    1.21    0.67
   0  -7  -6    3.09    0.95
   0  -7  -7   70.67    2.96
   0  -7  -7   76.58    2.99
   0  -7  -7   73.57    2.92
   0  -7  -8    8.79    1.03
   0  -7  -8    7.63    1.01
   0  -7  -8    7.81    1.10
   0  -7  -9   28.42    1.61
   0  -7  -9   30.71    1.54
   0  -7 -10   12.09    0.88
   0  -7 -10   10.29    0.87
   0  -8  10    0.16    0.47
   0  -8  10   -0.01    0.49
   0  -8   9    0.02    0.60
   0  -8   9    0.52    0.64
   0  -8   9   -0.04    0.63
   0  -8   8   -2.07    0.80
   0  -8   8    0.00    0.73
   0  -8   8   -0.39    0.75
   0  -8   7   12.82    1.33
   0  -8   7   14.41    1.39
   0  -8   7   13.10    1.39
   0  -8   6   32.69    2.01
   0  -8   6   32.04    2.00
   0  -8   6   34.03    2.07
   0  -8   5    8.23    1.31
   0  -8   5    7.35    1.16
   0  -8   5    8.31    1.27
   0  -8   4    7.29    1.17
   0  -8   4    7.13    1.05
   0  -8   4    7.11    1.24
   0  -8   4    7.90    0.98
   0  -8   3   10.19    1.17
   0  -8   3    9.90    1.21
   0   8  -3    9.06    2.13
   0  -8   3    9.80    1.04
   0  -8   3    9.28    1.12
   0  -8   2   11.83    1.09
   0  -8   2   11.62    1.05
   0   8  -2   10.34    1.98
   0  -8   2   10.73    1.07
   0  -8   2   12.67    1.17
   0  -8   1    2.27    0.56
   0  -8   1    0.93    0.63
   0   8  -1    1.35    0.81
   0  -8   1    2.44    0.70
   0  -8   1    2.33    0.59
   0  -8   1    1.12    0.54
   0  -8   0   -0.07    0.65
   0  -8   0    1.20    0.55
   0  -8   0    0.57    0.56
   0  -8   0    1.01    0.35
   0  -8  -1   15.08    1.04
   0  -8  -1   16.22    1.17
   0  -8  -1   16.84    1.28
   0  -8  -1   14.68    1.32
   0  -8  -2   10.95    1.23
   0  -8  -2   11.44    1.14
   0  -8  -2   11.20    1.04
   0  -8  -2   11.16    0.94
   0  -8  -3   46.65    2.15
   0  -8  -3   42.09    1.99
   0  -8  -3   50.43    2.33
   0  -8  -3   50.46    2.54
   0  -8  -4  144.61    4.61
   0  -8  -4  134.65    4.57
   0  -8  -4  134.59    4.27
   0  -8  -5    1.87    1.03
   0  -8  -5    3.33    0.98
   0  -8  -5    2.27    0.91
   0  -8  -5    1.00    0.98
   0  -8  -6   24.87    1.68
   0  -8  -6   21.72    1.58
   0  -8  -6   22.97    1.70
   0  -8  -7    4.89    0.96
   0  -8  -7    6.47    1.15
   0  -8  -7    4.57    0.93
   0  -8  -8    8.00    0.89
   0  -8  -8    8.39    0.94
   0  -8  -8    7.19    0.91
   0  -8  -9    7.39    0.76
   0  -8  -9    6.62    0.75
   0  -9   9    3.58    0.61
   0  -9   9    3.66    0.60
   0  -9   9    4.08    0.61
   0  -9   8    1.02    0.66
   0  -9   8    1.07    0.68
   0  -9   8    1.63    0.68
   0  -9   7    1.27    0.71
   0  -9   7    0.88    0.79
   0  -9   7    0.34    0.66
   0  -9   6    5.16    1.01
   0  -9   6    6.66    1.05
   0  -9   6    6.31    1.06
   0  -9   6    4.28    0.79
   0  -9   5    2.15    0.73
   0  -9   5    4.22    0.97
   0  -9   5    3.73    1.01
   0  -9   5    3.85    1.06
   0  -9   4   -0.96    0.71
   0  -9   4   -1.41    0.87
   0  -9   4    0.98    0.92
   0  -9   4   -0.21    0.89
   0  -9   3    7.18    1.05
   0  -9   3    5.93    1.04
   0  -9   3    6.50    1.02
   0  -9   3    7.72    1.08
   0  -9   2    4.70    0.88
   0  -9   2    3.54    0.75
   0  -9   2    5.39    0.96
   0  -9   2    5.41    1.07
   0  -9   1    8.78    1.11
   0  -9   1    7.52    1.05
   0  -9   0    0.78    0.63
   0  -9   0   -0.40    0.86
   0  -9   0    0.51    0.65
   0  -9   0    0.53    0.71
   0  -9  -1    2.23    1.00
   0  -9  -1    0.23    0.79
   0  -9  -1    1.66    0.74
   0  -9  -2    7.04    1.03
   0  -9  -2    5.55    1.08
   0  -9  -2    5.80    1.19
   0  -9  -2    5.66    0.80
   0  -9  -3   69.48    2.98
   0  -9  -3   62.60    2.81
   0  -9  -3   63.72    2.48
   0  -9  -3   67.76    2.66
   0  -9  -4    0.42    0.87
   0  -9  -4   -0.13    0.97
   0  -9  -4   -0.78    0.90
   0  -9  -4    0.42    0.71
   0  -9  -5    4.65    1.00
   0  -9  -5    3.06    0.85
   0  -9  -5    3.46    0.90
   0  -9  -6    0.59    0.80
   0  -9  -6    0.65    0.65
   0  -9  -6   -0.58    0.80
   0  -9  -7    1.20    0.66
   0  -9  -7    1.55    0.70
   0  -9  -7    1.22    0.62
   0  -9  -8    0.02    0.46
   0  -9  -8   -0.27    0.52
   0  -9  -8   -0.13    0.43
   0 -10   7    0.33    0.48
   0 -10   7    0.30    0.50
   0 -10   7    1.58    0.59
   0 -10   6    5.41    0.87
   0 -10   6    5.55    0.79
   0 -10   6    5.32    0.83
   0 -10   5    1.64    0.67
   0 -10   5    0.34    0.64
   0 -10   5    1.17    0.77
   0 -10   4    3.85    0.84
   0 -10   4    3.94    0.90
   0 -10   4    4.28    0.78
   0 -10   3    0.70    0.69
   0 -10   3   -0.70    0.70
   0 -10   3    1.21    0.69
   0 -10   2   38.58    1.98
   0 -10   1    0.35    0.68
   0 -10   1    0.57    0.65
   0 -10   0    4.23    0.98
   0 -10   0    4.89    0.90
   0 -10  -1   14.64    1.43
   0 -10  -1   15.22    1.35
   0 -10  -1   15.32    1.13
   0 -10  -2   16.81    1.21
   0 -10  -2   16.53    1.37
   0 -10  -2   19.37    1.54
   0 -10  -3   17.67    1.46
   0 -10  -3   14.99    1.28
   0 -10  -3   15.46    1.24
   0 -10  -4   20.62    1.49
   0 -10  -4   24.30    1.34
   0 -10  -4   22.22    1.43
   0 -10  -5   12.95    1.06
   0 -10  -5   13.76    1.18
   0 -10  -5   11.33    0.91
   0 -10  -6   20.39    1.24
   0 -10  -6   19.37    1.15
   0 -10  -6   16.95    1.04
   0 -10  -7    1.92    0.52
   0 -11   5    0.68    0.50
   0 -11   4   11.32    0.91
   0 -11   3    3.24    0.64
   0 -11   3    6.09    0.72
   0 -11   2    9.86    0.88
   0 -11   2    6.14    0.73
   0 -11   1    1.61    0.56
   0 -11   0   35.13    1.67
   0 -11   0   36.59    1.75
   0 -11  -1    1.56    0.69
   0 -11  -1   -0.66    0.65
   0 -11  -2   28.63    1.52
   0 -11  -2   27.85    1.54
   0 -11  -3    1.51    0.55
   0 -11  -3    2.42    0.72
   0 -11  -4   15.53    0.95
   0 -11  -4   23.89    1.27
   1 -11  -5    1.07    0.50
   1 -11  -4   -0.72    0.62
   1 -11  -4    0.87    0.56
   1 -11  -3    0.17    0.62
   1 -11  -2   -0.69    0.69
   1 -11  -1    4.52    0.75
   1 -11  -1    4.15    0.78
   1 -11   0    0.14    0.55
   1 -11   1    1.06    0.56
   1 -11   3    0.55    0.47
   1 -11   4   -0.01    0.45
   1 -10  -7   13.51    0.89
   1 -10  -7   14.40    0.88
   1 -10  -6    7.29    0.84
   1 -10  -6    5.41    0.70
   1 -10  -6    6.06    0.82
   1 -10  -5   12.91    1.13
   1 -10  -5   10.81    0.98
   1 -10  -5   11.57    1.08
   1 -10  -4    0.19    0.61
   1 -10  -4   -1.21    0.81
   1 -10  -4   -0.33    0.79
   1 -10  -3    1.99    0.82
   1 -10  -3    2.61    0.71
   1 -10  -3    2.81    0.89
   1 -10  -2    1.90    0.77
   1 -10  -2    2.56    0.75
   1 -10  -2    0.58    0.77
   1 -10  -2    2.08    0.94
   1 -10  -1   17.19    1.29
   1 -10  -1   16.91    1.34
   1 -10  -1   16.63    1.48
   1 -10   0    0.57    0.82
   1 -10   0   -0.05    0.65
   1 -10   1    1.17    0.69
   1 -10   2   -0.02    0.65
   1 -10   2   -0.50    0.63
   1 -10   3    3.04    0.77
   1 -10   3    2.79    0.78
   1 -10   4   -0.60    0.73
   1 -10   4    1.06    0.72
   1 -10   5    5.59    0.87
   1 -10   5    6.77    0.87
   1 -10   5    6.24    0.97
   1 -10   6    0.87    0.69
   1 -10   6    0.76    0.58
   1 -10   6   -0.82    0.52
   1 -10   7    1.65    0.57
   1 -10   7    2.34    0.61
   1 -10   7    3.33    0.59
   1  -9  -8   41.43    1.60
   1  -9  -8   35.69    1.60
   1  -9  -8   36.23    1.59
   1  -9  -7   -0.21    0.66
   1  -9  -7   -0.42    0.63
   1  -9  -7   -0.82    0.68
   1  -9  -6   42.05    2.02
   1  -9  -6   47.69    2.15
   1  -9  -6   47.19    2.18
   1  -9  -5   17.77    1.38
   1  -9  -5   16.87    1.43
   1  -9  -5   17.52    1.49
   1  -9  -4   55.85    2.69
   1  -9  -4   55.03    2.43
   1  -9  -3   26.26    1.91
   1  -9  -3   26.04    1.76
   1  -9  -3   25.59    1.58
   1  -9  -3   29.02    1.75
   1  -9  -2  178.86    5.24
   1  -9  -2  179.06    5.42
   1  -9  -2  173.30    4.98
   1  -9  -2  175.45    5.03
   1  -9  -1    0.72    0.95
   1  -9  -1    0.43    0.71
   1  -9  -1    0.96    0.65
   1  -9  -1    0.56    0.84
   1  -9   0  146.91    4.67
   1  -9   0  133.34    4.24
   1  -9   0  133.18    4.15
   1  -9   0  136.49    4.07
   1  -9   1   49.23    2.18
   1  -9   1   46.18    2.13
   1  -9   2   22.74    1.51
   1  -9   2   19.71    1.37
   1  -9   2   20.37    1.48
   1  -9   2   22.87    1.50
   1  -9   3   35.50    1.91
   1  -9   3   34.32    1.98
   1  -9   3   34.07    1.86
   1  -9   3   32.01    1.84
   1  -9   4   26.86    1.77
   1  -9   4   29.14    1.88
   1  -9   4   29.52    1.78
   1  -9   5    8.84    1.21
   1  -9   5    8.61    1.23
   1  -9   5    8.41    1.05
   1  -9   6   28.78    1.76
   1  -9   6   28.19    1.71
   1  -9   6   24.79    1.67
   1  -9   7   -0.58    0.75
   1  -9   7   -0.69    0.61
   1  -9   7   -0.12    0.72
   1  -9   8    1.28    0.59
   1  -9   8    0.34    0.62
   1  -9   8    0.90    0.56
   1  -9   9    0.99    0.50
   1  -8  -9   18.35    1.10
   1  -8  -9   17.85    1.12
   1  -8  -8   13.40    1.21
   1  -8  -8   14.10    1.18
   1  -8  -8   14.29    1.12
   1  -8  -7   21.97    1.55
   1  -8  -7   24.75    1.61
   1  -8  -7   23.77    1.59
   1  -8  -6   12.85    1.37
   1  -8  -6   13.94    1.36
   1  -8  -6   14.58    1.36
   1  -8  -5   30.70    1.95
   1  -8  -5   30.17    1.97
   1  -8  -5   35.95    2.04
   1  -8  -4   85.04    3.34
   1  -8  -4   84.42    3.33
   1  -8  -4   82.67    3.12
   1  -8  -4   89.09    3.38
   1  -8  -3   87.57    3.15
   1  -8  -3   84.06    3.26
   1  -8  -3   84.60    3.05
   1  -8  -3   94.73    3.54
   1  -8  -2   75.71    2.90
   1  -8  -2   76.44    3.06
   1  -8  -2   75.85    2.78
   1  -8  -2   75.74    2.79
   1  -8  -1   51.84    2.21
   1  -8  -1   51.38    2.16
   1  -8  -1   49.52    2.37
   1  -8  -1   51.58    2.22
   1  -8   0  112.17    3.83
   1  -8   0  105.28    3.35
   1  -8   0   98.92    3.41
   1  -8   0  103.75    3.39
   1  -8   1    6.24    0.78
   1  -8   1    7.63    0.74
   1  -8   1    6.70    0.83
   1  -8   1    6.90    0.83
   1  -8   1    7.65    0.87
   1  -8   1    6.48    0.84
   1  -8   2   93.10    3.43
   1  -8   2   93.59    3.30
   1  -8   2  103.74    3.33
   1  -8   2  105.47    3.31
   1  -8   2  100.12    3.44
   1  -8   3    6.01    1.01
   1  -8   3    5.93    0.79
  -1   8  -3    5.25    1.47
   1  -8   3    6.70    1.10
   1  -8   3    6.64    1.87
   1  -8   3    4.65    0.91
   1  -8   3    6.36    0.81
   1  -8   4   49.03    2.31
   1  -8   4   47.69    2.37
   1  -8   4   46.15    2.34
   1  -8   4   46.55    2.17
   1  -8   4   47.26    2.27
   1  -8   5    1.17    0.80
   1  -8   5    0.09    1.06
   1  -8   5    0.23    1.02
   1  -8   6   28.22    1.87
   1  -8   6   31.14    1.92
   1  -8   6   28.95    1.86
   1  -8   7   -0.90    0.95
   1  -8   7    0.45    0.92
   1  -8   7    0.78    0.93
   1  -8   8   18.44    1.39
   1  -8   8   16.95    1.40
   1  -8   8   17.68    1.44
   1  -8   9    0.08    0.65
   1  -8   9   -0.23    0.62
   1  -8  10    7.21    0.74
   1  -7 -10   -0.45    0.50
   1  -7 -10    2.01    0.53
   1  -7  -9    8.25    0.91
   1  -7  -9    6.97    0.95
   1  -7  -8    8.12    1.06
   1  -7  -8    7.16    0.99
   1  -7  -8    8.39    1.08
   1  -7  -7    1.87    0.91
   1  -7  -7   -0.50    0.86
   1  -7  -7    1.09    0.94
   1  -7  -6    2.09    1.05
   1  -7  -6    1.89    0.95
   1  -7  -6    2.28    1.00
   1  -7  -5    6.84    1.10
  -1   7   5    5.18    1.39
   1  -7  -5    6.87    1.11
   1  -7  -5    6.66    1.00
   1  -7  -4    1.40    0.63
   1  -7  -4    1.38    0.62
   1  -7  -4    2.58    0.82
   1  -7  -4    1.93    0.65
  -1   7   4    1.83    0.90
   1  -7  -3   62.21    2.43
   1  -7  -3   64.95    2.64
   1  -7  -3   64.63    2.55
   1  -7  -3   62.56    2.37
   1  -7  -2    4.36    0.66
   1  -7  -2    4.38    0.62
   1  -7  -2    4.01    0.66
   1  -7  -2    3.47    0.56
   1  -7  -1   39.76    1.76
   1  -7  -1   37.06    1.86
   1  -7  -1   39.81    1.80
   1  -7  -1   38.82    1.75
   1  -7   0   15.04    1.06
   1  -7   0   16.95    0.99
   1  -7   0   18.77    1.32
   1  -7   0   16.95    1.09
   1  -7   0   16.69    1.05
   1  -7   0   16.85    1.11
   1  -7   0   16.16    1.07
   1  -7   1   22.30    1.30
   1  -7   1   20.50    1.25
   1  -7   1   22.70    1.22
   1  -7   1   23.22    1.36
   1  -7   1   21.26    1.17
   1  -7   1   21.80    1.29
   1  -7   1   23.97    2.78
  -1   7  -1   25.97    2.55
   1  -7   1   22.04    1.24
   1  -7   1   23.28    1.23
   1  -7   2   45.04    1.83
   1  -7   2   49.05    1.94
   1  -7   2   47.49    1.95
   1  -7   2   48.12    3.91
   1  -7   2   50.54    2.21
   1  -7   2   47.09    2.01
  -1   7  -2   47.58    3.77
   1  -7   2   45.94    2.00
   1  -7   3   41.54    1.98
   1  -7   3   44.31    1.99
   1  -7   3   49.40    4.04
   1  -7   3   44.43    2.01
   1  -7   3   46.99    2.15
   1  -7   3   42.56    1.92
   1  -7   3   43.55    1.91
   1  -7   4    9.03    0.93
   1  -7   4   10.30    1.95
   1  -7   4   11.63    1.15
   1  -7   4    9.96    1.14
   1  -7   4    9.33    1.06
   1  -7   4    9.45    1.04
   1  -7   4   10.08    0.99
   1  -7   5   25.20    1.68
   1  -7   5   22.82    1.62
   1  -7   5   24.55    1.58
   1  -7   5   25.19    1.68
   1  -7   5   23.64    1.63
   1  -7   5   26.29    3.22
   1  -7   5   24.57    1.63
   1  -7   6   10.23    1.27
   1  -7   6    7.65    1.21
   1  -7   6    7.66    1.27
   1  -7   6    6.68    1.07
   1  -7   6    9.31    1.32
   1  -7   7   12.02    1.43
   1  -7   7   13.54    1.39
   1  -7   7   10.65    1.27
   1  -7   7   11.56    1.39
   1  -7   7   14.23    1.51
   1  -7   8   21.73    1.61
   1  -7   8   24.21    1.79
   1  -7   8   22.98    1.68
   1  -7   8   19.35    1.66
   1  -7   8   24.05    1.78
   1  -7   9    2.15    0.84
   1  -7   9    2.36    0.80
   1  -7   9    2.37    0.83
   1  -7   9    2.06    0.78
   1  -7   9    1.11    0.89
   1  -7  10    2.22    0.61
   1  -7  10    3.33    0.70
   1  -7  10    3.64    0.74
   1  -7  10    2.33    0.61
   1  -7  11    4.11    0.60
   1  -6 -11    5.36    0.66
   1  -6 -10   -0.76    0.66
   1  -6 -10   -0.41    0.55
   1  -6  -9   14.55    1.19
   1  -6  -9   14.58    1.27
   1  -6  -8   -0.03    0.87
   1  -6  -8    1.04    0.80
   1  -6  -8    0.99    0.75
   1  -6  -7   21.40    1.60
   1  -6  -7   24.86    1.58
   1  -6  -7   23.39    1.61
   1  -6  -6   36.58    1.85
  -1   6   6   39.65    3.77
   1  -6  -6   35.03    1.89
   1  -6  -6   42.56    2.00
   1  -6  -5   12.95    1.02
   1  -6  -5   12.79    1.07
   1  -6  -5   12.93    1.10
  -1   6   5   11.06    1.94
   1  -6  -4   26.99    1.54
   1  -6  -4   27.72    1.49
  -1   6   4   27.41    2.78
   1  -6  -4   28.44    1.56
   1  -6  -4   30.61    1.54
  -1   6   3   21.60    2.26
   1  -6  -3   25.05    1.42
   1  -6  -3   23.48    1.25
   1  -6  -3   26.85    1.41
   1  -6  -3   24.32    1.29
  -1   6   2    9.94    1.50
   1  -6  -2   10.12    0.84
   1  -6  -2   10.35    0.83
   1  -6  -2   11.66    0.83
   1  -6  -2   11.13    0.94
   1  -6  -1    2.78    0.48
   1  -6  -1    1.67    0.40
   1  -6  -1    1.30    0.33
   1  -6  -1    3.16    0.56
   1  -6   0   18.76    1.08
   1  -6   0   18.06    1.03
  -1   6   0   18.91    1.96
   1  -6   0   17.95    2.13
   1  -6   0   17.82    1.02
   1  -6   0   19.27    1.22
   1  -6   0   18.60    1.05
   1  -6   1   38.22    1.58
   1  -6   1   36.47    1.49
   1  -6   1   37.42    1.54
   1  -6   1   41.30    1.81
   1  -6   1   37.48    3.09
   1  -6   1   38.83    1.60
   1  -6   1   36.29    1.60
   1  -6   1   36.64    1.50
   1  -6   2  191.52    5.00
   1  -6   2  162.43    4.44
   1  -6   2  173.78    4.53
   1  -6   2  162.64    4.64
   1  -6   2  181.43    4.72
   1  -6   2  176.09    7.36
   1  -6   2  165.01    4.42
   1  -6   2  171.13    4.66
   1  -6   3   17.80    1.13
   1  -6   3   17.44    1.14
   1  -6   3   17.86    1.09
   1  -6   3   17.56    1.19
   1  -6   3   19.64    1.24
   1  -6   3   17.12    1.11
   1  -6   3   17.68    2.22
   1  -6   4   62.05    4.44
   1  -6   4   57.99    2.35
   1  -6   4   62.04    2.38
   1  -6   4   58.82    2.36
   1  -6   4   61.72    2.42
   1  -6   4   62.07    2.46
   1  -6   4   60.49    2.39
   1  -6   5    4.77    0.71
   1  -6   5    4.92    0.72
   1  -6   5    4.63    0.72
   1  -6   5    4.75    1.36
   1  -6   5    5.01    0.70
   1  -6   5    4.94    0.76
   1  -6   5    4.95    0.73
   1  -6   6    6.78    1.69
   1  -6   6    9.64    1.05
   1  -6   6    7.86    0.99
   1  -6   6    8.73    1.00
   1  -6   6    9.39    1.09
   1  -6   6    7.44    1.03
   1  -6   7   46.52    4.40
   1  -6   7   52.66    2.54
   1  -6   7   56.96    2.55
   1  -6   7   56.06    2.59
   1  -6   7   59.71    2.73
   1  -6   7   54.37    2.52
   1  -6   8    2.24    1.05
   1  -6   8    1.99    0.96
   1  -6   8    2.22    0.98
   1  -6   8    0.43    0.92
   1  -6   8    0.87    0.87
   1  -6   9   29.08    1.97
   1  -6   9   27.53    1.83
   1  -6   9   25.46    1.68
   1  -6   9   23.91    1.66
   1  -6   9   25.39    1.59
   1  -6  10    2.80    0.83
   1  -6  10    2.40    0.75
   1  -6  10    2.93    0.77
   1  -6  10    0.66    0.72
   1  -6  10    1.57    0.73
   1  -6  11   -0.09    0.48
   1  -6  11   -0.76    0.60
  -1   5  12    8.65    0.78
   1  -5 -11   15.73    1.13
   1  -5 -11   18.14    1.14
   1  -5 -10    4.03    0.85
   1  -5 -10    5.09    0.90
   1  -5  -9   12.19    1.11
   1  -5  -9   13.87    1.30
   1  -5  -9   12.75    1.27
   1  -5  -8   11.30    1.28
   1  -5  -8   12.43    1.16
   1  -5  -8   12.07    1.14
  -1   5   7   75.37    5.36
   1  -5  -7   79.36    2.75
   1  -5  -7   81.40    2.92
   1  -5  -7   81.59    2.85
   1  -5  -7   79.83    2.95
   1  -5  -6    3.50    0.60
  -1   5   6    2.13    0.96
   1  -5  -6    1.93    0.51
   1  -5  -6    2.85    0.59
   1  -5  -6    3.56    0.57
   1  -5  -5  144.18    4.13
  -1   5   5  141.79    6.83
   1  -5  -5  136.39    4.05
   1  -5  -5  138.18    4.02
   1  -5  -5  147.34    4.28
   1  -5  -4    5.75    0.66
   1  -5  -4    4.81    0.60
   1  -5  -4    4.22    0.55
  -1   5   4    4.68    1.16
   1  -5  -4    5.11    0.64
   1  -5  -3   15.43    0.90
   1  -5  -3   14.02    0.90
   1  -5  -3   15.92    0.98
  -1   5   3   13.16    1.75
   1  -5  -3   14.67    1.02
  -1   5   2   48.93    2.43
  -1   5   2   44.56    2.93
  -1   5   1   44.22    2.62
  -1   5   1   47.25    2.55
   1  -5   0   24.31    2.18
  -1   5   0   23.68    1.93
   1  -5   1  124.85    5.42
   1  -5   2   45.32    3.09
   1  -5   3   85.70    2.73
   1  -5   3   89.66    2.74
   1  -5   3   90.46    2.83
   1  -5   3   85.43    2.81
   1  -5   3   80.02    4.44
   1  -5   4  184.04    5.01
   1  -5   4  191.36    5.06
   1  -5   4  186.12    5.05
   1  -5   4  188.04    5.03
   1  -5   4  186.98    7.64
   1  -5   4  195.92    5.21
   1  -5   4  189.89    5.07
   1  -5   5    7.61    0.77
   1  -5   5    7.77    0.79
   1  -5   5    6.67    1.46
   1  -5   5    6.70    0.75
   1  -5   5    7.11    0.81
   1  -5   5    7.93    0.81
   1  -5   5    7.63    0.81
   1  -5   6   30.43    1.67
   1  -5   6   28.77    1.64
   1  -5   6   31.16    1.62
   1  -5   6   31.41    1.67
   1  -5   6   32.78    1.67
   1  -5   6   30.13    3.17
   1  -5   7   25.98    1.52
   1  -5   7   30.40    3.32
   1  -5   7   25.39    1.61
   1  -5   7   28.08    1.58
   1  -5   7   27.79    1.71
   1  -5   7   29.72    1.77
   1  -5   8   16.71    1.54
   1  -5   8   19.64    1.51
   1  -5   8   20.05    3.00
   1  -5   8   18.02    1.53
   1  -5   8   15.70    1.38
   1  -5   8   20.11    1.62
   1  -5   9    0.88    0.98
   1  -5   9    1.12    0.74
   1  -5   9    0.86    0.96
   1  -5   9    0.56    0.80
   1  -5   9    0.74    0.87
   1  -5  10    6.27    0.94
   1  -5  10    7.78    1.08
   1  -5  10    7.32    1.04
   1  -5  10    7.19    1.02
   1  -5  11   -0.18    0.64
   1  -5  11    0.10    0.61
   1  -5  11   -0.13    0.60
   1  -5  12    1.97    0.56
  -1   4  12   16.44    1.10
   1  -4 -12   18.20    1.20
   1  -4 -11    0.59    0.55
   1  -4 -11    1.50    0.72
   1  -4 -10  100.07    3.41
   1  -4 -10  103.42    3.66
   1  -4  -9   23.11    1.31
   1  -4  -9   18.31    1.54
   1  -4  -9   18.67    1.47
   1  -4  -8   47.35    2.22
   1  -4  -8   46.80    1.94
  -1   4   8   49.25    4.35
   1  -4  -8   47.84    2.19
   1  -4  -7   21.71    1.23
   1  -4  -7   21.92    1.20
   1  -4  -7   20.12    1.27
  -1   4   7   20.12    2.63
   1  -4  -7   19.62    1.29
   1  -4  -6   26.16    1.33
   1  -4  -6   25.24    1.28
  -1   4   6   25.63    2.82
   1  -4  -6   27.84    1.40
   1  -4  -6   24.48    1.35
  -1   4   5   97.03    5.24
   1  -4  -5  109.92    3.26
   1  -4  -5   96.87    2.95
   1  -4  -5   99.39    3.04
  -1   4   4   42.35    3.08
  -1   4   3  125.67    5.27
  -1   4   2  186.85    6.44
  -1   4   2  187.18    5.31
   1  -4  -1    0.36    0.55
  -1   4   1    0.51    0.33
  -1   4   1    0.58    0.58
  -1   4   0  270.28    6.92
   1  -4   0  263.06    8.18
   1  -4   1   63.11    3.22
   1  -4   2  165.64    5.97
   1  -4   3  145.92    5.79
   1  -4   4   64.05    3.77
   1  -4   5   26.72    1.36
   1  -4   5   29.55    1.42
   1  -4   5   28.83    2.72
   1  -4   5   29.08    1.50
   1  -4   5   28.88    1.44
   1  -4   5   29.68    1.48
   1  -4   5   26.87    1.39
   1  -4   6   64.38    2.50
   1  -4   6   63.01    4.34
   1  -4   6   65.16    2.38
   1  -4   6   64.01    2.44
   1  -4   6   64.77    2.47
   1  -4   6   66.00    2.48
   1  -4   7   13.60    1.04
   1  -4   7   13.07    1.13
   1  -4   7   16.88    2.40
   1  -4   7   14.50    1.07
   1  -4   7   13.25    1.08
   1  -4   7   14.15    1.12
   1  -4   8   63.45    2.67
   1  -4   8   58.65    4.71
   1  -4   8   61.55    2.73
   1  -4   8   54.61    2.28
   1  -4   8   55.24    2.28
   1  -4   8   60.02    2.50
   1  -4   9   83.12    3.30
   1  -4   9   79.51    2.87
   1  -4   9   73.53    3.09
   1  -4   9   79.54    3.05
   1  -4  10    5.92    1.05
   1  -4  10    6.58    1.08
   1  -4  10    6.82    1.03
   1  -4  11    8.86    1.13
   1  -4  11    8.84    0.99
   1  -4  11   11.35    1.13
   1  -4  12    4.03    0.74
   1  -4  12    4.87    0.72
  -1   3  12    9.51    0.88
   1  -3 -12   13.02    1.20
   1  -3 -11   23.33    1.36
   1  -3 -11   21.03    1.57
   1  -3 -10   73.14    3.06
   1  -3 -10   73.71    2.68
   1  -3  -9   46.70    2.35
   1  -3  -9   40.35    2.02
  -1   3   9   47.34    4.29
  -1   3   8  238.47   10.01
   1  -3  -8  238.21    6.33
   1  -3  -8  243.45    6.53
   1  -3  -7   61.42    2.26
   1  -3  -7   60.32    2.11
  -1   3   7   59.08    4.29
   1  -3  -7   62.72    2.42
  -1   3   6  107.69    5.61
   1  -3  -6  117.48    3.42
   1  -3  -6  108.35    3.13
   1  -3  -6  110.92    3.30
  -1   3   5  211.52    7.80
  -1   3   4  309.74    7.72
  -1   3   4  314.60    9.66
  -1   3   3  149.98    4.07
  -1   3   3  141.71    5.44
  -1   3   2  807.78   18.83
  -1   3   2  894.83   20.69
   1  -3  -1   14.53    1.29
  -1   3   1   14.19    1.00
  -1   3   1   13.17    1.20
  -1   3   0 1304.87   28.09
   1  -3   0 1363.79   29.14
  -1   3  -1    0.32    0.12
   1  -3   1    0.51    0.48
   1  -3   2  327.60    9.03
   1  -3   3   41.98    2.57
   1  -3   4  147.50    5.76
   1  -3   5    8.23    1.41
   1  -3   6  180.73    4.82
   1  -3   6  177.66    4.94
   1  -3   6  174.04    7.46
   1  -3   6  189.67    4.91
   1  -3   6  190.28    4.85
   1  -3   7    1.81    0.41
   1  -3   7    2.56    0.51
   1  -3   7    3.11    1.14
   1  -3   7    2.24    0.54
   1  -3   7    2.91    0.53
   1  -3   7    2.39    0.47
   1  -3   8  126.08    3.82
   1  -3   8  132.43    4.29
   1  -3   8  141.01    4.30
   1  -3   8  132.82    7.01
   1  -3   8  124.23    3.95
   1  -3   9    0.44    0.87
   1  -3   9   -0.27    0.93
   1  -3   9    0.44    0.69
   1  -3   9    0.41    0.62
   1  -3  10   46.26    2.40
   1  -3  10   45.86    2.24
   1  -3  10   45.98    2.18
   1  -3  11    2.21    0.67
   1  -3  11    2.49    0.94
   1  -3  11    2.23    0.79
   1  -3  12   14.02    1.20
   1  -3  12   13.15    1.07
   1  -3  13   -0.66    0.46
  -1   2  13    8.89    0.85
   1  -2 -12   -0.18    0.66
  -1   2  11   28.75    1.70
   1  -2 -11   28.62    1.91
   1  -2 -10   -0.03    0.54
   1  -2 -10   -0.09    0.91
   1  -2  -9   72.88    2.67
  -1   2   9   77.38    5.39
   1  -2  -9   79.95    3.09
   1  -2  -8   14.85    1.05
   1  -2  -8   15.74    1.18
  -1   2   8   11.66    1.93
   1  -2  -7  115.38    3.58
  -1   2   7  110.89    5.77
  -1   2   6   53.16    3.61
   1  -2  -6   59.09    2.14
  -1   2   5  384.02   11.33
  -1   2   4   15.17    1.67
  -1   2   3  725.52   17.53
  -1   2   3  714.18   15.63
   1  -2  -2  206.82    5.82
  -1   2   2  201.32    4.59
  -1   2   2  198.31    5.97
  -1   2   1   29.80    1.09
   1  -2  -1   30.15    1.73
   1  -2  -1   28.18    1.49
  -1   2   1   31.55    1.57
  -1   2   0  114.50    3.01
   1  -2   0  112.88    3.82
   1  -2   1  263.12    6.90
   1  -2   1  234.13    6.44
   1  -2   2  893.09   20.53
   1  -2   2  914.29   20.47
   1  -2   3  327.52    8.74
   1  -2   3  309.22    6.81
   1  -2   4  243.26    6.06
   1  -2   4  263.25    7.88
   1  -2   5  178.16    6.69
   1  -2   6  130.91    6.04
  -1   2  -7   99.42    3.10
   1  -2   7  108.07    3.41
   1  -2   7   97.95    3.03
   1  -2   7  101.51    5.59
  -1   2  -8  133.54    4.04
   1  -2   8  135.64    3.91
   1  -2   8  138.56    4.19
   1  -2   8  129.61    6.78
   1  -2   9   61.61    2.56
   1  -2   9   53.36    4.33
  -1   2  -9   59.33    2.50
   1  -2   9   64.29    2.48
   1  -2  10   63.91    2.67
  -1   2 -10   56.13    2.57
   1  -2  10   60.32    2.46
   1  -2  11   33.42    1.87
   1  -2  11   33.23    2.00
  -1   2 -11   32.93    1.85
   1  -2  11   32.62    1.66
   1  -2  12    7.08    0.99
   1  -2  12    5.66    0.81
  -1   2 -12    5.47    0.81
   1  -2  13    4.27    0.65
  -1   1  13    0.66    0.44
  -1   1  13    0.07    0.55
   1  -1 -12    6.03    1.04
  -1   1  12    6.64    0.99
   1  -1 -11    1.55    0.98
  -1   1  10    0.84    0.61
   1  -1 -10    1.26    0.98
   1  -1  -9    4.10    0.84
  -1   1   9    4.98    1.46
   1  -1  -8    0.86    0.38
  -1   1   8    0.24    0.63
  -1   1   7   12.05    1.74
   1  -1  -7   10.76    0.92
  -1   1   6   21.17    2.10
  -1   1   5   -0.19    0.78
  -1   1   4  115.95    4.68
  -1   1   3   63.94    2.93
   1  -1  -3   66.07    2.28
   1  -1  -2    1.21    0.45
  -1   1   2   -0.05    0.47
   1  -1  -1  219.72    5.44
  -1   1   1  220.20    5.34
   1  -1   0    0.13    0.25
  -1   1   0    0.17    0.23
   1  -1   0    0.25    0.21
   1  -1   0    0.28    0.34
   1  -1   1   57.90    2.13
   1  -1   1   50.04    1.91
   1  -1   1   53.58    2.03
   1  -1   2  771.60   17.60
   1  -1   2  758.92   17.37
   1  -1   2  790.47   17.01
   1  -1   3  344.68    9.06
   1  -1   3  354.54    9.31
   1  -1   3  328.29    7.97
   1  -1   4    1.70    0.68
   1  -1   4    1.60    0.50
   1  -1   5   66.75    3.01
   1  -1   5   70.02    3.81
   1  -1   6    0.34    0.62
   1  -1   6   -0.29    0.46
   1  -1   7  109.04    5.67
  -1   1  -7  114.65    3.49
   1  -1   8    2.83    1.16
  -1   1  -8    3.38    0.65
   1  -1   9   94.05    5.72
   1  -1   9   91.38    3.24
  -1   1  -9   89.92    3.31
   1  -1  10   -0.39    0.77
  -1   1 -10   -0.71    0.78
   1  -1  10   -0.75    0.63
   1  -1  11   29.99    1.77
  -1   1 -11   26.78    1.83
   1  -1  12    3.38    0.75
  -1   1 -12    3.34    0.77
   1  -1  12    3.87    0.88
   1  -1  13    3.47    0.65
  -1   0  13    0.55    0.49
  -1   0  13    0.97    0.58
  -1   0  12    1.62    0.67
   1   0 -12    2.54    0.86
  -1   0  12    1.42    0.82
   1   0 -11   16.82    1.57
  -1   0  11   18.63    1.57
   1   0 -10   -0.06    0.87
  -1   0   9   46.38    3.89
   1   0  -9   70.87    2.76
   1   0  -8    3.88    0.66
  -1   0   8    2.51    0.99
  -1   0   7   81.97    4.54
  -1   0   7   85.26    4.16
   1   0  -7   82.42    2.81
  -1   0   6    1.43    0.82
  -1   0   6    1.08    0.48
  -1   0   5   20.94    1.94
  -1   0   4    3.87    0.93
   1   0  -4    3.53    0.38
  -1   0   3  515.94   12.49
  -1   0   2  379.34    9.10
  -1   0   1   22.67    1.13
   1   0   0    1.05    0.23
  -1   0   0    1.14    0.27
   1   0   1   17.92    1.00
   1   0   2   41.65    1.94
   1   0   3   61.04    2.03
   1   0   3   57.29    2.69
   1   0   4  242.86    7.14
   1   0   4  216.77    5.04
   1   0   5   34.40    2.31
   1   0   5   31.37    2.39
   1   0   6   32.15    2.44
   1   0   7   23.48    2.24
  -1   0  -7   25.98    1.40
   1   0   8    0.79    0.84
  -1   0  -8    0.09    0.45
  -1   0  -9   38.06    2.03
   1   0   9   34.97    3.43
   1   0  10    0.84    0.75
  -1   0 -10    0.10    0.87
   1   0  11   10.19    1.15
  -1   0 -11    7.31    1.11
   1   0  12    8.03    0.90
  -1   0 -12    8.13    1.06
   1   0  13    1.31    0.53
  -1   0 -13    1.81    0.57
  -1  -1  13    2.79    0.66
  -1  -1  13    3.96    0.63
  -1  -1  12   19.69    1.45
  -1  -1  12   15.75    1.30
  -1  -1  11   10.25    1.36
  -1  -1  11    9.80    1.20
   1   1 -11    8.35    1.27
  -1  -1  10   94.90    3.61
   1   1 -10   93.99    3.58
   1   1  -9   18.85    1.42
  -1  -1   8  166.00    7.00
   1   1  -8  164.82    4.78
  -1  -1   7   65.86    3.96
   1   1  -7   69.81    2.51
  -1  -1   7   70.43    3.83
  -1  -1   6  192.42    6.57
  -1  -1   6  189.32    6.90
  -1  -1   5  123.26    4.49
  -1  -1   5  125.16    4.85
  -1  -1   4  185.53    5.42
  -1  -1   4  187.42    5.90
  -1  -1   3    6.81    0.88
  -1  -1   3    6.58    0.69
  -1  -1   2  675.17   14.79
  -1  -1   2  705.50   15.40
  -1  -1   1    1.05    0.44
  -1  -1   1    1.14    0.26
   1   1   0  205.73    5.34
   1   1   1    1.69    0.45
   1   1   2  198.14    5.58
   1   1   3  386.20    9.91
   1   1   4   17.02    1.57
   1   1   5  157.94    5.92
   1   1   5  145.03    5.72
   1   1   6   46.59    3.20
   1   1   6   43.83    3.14
  -1  -1  -6   44.84    1.87
  -1  -1  -7   88.43    3.08
  -1  -1  -7   90.18    3.02
   1   1   7   83.84    4.75
   1   1   8    5.51    1.30
  -1  -1  -8    6.46    0.83
   1   1   9   96.25    5.95
  -1  -1  -9   93.40    3.43
  -1  -1 -10   14.46    1.47
  -1  -1 -11   19.37    1.57
   1   1  11   21.82    1.51
  -1  -1 -12    0.02    0.71
  -1  -1 -12    0.45    0.49
   1   1  13    4.09    0.69
  -1  -1 -13    3.12    0.65
  -1  -2  13    3.28    0.58
  -1  -2  13    2.71    0.60
  -1  -2  12   10.38    1.07
  -1  -2  12   14.12    1.26
  -1  -2  11   10.96    1.20
  -1  -2  11   11.39    1.36
  -1  -2  10   72.05    3.00
  -1  -2  10   62.51    2.81
   1   2 -10   68.45    2.88
  -1  -2   9   11.35    1.21
   1   2  -9   13.33    1.20
  -1  -2   9   12.21    1.13
  -1  -2   8  212.01    5.84
   1   2  -8  205.95    5.70
  -1  -2   7   21.48    2.15
   1   2  -7   20.94    1.27
  -1  -2   7   17.85    1.03
  -1  -2   6  156.54    5.91
  -1  -2   6  156.09    5.83
  -1  -2   5    9.39    1.17
  -1  -2   5    8.66    1.14
  -1  -2   4  167.42    5.29
  -1  -2   4  170.02    5.35
  -1  -2   3    1.45    0.48
  -1  -2   3    1.72    0.55
  -1  -2   2  988.24   20.78
  -1  -2   2  904.77   20.64
  -1  -2   1  373.49    8.90
   1   2   0 3894.79   81.18
   1   2   1   94.95    3.50
   1   2   2 1177.47   26.09
   1   2   3    1.24    0.58
   1   2   4  399.13   10.83
   1   2   5    7.54    1.20
   1   2   6  284.01   10.00
   1   2   6  287.04    9.58
  -1  -2  -6  292.45    7.30
  -1  -2  -6  293.44    7.26
  -1  -2  -7    4.25    0.65
   1   2   7    2.36    0.95
  -1  -2  -7    4.01    0.55
   1   2   7    3.33    1.07
  -1  -2  -7    3.75    0.64
   1   2   8  428.57   14.11
  -1  -2  -8  412.88   10.16
   1   2   9   28.64    3.22
  -1  -2  -9   36.84    2.08
  -1  -2 -10  164.67    4.51
  -1  -2 -10  160.35    5.09
  -1  -2 -11   32.29    1.94
  -1  -2 -12   18.38    1.12
  -1  -2 -12   17.31    1.37
  -1  -2 -13   -0.09    0.47
  -1  -3  13    4.76    0.64
  -1  -3  12    6.25    0.86
  -1  -3  12    6.85    0.83
  -1  -3  12    5.18    0.91
  -1  -3  11   38.05    2.10
  -1  -3  11   36.96    2.00
  -1  -3  11   36.51    1.92
  -1  -3  10    8.45    1.24
  -1  -3  10    8.38    1.14
  -1  -3   9  173.81    5.26
  -1  -3   9  173.31    5.31
  -1  -3   8   88.89    3.28
  -1  -3   8   86.46    2.93
  -1  -3   8   83.48    2.89
  -1  -3   8   96.22    3.37
   1   3  -8   88.89    3.12
  -1  -3   7  112.95    3.40
  -1  -3   7  110.96    3.69
  -1  -3   7  115.85    3.46
  -1  -3   7  109.31    3.40
   1   3  -7  109.74    3.46
  -1  -3   7  106.78    3.58
  -1  -3   7  113.36    5.43
  -1  -3   6   87.63    2.78
  -1  -3   6   88.63    4.39
  -1  -3   6   85.41    2.91
  -1  -3   6   92.86    2.81
  -1  -3   6   87.16    2.89
  -1  -3   6   77.79    2.65
   1   3  -6   85.05    2.76
  -1  -3   5  296.34    8.29
  -1  -3   5  287.46    8.87
  -1  -3   4   38.31    2.08
  -1  -3   4   38.33    2.33
  -1  -3   3  805.08   18.76
  -1  -3   2  884.37   20.19
  -1  -3   1  190.97    5.73
   1   3   0 2338.25   50.21
   1   3   1    1.06    0.57
   1   3   2  467.86   11.97
   1   3   3  201.42    6.53
   1   3   4   21.89    1.89
  -1  -3  -5  267.34    6.60
   1   3   5  260.37    8.65
  -1  -3  -6  128.98    3.83
   1   3   6  122.93    6.23
  -1  -3  -6  119.26    3.78
  -1  -3  -6  125.13    3.62
   1   3   6  122.06    5.68
  -1  -3  -7   10.41    0.98
   1   3   7   10.70    1.73
   1   3   7    9.68    1.81
  -1  -3  -7   10.47    0.96
  -1  -3  -8  122.61    4.00
   1   3   8  118.22    6.75
  -1  -3  -8  118.53    4.05
  -1  -3  -9    4.83    1.11
  -1  -3  -9    6.09    0.92
  -1  -3 -10  111.74    3.42
  -1  -3 -10  107.91    3.95
  -1  -3 -11    1.07    0.67
  -1  -3 -11    1.32    0.91
  -1  -3 -12   29.30    1.64
  -1  -3 -12   28.28    1.39
  -1  -4  12    1.17    0.60
  -1  -4  12    1.17    0.64
  -1  -4  11    1.21    0.63
  -1  -4  11    0.77    0.81
  -1  -4  11    1.77    0.76
  -1  -4  10   -0.43    0.92
  -1  -4  10    0.20    0.71
  -1  -4  10   -0.70    0.79
  -1  -4   9   -0.99    0.64
  -1  -4   9   -0.61    0.91
  -1  -4   9   -0.08    0.77
  -1  -4   9    0.69    0.65
  -1  -4   9    1.62    0.97
  -1  -4   8   23.31    1.61
  -1  -4   8   19.48    1.27
  -1  -4   8   19.20    1.29
  -1  -4   8   23.74    1.36
  -1  -4   8   21.49    1.52
  -1  -4   7   48.86    2.06
  -1  -4   7   46.57    2.04
  -1  -4   7   42.00    2.04
  -1  -4   7   41.95    2.06
  -1  -4   7   43.98    1.94
  -1  -4   6   59.88    2.35
  -1  -4   6   55.85    2.21
  -1  -4   6   56.44    2.22
  -1  -4   6   59.54    2.35
  -1  -4   6   57.17    2.21
  -1  -4   6   61.91    3.84
  -1  -4   5   72.58    2.51
  -1  -4   5   71.59    3.93
  -1  -4   5   70.70    2.45
  -1  -4   5   66.14    2.43
  -1  -4   5   70.34    2.43
  -1  -4   5   73.17    2.42
  -1  -4   5   69.00    2.46
  -1  -4   4  147.78    5.71
  -1  -4   3  248.15    7.78
  -1  -4   2    0.40    0.60
   1   4  -1  157.87    6.02
  -1  -4   1  159.31    5.67
   1   4   0  248.68    7.92
   1   4   1    7.50    1.18
   1   4   2  163.29    6.00
   1   4   3   97.82    4.43
  -1  -4  -4    5.04    0.56
   1   4   4    3.41    0.93
   1   4   5  330.98   10.40
  -1  -4  -5  327.08    7.88
  -1  -4  -5  332.25    7.82
  -1  -4  -5  309.77    7.70
  -1  -4  -5  312.47    7.83
  -1  -4  -5  331.42    7.99
  -1  -4  -6   11.90    1.04
   1   4   6   12.68    2.13
   1   4   6   12.22    1.82
  -1  -4  -6   12.80    1.00
  -1  -4  -6   14.45    1.07
  -1  -4  -6   13.79    1.01
  -1  -4  -6   12.65    0.91
  -1  -4  -7  106.72    3.55
  -1  -4  -7  100.69    3.61
   1   4   7  105.56    6.36
  -1  -4  -7  106.56    3.32
   1   4   8   26.54    3.35
  -1  -4  -8   22.91    1.47
  -1  -4  -8   23.94    1.74
  -1  -4  -8   23.97    1.62
  -1  -4  -9    1.16    0.84
  -1  -4  -9    1.18    0.83
  -1  -4  -9   -0.79    0.72
  -1  -4 -10    3.57    0.90
  -1  -4 -10    3.82    0.79
  -1  -4 -10    2.85    0.98
  -1  -4 -11   13.07    0.97
  -1  -4 -11   13.62    1.09
  -1  -4 -11   11.44    1.16
  -1  -4 -12    9.73    0.93
  -1  -4 -12   10.26    0.81
  -1  -5  12    1.25    0.58
  -1  -5  12    0.20    0.47
  -1  -5  11    0.53    0.53
  -1  -5  11   -0.67    0.67
  -1  -5  11    0.90    0.67
  -1  -5  10   14.00    1.33
  -1  -5  10   11.65    1.21
  -1  -5  10   11.01    1.08
  -1  -5  10   10.94    1.10
  -1  -5  10   11.45    1.10
  -1  -5   9   29.34    1.76
  -1  -5   9   29.24    1.98
  -1  -5   9   30.78    1.84
  -1  -5   9   30.35    2.00
  -1  -5   9   28.83    1.71
  -1  -5   8   28.54    1.91
  -1  -5   8   29.24    1.92
  -1  -5   8   30.22    1.89
  -1  -5   8   28.56    1.72
  -1  -5   8   29.48    1.78
  -1  -5   8   29.04    1.65
  -1  -5   7   70.99    2.94
  -1  -5   7   70.32    2.86
  -1  -5   7   82.06    2.96
  -1  -5   7   75.53    2.90
  -1  -5   7   77.66    2.88
  -1  -5   7   79.50    3.05
  -1  -5   6    4.79    0.73
  -1  -5   6    4.92    1.17
  -1  -5   6    4.44    0.70
  -1  -5   6    4.40    0.71
  -1  -5   6    5.19    0.71
  -1  -5   6    4.81    0.67
  -1  -5   6    4.58    0.66
  -1  -5   5    0.30    0.37
  -1  -5   5   -0.02    0.36
  -1  -5   5   -0.06    0.33
  -1  -5   5    1.02    0.75
  -1  -5   5    0.13    0.32
  -1  -5   5    0.27    0.40
  -1  -5   5    0.27    0.36
  -1  -5   4   34.73    2.75
  -1  -5   4   34.32    1.62
  -1  -5   4   36.17    1.62
  -1  -5   4   34.83    1.62
  -1  -5   4   37.52    1.64
  -1  -5   4   35.08    1.64
  -1  -5   4   34.37    1.70
  -1  -5   3   50.10    1.97
  -1  -5   3   49.94    3.23
  -1  -5   3   50.85    1.92
  -1  -5   3   49.89    1.95
  -1  -5   3   54.84    2.08
  -1  -5   3   50.56    1.91
  -1  -5   2   90.31    4.49
   1   5  -1  568.94   15.80
   1   5   0    2.17    0.86
   1   5   1  244.26    8.36
   1   5   2   36.19    2.75
  -1  -5  -2   37.11    1.55
  -1  -5  -2   37.27    1.58
  -1  -5  -3   49.08    1.82
  -1  -5  -3   50.13    1.99
  -1  -5  -3   50.27    1.87
  -1  -5  -3   50.08    1.97
  -1  -5  -3   52.19    1.97
  -1  -5  -3   49.94    1.90
   1   5   3   53.92    3.39
  -1  -5  -4   21.02    1.19
   1   5   4   20.07    2.17
  -1  -5  -4   18.73    1.16
  -1  -5  -4   19.83    1.20
  -1  -5  -4   16.97    1.07
  -1  -5  -4   19.48    1.16
  -1  -5  -4   18.16    1.16
  -1  -5  -4   18.53    1.14
  -1  -5  -5   49.80    2.11
   1   5   5   57.01    3.75
  -1  -5  -5   56.17    2.17
  -1  -5  -5   55.94    2.22
   1   5   5   56.01    4.36
  -1  -5  -5   51.85    2.14
  -1  -5  -5   52.05    2.15
  -1  -5  -5   55.56    2.23
  -1  -5  -5   55.66    2.29
  -1  -5  -6   15.84    1.26
  -1  -5  -6   20.21    1.27
  -1  -5  -6   17.18    1.20
  -1  -5  -6   19.09    1.24
   1   5   6   18.93    2.64
  -1  -5  -6   17.67    1.20
  -1  -5  -7   20.30    1.42
   1   5   7   21.91    3.06
  -1  -5  -7   19.84    1.58
  -1  -5  -7   21.23    1.27
  -1  -5  -7   21.81    1.44
  -1  -5  -7   19.27    1.48
  -1  -5  -8    3.11    0.87
  -1  -5  -8    2.48    0.89
  -1  -5  -8    1.33    0.94
  -1  -5  -8    0.91    0.72
  -1  -5  -9    8.49    1.14
  -1  -5  -9   11.99    1.13
  -1  -5  -9   10.71    1.23
  -1  -5 -10    6.27    0.96
  -1  -5 -10    4.69    0.77
  -1  -5 -10    4.93    0.86
  -1  -5 -11    4.02    0.72
  -1  -5 -11    2.87    0.72
  -1  -5 -11    4.05    0.65
  -1  -6  11   10.34    0.93
  -1  -6  11   10.79    0.96
  -1  -6  10   14.15    1.24
  -1  -6  10   14.23    1.28
  -1  -6  10   11.66    1.10
  -1  -6  10   12.91    1.10
  -1  -6  10   14.28    1.07
  -1  -6   9   13.70    1.22
  -1  -6   9   16.15    1.53
  -1  -6   9   14.10    1.33
  -1  -6   9   15.97    1.45
  -1  -6   9   15.17    1.31
  -1  -6   8   38.56    2.23
  -1  -6   8   40.21    2.07
  -1  -6   8   37.04    2.07
  -1  -6   8   35.97    2.18
  -1  -6   8   35.99    2.07
  -1  -6   7   19.70    1.55
  -1  -6   7   21.23    1.60
  -1  -6   7   18.71    1.68
  -1  -6   7   20.72    1.65
  -1  -6   7   21.24    1.67
  -1  -6   6   47.93    2.28
  -1  -6   6   54.09    2.41
  -1  -6   6   45.14    2.28
  -1  -6   6   46.90    2.28
  -1  -6   6   49.18    2.23
  -1  -6   5    8.99    1.67
  -1  -6   5    7.99    0.87
  -1  -6   5    8.45    0.94
  -1  -6   5    9.68    0.94
  -1  -6   5    8.23    0.84
  -1  -6   5    7.16    0.87
  -1  -6   4   51.07    2.16
  -1  -6   4   51.07    2.24
  -1  -6   4   51.43    2.12
  -1  -6   4   51.07    3.77
  -1  -6   4   49.19    2.19
  -1  -6   4   48.51    2.08
  -1  -6   3   32.55    1.59
  -1  -6   3   33.23    1.65
  -1  -6   3   32.31    1.68
   1   6  -3   30.72    3.14
  -1  -6   3   32.95    2.90
  -1  -6   3   32.32    1.61
  -1  -6   3   31.73    1.60
  -1  -6   2   92.69    3.01
  -1  -6   2   93.92    3.00
  -1  -6   2   97.41    3.10
  -1  -6   2   91.59    3.06
  -1  -6   2   88.00    3.00
   1   6  -2   92.60    5.33
  -1  -6   2   96.89    3.01
  -1  -6   1  217.55    5.58
  -1  -6   1  214.82    5.46
  -1  -6   1  220.20    5.57
  -1  -6   1  223.90    5.78
  -1  -6   1  237.45    5.70
   1   6  -1  231.59    8.98
  -1  -6   1  205.79    5.62
  -1  -6   0    1.41    0.35
  -1  -6   0    1.83    0.38
  -1  -6   0    2.25    0.51
  -1  -6   0    1.86    0.46
   1   6   0    2.04    1.00
  -1  -6   0    2.19    0.47
  -1  -6  -1  203.91    5.10
   1   6   1  189.58    7.76
  -1  -6  -1  196.94    5.25
  -1  -6  -1  197.41    5.19
  -1  -6  -1  202.33    5.25
  -1  -6  -1  201.57    5.36
  -1  -6  -1  194.50    4.99
   1   6   2    0.73    0.79
  -1  -6  -2    1.36    0.41
  -1  -6  -2    1.08    0.36
  -1  -6  -2    1.55    0.42
  -1  -6  -2    1.47    0.38
  -1  -6  -2    1.16    0.48
  -1  -6  -2    1.50    0.38
  -1  -6  -2    1.33    0.45
  -1  -6  -2    1.57    0.39
  -1  -6  -3   75.54    2.55
  -1  -6  -3   72.95    2.64
  -1  -6  -3   70.53    2.47
  -1  -6  -3   73.34    2.56
   1   6   3   82.23    4.52
  -1  -6  -3   75.96    2.69
  -1  -6  -3   71.83    2.68
  -1  -6  -4    1.05    0.49
   1   6   4    1.15    0.90
  -1  -6  -4    0.42    0.38
  -1  -6  -4    0.62    0.39
  -1  -6  -4    0.64    0.38
   1   6   4    2.20    0.98
  -1  -6  -4    0.62    0.38
  -1  -6  -5    6.99    0.81
   1   6   5    8.28    1.87
  -1  -6  -5    5.98    0.71
  -1  -6  -5    6.30    0.76
  -1  -6  -5    4.98    0.63
  -1  -6  -5    6.81    0.79
  -1  -6  -6    2.10    0.61
  -1  -6  -6    1.61    0.68
  -1  -6  -6    0.62    0.64
  -1  -6  -6    0.73    0.70
  -1  -6  -6    1.19    0.75
   1   6   6    0.20    1.11
  -1  -6  -7    5.71    1.02
  -1  -6  -7    4.64    1.08
  -1  -6  -7    5.38    0.98
  -1  -6  -7    6.70    1.11
  -1  -6  -7    5.53    0.89
  -1  -6  -8   23.79    1.57
  -1  -6  -8   21.34    1.45
  -1  -6  -8   24.14    1.65
  -1  -6  -8   21.13    1.68
  -1  -6  -9   17.61    1.32
  -1  -6  -9   13.98    1.17
  -1  -6  -9   17.26    1.26
  -1  -6 -10    7.78    0.84
  -1  -6 -10    5.65    0.77
  -1  -6 -10    5.37    0.79
  -1  -6 -11   11.45    0.85
  -1  -7  11   -0.28    0.44
  -1  -7  10   13.15    1.06
  -1  -7  10   10.26    0.91
  -1  -7  10   10.24    0.94
  -1  -7  10   11.54    1.06
  -1  -7  10   11.37    1.04
  -1  -7   9    2.28    0.85
  -1  -7   9    1.39    0.82
  -1  -7   9    1.56    0.78
  -1  -7   9    0.99    0.73
  -1  -7   8   25.37    1.82
  -1  -7   8   24.42    1.66
  -1  -7   8   22.91    1.73
  -1  -7   8   22.38    1.64
  -1  -7   8   23.23    1.53
  -1  -7   7    0.56    0.98
  -1  -7   7    0.83    1.03
  -1  -7   7    1.14    1.02
  -1  -7   7   -0.93    1.08
  -1  -7   7   -0.64    0.80
  -1  -7   6   40.02    2.27
  -1  -7   6   37.48    2.20
  -1  -7   6   39.44    2.11
  -1  -7   6   47.21    2.38
  -1  -7   6   42.23    2.26
   1   7  -5   -0.85    1.25
  -1  -7   5    0.05    0.72
  -1  -7   5   -1.42    0.97
  -1  -7   5    0.06    0.72
  -1  -7   5    2.01    0.87
  -1  -7   5   -0.18    0.91
   1   7  -4  112.94    7.07
  -1  -7   4  112.47    3.75
  -1  -7   4  104.30    3.75
  -1  -7   4  109.64    3.68
  -1  -7   4  116.09    3.88
  -1  -7   4  106.51    3.61
  -1  -7   3    6.16    0.78
   1   7  -3    6.19    1.64
  -1  -7   3    5.95    0.68
  -1  -7   3    4.57    0.69
  -1  -7   3    5.12    0.84
  -1  -7   2  151.37    4.52
  -1  -7   2  147.28    4.36
  -1  -7   2  146.90    4.45
  -1  -7   2  148.09    4.41
   1   7  -2  144.17    7.55
  -1  -7   1   19.78    1.30
  -1  -7   1   18.44    1.15
  -1  -7   1   17.03    1.09
  -1  -7   1   15.44    1.21
  -1  -7   1   17.95    1.15
   1   7  -1   17.55    2.37
  -1  -7   1   17.74    1.18
  -1  -7   0   98.05    3.14
  -1  -7   0   96.32    2.93
  -1  -7   0   94.23    3.02
   1   7   0   92.35    5.48
  -1  -7   0   96.69    3.18
  -1  -7   0   93.44    3.28
  -1  -7  -1  117.52    3.77
  -1  -7  -1  129.11    3.83
   1   7   1  120.97    6.10
  -1  -7  -1  120.10    3.65
  -1  -7  -1  127.61    3.64
  -1  -7  -1  118.71    3.54
  -1  -7  -1  121.82    3.95
  -1  -7  -2   93.56    2.98
  -1  -7  -2   87.12    2.88
  -1  -7  -2   89.97    2.84
  -1  -7  -2   87.78    3.25
   1   7   2   96.22    5.23
  -1  -7  -2   87.90    3.08
  -1  -7  -2   88.52    2.87
  -1  -7  -3  111.62    3.51
  -1  -7  -3  109.19    3.43
  -1  -7  -3  106.92    3.71
  -1  -7  -3  113.33    3.66
   1   7   3  112.27    6.38
  -1  -7  -3  110.03    3.35
   1   7   4  271.80   11.15
  -1  -7  -4  283.74    7.12
  -1  -7  -4  274.02    7.16
  -1  -7  -4  277.25    7.02
  -1  -7  -4  260.12    7.24
  -1  -7  -4  271.12    7.25
  -1  -7  -5   37.62    2.09
  -1  -7  -5   35.92    1.86
   1   7   5   31.94    3.64
  -1  -7  -5   35.33    2.08
  -1  -7  -5   32.40    1.88
  -1  -7  -5   32.09    1.91
  -1  -7  -6   74.32    3.09
  -1  -7  -6   77.69    2.95
  -1  -7  -6   68.90    2.87
  -1  -7  -6   79.44    3.01
  -1  -7  -7   22.06    1.66
  -1  -7  -7   22.33    1.54
  -1  -7  -7   21.64    1.60
  -1  -7  -7   24.67    1.60
  -1  -7  -8   14.05    1.27
  -1  -7  -8   11.44    1.22
  -1  -7  -9   16.75    1.20
  -1  -7  -9   16.94    1.18
  -1  -7 -10    6.58    0.72
  -1  -7 -10    4.87    0.65
  -1  -8  10    0.98    0.43
  -1  -8   9   -0.27    0.61
  -1  -8   9    1.39    0.67
  -1  -8   9   -0.11    0.65
  -1  -8   8    1.56    0.85
  -1  -8   8    0.89    0.79
  -1  -8   8    0.63    0.56
  -1  -8   8    0.51    0.76
  -1  -8   7    1.57    0.87
  -1  -8   7   -0.17    0.81
  -1  -8   7    0.66    0.92
  -1  -8   7    0.30    0.59
  -1  -8   7    0.18    0.85
  -1  -8   6   64.70    2.79
  -1  -8   6   67.36    2.89
  -1  -8   6   72.48    2.99
  -1  -8   5   36.27    2.13
  -1  -8   5   33.12    1.83
  -1  -8   5   37.94    2.14
  -1  -8   5   37.10    2.27
  -1  -8   4   87.36    3.28
  -1  -8   4   77.27    3.18
  -1  -8   4   83.08    3.35
  -1  -8   4   80.03    2.95
   1   8  -3   78.25    5.84
  -1  -8   3   78.77    3.18
  -1  -8   3   89.87    3.26
  -1  -8   3   86.87    3.29
  -1  -8   3   83.99    3.00
  -1  -8   2   10.98    1.07
   1   8  -2    8.85    2.02
  -1  -8   2   10.61    1.10
  -1  -8   2   10.87    1.14
  -1  -8   2    8.70    1.05
  -1  -8   2   13.33    1.26
  -1  -8   2   10.35    0.95
   1   8  -1  112.31    6.62
  -1  -8   1  121.30    3.88
  -1  -8   1  122.64    4.00
  -1  -8   1  120.68    4.04
  -1  -8   0   69.31    2.70
  -1  -8   0   62.15    2.73
  -1  -8   0   66.12    2.59
  -1  -8   0   69.65    2.64
  -1  -8  -1   27.55    1.45
  -1  -8  -1   28.59    1.73
  -1  -8  -1   26.80    1.47
   1   8   1   21.84    2.65
  -1  -8  -1   29.26    1.84
  -1  -8  -2  188.79    5.26
  -1  -8  -2  202.07    5.65
  -1  -8  -2  203.23    5.87
  -1  -8  -3   53.79    2.50
  -1  -8  -3   54.09    2.16
  -1  -8  -3   55.02    2.30
  -1  -8  -3   52.10    2.59
  -1  -8  -3   55.51    2.37
  -1  -8  -4   75.36    3.09
  -1  -8  -4   82.76    3.07
  -1  -8  -4   77.34    2.86
  -1  -8  -4   75.99    3.17
  -1  -8  -4   77.02    2.94
  -1  -8  -5   33.12    1.99
  -1  -8  -5   32.01    1.90
  -1  -8  -5   33.00    1.83
  -1  -8  -5   32.51    1.95
  -1  -8  -5   32.65    1.84
  -1  -8  -6   82.04    2.94
  -1  -8  -6   75.98    2.98
  -1  -8  -6   74.20    2.90
  -1  -8  -6   71.04    2.81
  -1  -8  -7    2.26    0.89
  -1  -8  -7    1.68    0.68
  -1  -8  -7    2.01    0.79
  -1  -8  -7    2.14    0.71
  -1  -8  -8   52.83    2.17
  -1  -8  -8   59.72    2.21
  -1  -8  -9    0.11    0.47
  -1  -8  -9   -0.01    0.44
  -1  -9   8    2.32    0.51
  -1  -9   8    1.98    0.65
  -1  -9   8    1.66    0.64
  -1  -9   8    2.85    0.69
  -1  -9   7    2.43    0.65
  -1  -9   7    3.41    0.76
  -1  -9   7    2.27    0.81
  -1  -9   6   -1.06    0.88
  -1  -9   6    0.88    0.66
  -1  -9   6   -1.21    0.88
  -1  -9   6    0.65    0.48
  -1  -9   6    0.61    0.76
  -1  -9   5    7.41    1.11
  -1  -9   5    5.00    1.10
  -1  -9   5    5.88    1.09
  -1  -9   5    5.63    0.97
  -1  -9   5    5.88    0.80
  -1  -9   4   -0.76    0.89
  -1  -9   4    0.14    0.92
  -1  -9   4   -0.54    0.73
  -1  -9   4   -1.57    0.84
  -1  -9   4    0.51    0.55
  -1  -9   3   12.89    1.10
  -1  -9   3   13.54    1.30
  -1  -9   3   14.94    1.39
  -1  -9   3   12.69    1.29
  -1  -9   3   14.69    1.37
  -1  -9   2    0.09    0.76
  -1  -9   2    0.20    0.64
  -1  -9   2    0.43    0.64
  -1  -9   2   -0.79    0.55
  -1  -9   1    6.51    1.11
  -1  -9   1    4.90    0.77
  -1  -9   1    5.29    1.02
  -1  -9   1    4.32    0.93
  -1  -9   0    5.77    1.15
  -1  -9   0    6.31    1.03
  -1  -9   0    6.28    0.96
  -1  -9  -1   23.43    1.41
  -1  -9  -1   25.09    1.87
  -1  -9  -1   24.37    1.71
  -1  -9  -1   24.13    1.41
  -1  -9  -2    2.81    1.08
  -1  -9  -2    2.60    0.74
  -1  -9  -2    3.69    1.03
  -1  -9  -3    2.10    0.88
  -1  -9  -3    4.97    1.17
  -1  -9  -3    3.45    1.02
  -1  -9  -4    0.34    0.94
  -1  -9  -4    0.17    0.85
  -1  -9  -4   -0.64    0.59
  -1  -9  -4    0.31    0.83
  -1  -9  -5   15.10    1.28
  -1  -9  -5   15.48    1.37
  -1  -9  -5   14.60    1.13
  -1  -9  -6    3.81    0.68
  -1  -9  -6    5.18    0.86
  -1  -9  -6    4.21    0.87
  -1  -9  -7   30.90    1.51
  -1  -9  -7   30.34    1.52
  -1  -9  -7   30.10    1.42
  -1  -9  -8   11.97    0.85
  -1  -9  -8   11.10    0.78
  -1 -10   7    0.21    0.49
  -1 -10   7    0.34    0.48
  -1 -10   7    0.26    0.53
  -1 -10   6    0.00    0.61
  -1 -10   6   -0.93    0.65
  -1 -10   6    0.11    0.69
  -1 -10   6   -0.22    0.48
  -1 -10   5    0.36    0.69
  -1 -10   5    0.95    0.71
  -1 -10   5    0.54    0.56
  -1 -10   4    0.01    0.77
  -1 -10   4    0.59    0.66
  -1 -10   4    1.48    0.67
  -1 -10   4   -0.07    0.63
  -1 -10   3    0.39    0.72
  -1 -10   3    0.26    0.59
  -1 -10   3    0.28    0.67
  -1 -10   3   -0.19    0.62
  -1 -10   2    1.16    0.72
  -1 -10   2    1.65    0.74
  -1 -10   1    2.34    0.73
  -1 -10   1    1.56    0.73
  -1 -10   1    2.14    0.76
  -1 -10   0   -0.41    0.72
  -1 -10   0    0.29    0.59
  -1 -10   0    0.81    0.82
  -1 -10  -1    0.12    0.81
  -1 -10  -1   -0.51    0.71
  -1 -10  -2    4.34    0.74
  -1 -10  -2    4.72    0.91
  -1 -10  -2    5.10    1.05
  -1 -10  -3    0.71    0.83
  -1 -10  -3    0.22    0.73
  -1 -10  -3    1.31    0.72
  -1 -10  -4    1.92    0.67
  -1 -10  -4    2.35    0.85
  -1 -10  -4    2.13    0.77
  -1 -10  -5    0.25    0.63
  -1 -10  -5    1.40    0.66
  -1 -10  -6   -0.42    0.56
  -1 -10  -6    0.25    0.49
  -1 -11   4    2.78    0.52
  -1 -11   4    2.40    0.57
  -1 -11   3    0.95    0.54
  -1 -11   3    0.46    0.51
  -1 -11   2    0.50    0.49
  -1 -11   2    0.50    0.54
  -1 -11   1    1.50    0.63
  -1 -11   0   -1.06    0.62
  -1 -11   0    0.05    0.54
  -1 -11  -1    6.06    0.80
  -1 -11  -1    7.70    0.89
  -1 -11  -2    1.89    0.62
  -1 -11  -2    1.08    0.67
  -1 -11  -3    3.82    0.69
  -1 -11  -4   -0.43    0.51
   2 -11  -4    8.52    0.85
   2 -11  -3   14.97    0.99
   2 -11  -3   15.76    1.15
   2 -11  -2   13.69    0.91
   2 -11  -2   13.35    1.09
   2 -11  -1   10.71    1.02
   2 -10  -6    0.70    0.53
   2 -10  -6   -0.02    0.58
   2 -10  -6    0.65    0.59
   2 -10  -5   12.51    1.07
   2 -10  -5   12.08    1.09
   2 -10  -5   11.77    1.11
   2 -10  -4    1.55    0.78
   2 -10  -4    2.45    0.75
   2 -10  -4    1.96    0.88
   2 -10  -3   60.29    2.43
   2 -10  -3   55.44    2.29
   2 -10  -3   56.04    2.48
   2 -10  -2    4.76    0.96
   2 -10  -2    4.92    1.03
   2 -10  -2    4.18    0.80
   2 -10  -1    3.91    1.07
   2 -10  -1    3.42    0.70
   2 -10  -1    3.69    0.74
   2 -10   0    0.07    0.59
   2 -10   0   -0.05    0.70
   2 -10   2    0.13    0.63
   2 -10   3    5.19    0.83
   2 -10   3    3.54    0.85
   2 -10   4    0.47    0.61
   2 -10   4    0.76    0.73
   2 -10   5    0.44    0.66
   2 -10   5    1.18    0.70
   2 -10   6    0.43    0.61
   2 -10   6    0.81    0.58
   2 -10   7    0.50    0.48
   2 -10   7    0.39    0.47
  -2   9   8    2.77    0.59
   2  -9  -8    2.22    0.57
   2  -9  -8    2.98    0.59
   2  -9  -7    1.08    0.69
   2  -9  -7    0.43    0.62
   2  -9  -7    0.01    0.65
   2  -9  -6    4.25    0.96
   2  -9  -6    3.25    0.87
   2  -9  -6    2.32    0.76
   2  -9  -5    0.48    0.93
   2  -9  -5   -0.04    0.79
   2  -9  -5   -0.22    0.85
   2  -9  -4   17.64    1.64
   2  -9  -4   19.50    1.64
   2  -9  -4   17.25    1.45
   2  -9  -3   28.97    1.75
   2  -9  -3   32.25    2.07
   2  -9  -3   28.15    1.86
   2  -9  -2    0.67    0.78
   2  -9  -2   -0.37    1.02
   2  -9  -2   -0.26    0.91
   2  -9  -2   -0.49    0.71
   2  -9  -1    9.54    0.88
   2  -9  -1   10.55    1.16
   2  -9  -1    9.89    1.35
   2  -9  -1   10.20    1.07
   2  -9  -1    9.67    1.22
   2  -9   0    1.16    0.55
   2  -9   0    1.01    0.76
   2  -9   0    0.61    0.80
   2  -9   0    0.72    0.66
   2  -9   1    1.99    0.80
   2  -9   1    1.23    0.59
   2  -9   1    1.55    0.76
   2  -9   2   -0.03    0.79
   2  -9   2    0.61    0.63
   2  -9   2    0.94    0.62
   2  -9   2    0.69    0.77
   2  -9   3    5.31    0.89
   2  -9   3    5.36    1.07
   2  -9   3    4.23    1.00
   2  -9   3    5.34    0.88
   2  -9   4   -0.35    0.82
   2  -9   4    0.34    0.64
   2  -9   4    0.57    0.68
   2  -9   4   -1.03    0.89
   2  -9   5    3.41    0.81
   2  -9   5    2.27    0.90
   2  -9   5    2.87    0.90
   2  -9   6   27.38    1.65
   2  -9   6   24.96    1.62
   2  -9   6   24.58    1.49
   2  -9   7    9.84    1.06
   2  -9   7   10.32    1.09
   2  -9   7   10.73    0.96
   2  -9   8    0.44    0.56
   2  -9   8   -0.18    0.53
   2  -9   8   -0.39    0.48
  -2   8   9    7.12    0.86
   2  -8  -9    5.79    0.67
   2  -8  -9    7.37    0.79
   2  -8  -8    7.90    0.89
   2  -8  -8    7.52    0.94
   2  -8  -8    8.09    0.94
   2  -8  -7   14.94    1.36
   2  -8  -7   14.88    1.30
   2  -8  -7   16.97    1.34
   2  -8  -6    1.84    0.92
   2  -8  -6    1.70    0.93
   2  -8  -6    1.91    0.91
   2  -8  -5   90.06    3.47
   2  -8  -5   97.27    3.58
   2  -8  -5   87.87    3.34
   2  -8  -4   40.68    2.33
   2  -8  -4   40.47    2.21
   2  -8  -4   39.87    1.83
   2  -8  -4   37.99    2.08
   2  -8  -3    7.77    0.82
   2  -8  -3    7.51    1.31
   2  -8  -3    7.32    1.15
   2  -8  -3    7.85    1.12
   2  -8  -3    9.29    1.17
   2  -8  -2   10.53    0.92
   2  -8  -2    9.73    1.12
   2  -8  -2    9.12    1.00
   2  -8  -2    8.33    1.22
   2  -8  -2   10.55    1.31
   2  -8  -1    3.25    0.83
   2  -8  -1    5.44    0.78
   2  -8  -1    5.26    0.66
   2  -8  -1    5.04    1.05
   2  -8  -1    5.52    0.89
   2  -8   0   -0.84    0.49
   2  -8   0   -0.31    0.47
   2  -8   0   -0.23    0.73
   2  -8   0    0.21    0.63
   2  -8   0    0.98    0.65
   2  -8   0    0.53    0.44
   2  -8   1    2.40    0.60
   2  -8   1    1.85    0.72
   2  -8   1    3.24    0.63
   2  -8   1    2.98    0.58
   2  -8   1    2.75    0.67
   2  -8   1    2.11    0.56
   2  -8   2    1.09    0.77
   2  -8   2    2.08    0.59
   2  -8   2    2.07    1.29
   2  -8   2    3.04    0.70
   2  -8   2    2.78    0.73
   2  -8   2    2.39    0.61
   2  -8   3   40.09    1.85
   2  -8   3   41.06    1.94
   2  -8   3   39.97    2.15
   2  -8   3   44.92    2.31
   2  -8   3   39.42    2.00
   2  -8   4   -1.56    1.07
   2  -8   4    0.32    0.65
   2  -8   4   -0.26    0.69
   2  -8   4   -1.95    1.13
   2  -8   5    0.15    0.73
   2  -8   5    0.29    0.94
   2  -8   5    0.67    0.81
   2  -8   5   -0.47    0.92
   2  -8   5   -1.74    1.04
   2  -8   6    4.13    0.94
   2  -8   6    4.79    1.14
   2  -8   6    4.44    1.08
   2  -8   6    4.87    1.15
   2  -8   7    1.40    0.75
   2  -8   7    1.74    0.90
   2  -8   7    2.33    0.91
   2  -8   7    2.60    1.00
   2  -8   8    2.22    0.84
   2  -8   8    1.98    0.73
   2  -8   8    2.28    0.70
   2  -8   9    0.25    0.48
   2  -8   9    0.02    0.56
   2  -8   9   -0.19    0.55
   2  -7 -10   24.44    1.27
  -2   7  10   26.67    1.47
   2  -7  -9    0.50    0.62
   2  -7  -9   -0.55    0.62
   2  -7  -8   14.98    1.27
   2  -7  -8   14.48    1.19
   2  -7  -8   14.39    1.28
   2  -7  -7   30.38    1.75
   2  -7  -7   26.64    1.75
   2  -7  -7   27.18    1.75
   2  -7  -6   48.05    2.43
   2  -7  -6   49.27    2.29
   2  -7  -6   52.07    2.47
   2  -7  -5   29.95    1.98
   2  -7  -5   30.77    1.98
   2  -7  -5   28.00    1.90
   2  -7  -4  103.03    3.61
   2  -7  -4  101.48    3.45
   2  -7  -4   94.42    3.35
   2  -7  -3   11.13    0.96
   2  -7  -3   11.43    1.07
   2  -7  -3   10.65    0.93
   2  -7  -3    9.76    0.81
   2  -7  -2  139.07    4.40
   2  -7  -2  141.82    4.16
   2  -7  -2  145.34    4.25
   2  -7  -2  136.53    4.17
   2  -7  -1    0.54    0.41
   2  -7  -1    0.79    0.50
   2  -7  -1    0.47    0.43
   2  -7  -1    0.13    0.31
   2  -7  -1    0.51    0.33
   2  -7   0  188.60    4.87
   2  -7   0  173.95    4.88
   2  -7   0  173.79    4.89
   2  -7   0  164.57    4.93
   2  -7   0  180.94    5.02
   2  -7   0  175.73    4.81
   2  -7   1   41.84    1.83
   2  -7   1   42.36    1.83
   2  -7   1   45.07    3.78
   2  -7   1   43.04    1.83
   2  -7   1   42.53    1.87
   2  -7   1   43.48    1.87
   2  -7   1   42.41    2.02
   2  -7   1   41.69    1.81
   2  -7   2  174.77    5.09
   2  -7   2  182.84    5.02
   2  -7   2  185.58    5.03
   2  -7   2  182.97    5.02
   2  -7   2  192.36    5.44
   2  -7   2  178.30    5.04
   2  -7   2  192.59    8.53
   2  -7   3    6.66    0.73
   2  -7   3    7.02    1.65
   2  -7   3    5.95    0.69
   2  -7   3    6.37    0.79
   2  -7   3    8.00    0.77
   2  -7   3    5.49    0.69
   2  -7   3    6.74    0.86
   2  -7   4   58.11    2.51
   2  -7   4   54.97    2.40
   2  -7   4   57.14    2.57
   2  -7   4   52.20    4.44
   2  -7   4   51.86    2.40
   2  -7   4   53.76    2.29
   2  -7   4   53.74    2.20
   2  -7   5   19.80    1.62
   2  -7   5   22.24    3.11
   2  -7   5   19.92    1.77
   2  -7   5   19.91    1.66
   2  -7   5   17.94    1.46
   2  -7   5   21.25    1.46
   2  -7   6   29.59    1.88
   2  -7   6   31.03    2.08
   2  -7   6   32.58    2.06
   2  -7   6   32.67    1.90
   2  -7   7    0.88    0.85
   2  -7   7    0.57    0.95
   2  -7   7    1.06    0.96
   2  -7   7   -0.63    1.06
   2  -7   7    0.86    0.78
   2  -7   8   43.82    2.23
   2  -7   8   45.38    2.20
   2  -7   8   42.03    2.13
   2  -7   8   47.76    2.37
   2  -7   9    2.50    0.77
   2  -7   9    1.94    0.73
   2  -7   9    2.58    0.75
   2  -7   9    1.61    0.80
   2  -7  10   15.47    1.08
   2  -7  10   12.77    0.97
   2  -7  10   11.73    0.95
   2  -6 -11   10.87    0.79
  -2   6  11   14.55    1.07
   2  -6 -10   22.90    1.34
   2  -6  -9   27.59    1.64
   2  -6  -9   27.76    1.46
   2  -6  -8  152.71    4.34
   2  -6  -8  140.39    4.52
   2  -6  -8  141.05    4.40
   2  -6  -7   11.55    1.22
   2  -6  -7   10.54    1.13
   2  -6  -7   11.70    1.22
   2  -6  -6  111.96    3.74
   2  -6  -6  111.02    3.57
   2  -6  -6  111.64    3.77
  -2   6   6  101.24    6.33
   2  -6  -5   32.19    1.70
   2  -6  -5   31.29    1.67
   2  -6  -5   31.21    1.66
  -2   6   5   27.78    3.01
   2  -6  -4  116.19    3.71
   2  -6  -4  109.81    3.50
   2  -6  -4  114.78    3.51
   2  -6  -3   48.92    2.03
  -2   6   3   51.42    3.60
   2  -6  -3   49.23    2.09
   2  -6  -3   55.07    2.23
   2  -6  -3   48.76    1.97
   2  -6  -2  416.52    9.84
   2  -6  -2  436.51    9.96
   2  -6  -2  414.03   10.12
   2  -6  -2  425.64    9.89
   2  -6  -1   37.28    1.84
   2  -6  -1   35.82    1.57
   2  -6  -1   37.67    1.65
   2  -6  -1   34.84    1.56
   2  -6   0  503.02   11.46
   2  -6   0  491.13   11.36
   2  -6   0  518.24   11.42
   2  -6   0  510.69   11.50
   2  -6   0  496.64   11.57
   2  -6   0  525.61   15.07
   2  -6   0  505.22   11.60
   2  -6   1   93.81    2.91
   2  -6   1   98.62    3.17
   2  -6   1   96.64    2.93
   2  -6   1   94.34    2.96
   2  -6   1   96.52    2.92
   2  -6   1   94.21    2.99
   2  -6   1   86.50    2.91
   2  -6   1  101.08    5.24
   2  -6   1   95.82    2.94
   2  -6   2   52.12    2.10
   2  -6   2   49.91    1.95
   2  -6   2   51.57    3.77
   2  -6   2   50.89    1.96
   2  -6   2   50.94    1.98
   2  -6   2   50.26    2.11
   2  -6   2   48.62    1.96
   2  -6   3   42.04    1.87
   2  -6   3   43.56    1.88
   2  -6   3   43.89    3.62
   2  -6   3   44.99    1.88
   2  -6   3   42.47    1.97
   2  -6   3   47.16    2.04
   2  -6   3   45.68    1.87
   2  -6   4   34.87    1.63
   2  -6   4   32.35    1.69
   2  -6   4   33.49    1.80
   2  -6   4   31.58    1.60
   2  -6   4   31.26    1.64
   2  -6   4   32.80    1.70
   2  -6   4   33.96    1.71
   2  -6   4   29.95    3.12
   2  -6   5   10.31    0.95
   2  -6   5    9.81    0.91
   2  -6   5    9.24    0.86
   2  -6   5    9.34    0.91
   2  -6   5   11.57    0.98
   2  -6   5   10.35    1.94
   2  -6   5    9.74    1.02
   2  -6   5    9.18    0.92
   2  -6   6   76.23    3.00
   2  -6   6   81.58    3.06
   2  -6   6   78.28    2.99
   2  -6   6   78.33    3.12
   2  -6   6   74.75    3.13
   2  -6   6   74.84    3.09
   2  -6   6   80.71    5.78
   2  -6   7    2.78    0.97
   2  -6   7    2.79    0.86
   2  -6   7    3.51    0.96
   2  -6   7    4.84    1.17
   2  -6   7    4.57    1.25
   2  -6   8   25.37    1.67
   2  -6   8   23.24    1.74
   2  -6   8   21.58    1.60
   2  -6   8   20.26    1.52
   2  -6   8   23.98    1.82
   2  -6   9   12.14    1.15
   2  -6   9   13.07    1.22
   2  -6   9   10.30    1.22
   2  -6   9   12.97    1.31
   2  -6   9   11.27    1.13
   2  -6  10    8.09    0.88
   2  -6  10    9.25    1.01
   2  -6  10    7.81    0.90
   2  -6  10    9.17    0.98
   2  -6  11    1.81    0.54
   2  -6  11    0.28    0.49
   2  -5 -11   20.87    1.12
  -2   5  11   24.80    1.47
   2  -5 -10   -0.04    0.60
   2  -5 -10    1.73    0.65
   2  -5  -9   53.93    2.36
   2  -5  -9   53.94    2.36
   2  -5  -8    6.67    1.01
   2  -5  -8    5.95    0.87
   2  -5  -8    6.82    0.94
   2  -5  -7  159.48    4.49
  -2   5   7  160.15    8.25
   2  -5  -7  159.06    4.65
   2  -5  -7  148.58    4.63
   2  -5  -6    0.69    0.47
   2  -5  -6    1.01    0.49
   2  -5  -6    0.61    0.38
  -2   5   6    1.35    0.91
   2  -5  -5  160.08    4.44
  -2   5   5  138.36    6.91
   2  -5  -5  144.34    4.34
   2  -5  -5  153.19    4.37
   2  -5  -4    5.36    0.69
   2  -5  -4    6.72    0.71
   2  -5  -4    6.13    0.66
  -2   5   4    3.90    1.19
   2  -5  -3  384.47    9.22
  -2   5   3  370.21   11.79
   2  -5  -3  400.54    9.08
   2  -5  -3  391.77    8.96
   2  -5  -3  384.59    9.14
   2  -5  -2   56.09    2.13
  -2   5   2   50.19    3.00
   2  -5  -2   57.58    1.98
   2  -5  -2   59.61    2.05
  -2   5   1  238.63    7.12
   2  -5  -1  238.24    8.22
   2  -5   0  192.38    7.02
   2  -5   1   73.95    4.06
   2  -5   2   45.08    1.79
   2  -5   2   46.16    1.83
   2  -5   2   45.80    1.72
   2  -5   2   42.00    3.12
   2  -5   3   43.56    1.75
   2  -5   3   43.91    1.70
   2  -5   3   42.54    1.68
   2  -5   3   40.18    1.68
   2  -5   3   41.29    1.77
   2  -5   3   40.44    3.16
   2  -5   3   43.19    1.82
   2  -5   3   42.83    1.73
   2  -5   4    1.66    0.42
   2  -5   4    1.39    0.40
   2  -5   4    1.17    0.42
   2  -5   4    1.14    0.37
   2  -5   4    1.22    0.79
   2  -5   4    1.63    0.51
   2  -5   4    1.50    0.46
   2  -5   4    1.48    0.50
   2  -5   5   54.12    2.23
   2  -5   5   55.85    2.23
   2  -5   5   55.52    2.26
   2  -5   5   56.14    2.19
   2  -5   5   57.52    2.35
   2  -5   5   57.18    2.38
   2  -5   5   59.25    4.33
   2  -5   5   53.81    2.29
   2  -5   6    1.76    0.57
   2  -5   6    2.35    0.52
   2  -5   6    2.95    0.61
   2  -5   6    2.41    0.59
   2  -5   6    2.54    0.58
   2  -5   6    2.53    0.62
   2  -5   6    2.66    1.10
   2  -5   6    2.55    0.60
   2  -5   7    1.23    0.79
   2  -5   7    3.23    0.87
   2  -5   7    2.82    0.74
   2  -5   7    1.52    0.66
   2  -5   7    0.91    1.05
   2  -5   7    1.12    0.61
   2  -5   8   29.64    1.91
   2  -5   8   33.52    1.94
   2  -5   8   28.40    1.90
   2  -5   8   29.77    1.83
   2  -5   8   29.50    1.72
   2  -5   9    0.20    0.71
   2  -5   9   -0.68    0.70
   2  -5   9    1.20    0.78
   2  -5   9    0.24    0.86
   2  -5   9   -0.23    0.84
   2  -5  10    3.30    0.76
   2  -5  10    1.62    0.80
   2  -5  10    2.99    0.75
   2  -5  10    2.16    0.77
   2  -5  11    3.57    0.72
   2  -5  11    3.83    0.72
  -2   4  12    3.77    0.64
  -2   4  11    0.41    0.66
   2  -4 -10    0.10    0.70
   2  -4 -10   -0.31    0.58
   2  -4  -9    6.13    0.88
   2  -4  -9    5.42    1.00
  -2   4   8   14.05    2.45
   2  -4  -8   12.35    1.13
   2  -4  -8   13.65    1.23
   2  -4  -7    1.53    0.47
   2  -4  -7    2.05    0.47
   2  -4  -7    1.23    0.48
  -2   4   7    0.38    0.87
   2  -4  -7    1.16    0.42
   2  -4  -6  187.62    4.99
   2  -4  -6  178.05    4.97
   2  -4  -6  188.55    5.06
   2  -4  -6  177.24    4.82
  -2   4   6  181.74    8.12
   2  -4  -5   29.88    1.44
  -2   4   5   27.98    2.72
   2  -4  -5   29.92    1.41
   2  -4  -5   30.91    1.44
   2  -4  -4  338.20    7.96
  -2   4   4  328.72   10.98
   2  -4  -4  334.66    7.86
  -2   4   3   36.83    2.68
  -2   4   2    2.84    0.76
   2  -4  -1   20.11    2.08
   2  -4  -1   22.40    1.87
  -2   4   1   22.55    1.61
  -2   4   0   10.28    0.88
   2  -4   0   11.80    1.68
   2  -4   0   11.30    1.31
   2  -4   1   19.85    2.11
   2  -4   1   17.38    1.71
   2  -4   2  100.72    4.52
   2  -4   3   14.52    1.73
   2  -4   4   74.57    2.47
   2  -4   4   72.08    2.44
   2  -4   4   74.24    4.32
   2  -4   4   74.06    2.45
   2  -4   4   68.30    2.46
   2  -4   4   73.11    2.46
   2  -4   5    8.42    0.82
   2  -4   5   11.16    0.87
   2  -4   5    9.80    0.85
   2  -4   5    9.93    0.83
   2  -4   5    9.60    0.80
   2  -4   5    9.87    0.86
   2  -4   5   10.98    1.82
   2  -4   5    9.98    0.85
   2  -4   5    9.72    0.85
   2  -4   6    2.53    0.52
   2  -4   6    3.50    0.60
   2  -4   6    3.58    0.66
   2  -4   6    3.51    0.61
   2  -4   6    3.00    0.56
   2  -4   6    2.87    1.12
   2  -4   6    3.05    0.59
   2  -4   6    2.91    0.58
   2  -4   6    2.99    0.57
   2  -4   7   39.15    1.99
   2  -4   7   42.57    1.97
   2  -4   7   39.79    1.90
   2  -4   7   42.77    1.96
   2  -4   7   42.13    2.03
   2  -4   7   40.58    3.97
   2  -4   7   41.06    1.92
   2  -4   8    2.10    0.68
   2  -4   8    3.29    0.99
   2  -4   8    1.50    0.59
   2  -4   8    0.59    1.02
   2  -4   8    3.13    0.67
   2  -4   8    1.48    0.81
   2  -4   9    7.28    1.03
   2  -4   9    7.81    1.02
   2  -4   9    7.74    1.22
   2  -4   9    7.74    1.21
   2  -4  10   -0.66    0.84
   2  -4  10    1.00    0.66
   2  -4  10    1.46    0.86
   2  -4  11    3.30    0.81
   2  -4  11    3.75    0.74
   2  -4  12   -0.34    0.51
   2  -4  12    0.22    0.42
  -2   3  12   10.36    0.92
  -2   3  11   19.68    1.46
   2  -3 -11   16.68    1.48
  -2   3  10   19.41    1.61
   2  -3 -10   19.75    1.58
   2  -3  -9   46.47    2.34
   2  -3  -9   44.55    1.99
   2  -3  -8   38.05    1.77
  -2   3   8   38.76    3.71
   2  -3  -8   38.72    1.97
   2  -3  -7   63.92    2.33
  -2   3   7   68.88    4.71
   2  -3  -7   68.77    2.58
   2  -3  -6   51.84    1.97
   2  -3  -6   49.49    2.08
  -2   3   6   49.19    3.72
   2  -3  -6   52.83    2.03
  -2   3   5  402.44   12.58
  -2   3   4    0.60    0.65
  -2   3   3  106.42    4.60
   2  -3  -3  111.67    4.60
   2  -3  -2    1.91    0.80
  -2   3   2    1.54    0.63
   2  -3  -1  193.31    5.76
  -2   3   1  184.32    5.55
   2  -3  -1  186.81    6.50
   2  -3   0   37.22    2.54
  -2   3   0   38.58    1.70
   2  -3   0   37.54    2.08
   2  -3   1    0.29    0.53
   2  -3   1    0.70    0.62
  -2   3  -1    0.17    0.21
   2  -3   2  218.83    6.95
   2  -3   2  224.15    7.27
   2  -3   3  112.85    4.62
   2  -3   3  111.51    4.73
   2  -3   4  100.92    4.83
   2  -3   5   26.43    1.30
   2  -3   5   24.06    2.48
   2  -3   5   24.94    1.32
   2  -3   5   26.97    1.30
   2  -3   5   25.19    1.33
   2  -3   6   77.02    2.63
   2  -3   6   79.61    2.68
   2  -3   6   81.71    2.70
   2  -3   6   77.73    2.64
   2  -3   6   74.99    2.68
   2  -3   6   77.53    4.90
   2  -3   7    1.82    0.48
   2  -3   7    2.75    1.11
   2  -3   7    2.31    0.49
   2  -3   7    1.50    0.43
   2  -3   7    2.45    0.53
   2  -3   8    0.95    0.54
   2  -3   8    0.18    0.63
   2  -3   8   -0.93    1.11
   2  -3   8    0.56    0.40
   2  -3   8    0.67    0.58
   2  -3   8   -0.31    0.46
   2  -3   9    4.54    0.81
   2  -3   9    3.98    1.02
   2  -3   9    4.83    0.97
   2  -3  10   -0.42    0.77
   2  -3  10   -0.11    0.67
   2  -3  10    0.17    0.85
   2  -3  11    5.60    0.97
   2  -3  11    6.31    0.90
   2  -3  12    0.32    0.51
   2  -3  12    0.87    0.62
  -2   2  13    1.93    0.59
   2  -2 -11    0.32    0.87
  -2   2  11   -1.50    0.70
   2  -2 -10  101.83    3.76
  -2   2  10   98.18    3.62
  -2   2   9    8.68    1.94
   2  -2  -9    8.07    1.16
  -2   2   8   12.97    2.12
   2  -2  -8   13.31    1.13
   2  -2  -7  130.86    3.76
   2  -2  -7  138.18    4.11
  -2   2   7  136.36    6.67
  -2   2   6  129.47    6.19
   2  -2  -6  136.55    3.98
  -2   2   5  213.69    8.07
  -2   2   4   57.51    3.42
   2  -2  -4   59.10    2.83
  -2   2   3  147.27    5.38
   2  -2  -3  146.38    5.03
   2  -2  -2  305.66    8.67
  -2   2   2  322.77    8.60
  -2   2   1 1309.41   28.41
   2  -2  -1 1326.70   29.23
   2  -2  -1 1292.96   28.06
  -2   2   0    1.56    0.47
   2  -2   0    1.52    0.44
   2  -2   0    1.23    0.69
   2  -2   1 3543.21   75.51
   2  -2   1 3595.77   74.71
   2  -2   2  295.89    8.21
   2  -2   2  297.89    8.44
   2  -2   3   40.88    2.33
   2  -2   3   42.11    2.58
   2  -2   4    9.57    1.44
   2  -2   4    8.34    1.05
   2  -2   5  100.87    5.04
   2  -2   6    6.94    0.67
   2  -2   6    6.93    1.45
   2  -2   6    7.34    0.69
   2  -2   7   66.95    2.41
   2  -2   7   64.28    4.66
   2  -2   7   67.08    2.35
   2  -2   7   71.32    2.56
  -2   2  -7   67.80    2.44
   2  -2   8   29.49    1.52
   2  -2   8   32.12    1.65
   2  -2   8   27.98    3.17
  -2   2  -8   30.09    1.58
  -2   2  -9   34.51    1.82
   2  -2   9   36.47    1.76
   2  -2   9   37.58    1.82
   2  -2   9   32.54    3.59
   2  -2  10   76.15    2.90
  -2   2 -10   69.84    2.79
  -2   2 -11    8.70    0.97
   2  -2  11    9.00    1.17
   2  -2  11    9.98    1.06
   2  -2  12    0.74    0.65
   2  -2  12    0.11    0.53
   2  -2  13   -0.19    0.41
  -2   1  13    1.36    0.55
  -2   1  12   10.22    1.08
  -2   1  11    1.90    0.67
   2  -1 -11    1.68    0.99
   2  -1 -10    1.74    0.90
  -2   1  10    1.06    0.73
  -2   1   9   26.14    3.09
   2  -1  -9   28.04    1.78
  -2   1   9   25.98    1.62
   2  -1  -8  212.57    5.92
  -2   1   8  217.57    9.06
  -2   1   7   60.24    4.17
   2  -1  -7   59.52    2.38
  -2   1   6  206.36    8.14
   2  -1  -6  209.55    5.56
  -2   1   5  244.48    8.52
   2  -1  -4  287.18    7.68
  -2   1   4  276.22    8.71
  -2   1   3   93.00    3.76
   2  -1  -3   93.14    3.36
  -2   1   2  930.83   20.45
   2  -1  -2  926.38   20.49
   2  -1  -1   10.43    0.66
   2  -1  -1   11.07    0.64
   2  -1  -1   10.47    1.16
  -2   1   1   10.59    1.02
   2  -1   0 9646.78  208.48
   2  -1   0 9999.00  207.26
   2  -1   1  738.27   17.18
   2  -1   1  722.01   16.64
   2  -1   2 1019.17   23.22
   2  -1   2  996.76   23.34
   2  -1   2 1070.55   23.24
   2  -1   3  155.61    5.48
   2  -1   3  151.00    5.48
   2  -1   3  151.06    4.87
   2  -1   4  213.82    7.33
   2  -1   4  215.81    7.35
   2  -1   4  210.97    6.15
   2  -1   5   70.95    4.12
   2  -1   5   64.36    3.06
   2  -1   6  381.19   12.53
  -2   1  -6  398.41    9.31
   2  -1   7   15.85    2.26
   2  -1   7   15.40    1.00
  -2   1  -7   16.49    1.12
  -2   1  -8  191.26    5.37
   2  -1   8  185.89    8.56
   2  -1   8  187.61    5.08
  -2   1  -9    1.69    0.69
   2  -1   9    1.94    1.06
  -2   1 -10    1.80    0.81
  -2   1 -11   10.28    1.14
   2  -1  11    9.12    1.01
  -2   1 -12    3.31    0.67
   2  -1  12    5.96    0.92
   2  -1  13   -0.10    0.44
  -2   0  13   17.19    1.10
  -2   0  12   -0.55    0.75
  -2   0  11    2.86    0.77
  -2   0  11    4.16    1.02
   2   0 -10   65.76    2.94
  -2   0   9   46.17    2.11
   2   0  -9   47.16    2.28
  -2   0   9   47.23    3.95
  -2   0   8   25.11    1.44
   2   0  -8   26.64    1.58
  -2   0   8   25.57    2.78
  -2   0   7  151.60    6.92
   2   0  -7  154.84    4.50
  -2   0   7  146.04    4.35
  -2   0   6   33.43    2.86
   2   0  -6   30.17    1.53
  -2   0   5  700.70   18.08
  -2   0   4  129.70    3.52
  -2   0   4  134.16    5.14
   2   0  -4  137.90    4.48
  -2   0   3  304.62    8.55
  -2   0   2  423.13   10.56
   2   0  -2  420.53    9.89
  -2   0   1  810.89   17.78
   2   0  -1  763.25   17.09
   2   0   0   33.97    1.68
  -2   0   0   37.62    1.78
   2   0   1 1042.55   23.00
   2   0   2  192.44    5.86
   2   0   3  753.21   18.17
   2   0   4   72.64    2.92
   2   0   4   68.68    3.67
   2   0   5  487.95   13.94
   2   0   6  309.70   10.58
  -2   0  -6  319.26    7.65
   2   0   6  309.02    9.80
  -2   0  -6  305.63    7.59
  -2   0  -7  260.22    6.75
   2   0   7  262.21    8.99
   2   0   8   52.71    4.30
  -2   0  -8   56.75    2.37
   2   0   9    1.54    1.27
  -2   0  -9    0.77    0.74
  -2   0 -10   63.42    2.74
  -2   0 -11    1.17    0.79
  -2   0 -12   19.51    1.33
   2   0  13    3.00    0.58
  -2  -1  13    0.64    0.53
  -2  -1  12    4.84    0.90
  -2  -1  12    2.21    0.60
  -2  -1  11   -0.96    0.68
  -2  -1  11    0.92    0.90
  -2  -1  10    0.48    0.98
  -2  -1  10    0.49    0.70
  -2  -1   9    3.11    0.63
   2   1  -9    2.02    0.68
   2   1  -8    7.31    0.84
  -2  -1   8    7.60    1.50
  -2  -1   7   62.87    2.37
  -2  -1   7   64.77    4.19
   2   1  -7   65.31    2.53
   2   1  -6   74.64    2.58
  -2  -1   6   67.89    4.02
  -2  -1   5   64.64    3.55
  -2  -1   4   13.07    0.85
  -2  -1   4   13.87    1.48
  -2  -1   3  550.01   11.90
  -2  -1   3  580.55   13.81
   2   1  -2   13.08    1.26
  -2  -1   2   14.99    1.29
   2   1  -1   87.83    3.30
  -2  -1   1   87.32    3.25
   2   1   0   97.32    3.52
   2   1   1    2.42    0.65
   2   1   2   58.53    2.86
   2   1   3  340.69    9.61
   2   1   4   35.22    2.54
   2   1   5  839.04   21.33
  -2  -1  -6  105.62    3.33
   2   1   6  107.30    5.46
   2   1   6  101.59    5.19
  -2  -1  -6  104.89    3.36
  -2  -1  -7  192.54    5.36
  -2  -1  -7  189.19    5.37
   2   1   7  188.29    8.11
   2   1   7  189.44    7.82
  -2  -1  -8    1.90    0.53
   2   1   8    0.57    0.59
   2   1   9   44.81    4.27
  -2  -1  -9   44.39    2.31
  -2  -1 -10    0.93    0.83
  -2  -1 -11   30.37    1.83
  -2  -1 -12    4.29    0.84
   2   1  13   13.72    0.96
  -2  -2  13   -0.02    0.46
  -2  -2  13    0.72    0.45
  -2  -2  12    2.48    0.63
  -2  -2  12    3.24    0.79
  -2  -2  11    4.18    1.06
  -2  -2  11    3.82    0.79
  -2  -2  10    0.93    0.99
  -2  -2  10    1.19    0.75
  -2  -2   9   16.91    1.47
  -2  -2   9   17.78    1.34
  -2  -2   8    8.16    0.92
  -2  -2   8    6.75    0.81
  -2  -2   8    7.33    0.73
  -2  -2   7   34.36    1.70
  -2  -2   7   38.45    3.03
  -2  -2   7   35.77    1.54
  -2  -2   7   35.25    1.66
  -2  -2   6    2.15    0.44
  -2  -2   6    2.64    0.48
  -2  -2   6    1.62    0.69
  -2  -2   6    2.25    0.48
  -2  -2   5  115.34    4.92
  -2  -2   4   68.86    2.63
  -2  -2   4   68.09    3.36
  -2  -2   3    5.33    0.60
  -2  -2   3    3.96    0.83
  -2  -2   2  210.64    6.31
   2   2  -2  204.17    6.78
   2   2  -1  464.24   11.96
   2   2   0  259.64    7.49
   2   2   1  241.75    7.22
   2   2   2  123.22    4.75
   2   2   3   23.47    2.00
   2   2   4  157.13    6.08
  -2  -2  -5    4.15    0.54
  -2  -2  -5    3.52    0.52
   2   2   5    3.05    0.98
  -2  -2  -6   90.27    3.12
   2   2   6   88.56    5.07
  -2  -2  -6   94.13    3.17
  -2  -2  -6   99.42    3.02
   2   2   7    0.32    0.68
  -2  -2  -7    0.53    0.40
  -2  -2  -7    0.70    0.42
   2   2   7   -0.18    0.56
  -2  -2  -7    1.03    0.37
  -2  -2  -8   79.44    3.09
   2   2   8   77.83    5.22
  -2  -2  -8   78.41    2.71
  -2  -2  -8   78.62    3.05
  -2  -2  -9   35.12    2.07
  -2  -2 -10   13.95    1.42
  -2  -2 -11    5.22    0.74
  -2  -2 -11    3.84    0.93
  -2  -2 -12    6.24    0.89
  -2  -2 -12    7.19    0.76
  -2  -3  13    1.65    0.48
  -2  -3  12    9.41    0.99
  -2  -3  12    8.58    0.86
  -2  -3  12    7.94    0.88
  -2  -3  11    2.10    0.80
  -2  -3  11    3.70    0.95
  -2  -3  11    1.63    0.65
  -2  -3  10    6.96    0.98
  -2  -3  10    6.56    1.13
  -2  -3   9    4.21    1.05
  -2  -3   9    5.28    0.98
  -2  -3   9    2.99    0.65
  -2  -3   8    8.73    0.96
  -2  -3   8    9.84    1.08
  -2  -3   8    8.80    0.82
  -2  -3   8    8.34    0.85
  -2  -3   7    1.17    0.45
  -2  -3   7    1.31    0.43
  -2  -3   7    1.46    0.46
  -2  -3   7    1.16    0.41
  -2  -3   6  106.31    3.36
  -2  -3   6  111.83    3.42
  -2  -3   6  111.53    5.04
  -2  -3   6  115.41    3.42
  -2  -3   6  100.86    3.39
  -2  -3   5   31.49    2.34
  -2  -3   5   29.69    1.43
  -2  -3   5   29.87    1.46
  -2  -3   5   32.58    1.49
  -2  -3   4   14.50    1.30
  -2  -3   4   14.99    1.55
  -2  -3   3    5.79    0.83
   2   3  -2    7.53    1.24
   2   3  -1  109.81    4.69
   2   3   0   20.17    1.79
   2   3   1  664.53   16.67
   2   3   2  122.21    5.05
   2   3   3  384.19   11.41
   2   3   4    3.64    0.98
   2   3   5   65.65    4.09
  -2  -3  -5   68.84    2.45
  -2  -3  -5   66.25    2.40
  -2  -3  -5   66.08    2.40
  -2  -3  -6   13.23    1.06
   2   3   6   13.42    1.95
  -2  -3  -6   14.60    1.02
  -2  -3  -6   13.94    1.11
  -2  -3  -7   90.53    3.33
   2   3   7   95.32    5.89
   2   3   7   86.99    5.50
  -2  -3  -7   96.14    3.13
  -2  -3  -7   93.92    3.35
  -2  -3  -8    8.44    1.13
   2   3   8    7.13    1.67
  -2  -3  -8    7.08    1.14
   2   3   8    9.01    2.02
  -2  -3  -9   56.88    2.73
  -2  -3 -10    1.04    0.72
  -2  -3 -10   -0.75    0.99
  -2  -3 -11    4.35    0.69
  -2  -3 -11    4.34    0.77
  -2  -3 -11    3.92    0.90
  -2  -3 -12    0.79    0.62
  -2  -3 -12   -0.27    0.50
  -2  -4  12    0.75    0.57
  -2  -4  12    1.60    0.52
  -2  -4  12    1.22    0.51
  -2  -4  11    6.12    0.92
  -2  -4  11    7.57    0.96
  -2  -4  11    6.95    0.92
  -2  -4  10    7.78    1.06
  -2  -4  10    9.10    1.21
  -2  -4  10    8.53    1.13
  -2  -4   9   19.63    1.67
  -2  -4   9   20.36    1.55
  -2  -4   9   18.00    1.35
  -2  -4   9   16.76    1.39
  -2  -4   9   20.32    1.67
  -2  -4   8   53.27    2.31
  -2  -4   8   54.11    2.54
  -2  -4   8   49.73    2.28
  -2  -4   8   50.43    2.36
  -2  -4   7    1.82    0.55
  -2  -4   7    1.31    0.45
  -2  -4   7    1.85    0.53
  -2  -4   7    1.65    0.51
  -2  -4   6  116.93    3.78
  -2  -4   6  119.47    3.76
  -2  -4   6  119.81    3.79
  -2  -4   6  130.43    3.86
  -2  -4   5    1.71    0.46
  -2  -4   5    1.55    0.43
  -2  -4   5    1.48    0.44
  -2  -4   5    1.38    0.45
  -2  -4   5    2.01    0.54
  -2  -4   4  336.85    8.04
  -2  -4   4  334.31    8.02
  -2  -4   4  343.08    8.31
  -2  -4   4  342.53    8.27
  -2  -4   4  343.99    9.94
  -2  -4   4  343.34    8.12
   2   4  -3   13.87    1.88
  -2  -4   3   14.70    1.48
   2   4  -2  209.72    7.86
   2   4  -1   21.23    2.18
   2   4   0 1066.51   25.65
   2   4   1   13.95    1.68
   2   4   2  464.36   13.26
  -2  -4  -3   17.03    1.07
  -2  -4  -3   18.79    1.07
   2   4   3   16.73    1.96
  -2  -4  -4  360.03    8.59
  -2  -4  -4  358.43    8.71
  -2  -4  -4  377.45    8.56
   2   4   4  376.73   11.79
  -2  -4  -4  362.94    8.63
  -2  -4  -4  363.96    8.73
  -2  -4  -5    7.17    0.72
  -2  -4  -5    7.46    0.74
   2   4   5    6.98    1.43
  -2  -4  -5    7.35    0.74
  -2  -4  -5    7.00    0.77
  -2  -4  -5    8.58    0.87
   2   4   6  215.18    8.97
  -2  -4  -6  212.51    5.88
  -2  -4  -6  203.30    5.59
  -2  -4  -6  201.29    5.75
   2   4   7    8.45    1.95
   2   4   7    7.62    1.71
  -2  -4  -7    7.31    0.95
  -2  -4  -7    8.91    1.18
  -2  -4  -7    9.78    1.12
  -2  -4  -8  257.73    6.81
  -2  -4  -8  262.87    7.36
  -2  -4  -8  263.94    7.25
  -2  -4  -9    0.40    0.83
  -2  -4  -9    0.32    0.79
  -2  -4 -10   46.16    2.12
  -2  -4 -10   48.12    2.00
  -2  -4 -10   41.85    2.22
  -2  -4 -11    9.19    1.02
  -2  -4 -11   11.04    0.90
  -2  -4 -11    8.83    0.92
  -2  -4 -12   10.50    0.75
  -2  -4 -12    9.56    0.84
  -2  -5  12   -0.33    0.44
  -2  -5  11    2.79    0.73
  -2  -5  11    3.05    0.67
  -2  -5  11    2.96    0.67
  -2  -5  10    3.00    0.89
  -2  -5  10    1.83    0.68
  -2  -5  10    3.00    0.79
  -2  -5  10    2.52    0.79
  -2  -5  10    2.10    0.78
  -2  -5   9   39.37    2.19
  -2  -5   9   40.84    2.24
  -2  -5   9   41.44    2.14
  -2  -5   9   43.28    2.24
  -2  -5   9   38.47    2.03
  -2  -5   8   39.50    2.16
  -2  -5   8   39.07    2.16
  -2  -5   8   37.75    2.04
  -2  -5   8   34.23    1.98
  -2  -5   8   35.00    2.13
  -2  -5   7   24.99    1.64
  -2  -5   7   27.35    1.68
  -2  -5   7   25.55    1.63
  -2  -5   7   27.22    1.69
  -2  -5   7   26.97    1.71
  -2  -5   6   52.49    2.27
  -2  -5   6   55.32    2.33
  -2  -5   6   49.65    2.25
  -2  -5   6   51.61    2.31
  -2  -5   6   48.47    2.27
  -2  -5   5  157.79    4.64
  -2  -5   5  165.37    4.71
  -2  -5   5  171.33    4.88
  -2  -5   5  161.74    4.78
  -2  -5   5  162.58    4.73
  -2  -5   4   35.60    1.60
  -2  -5   4   36.13    1.66
  -2  -5   4   31.80    1.71
   2   5  -4   34.12    3.27
  -2  -5   4   35.47    1.78
  -2  -5   4   34.47    2.69
  -2  -5   4   34.39    1.64
  -2  -5   3  242.95    5.95
  -2  -5   3  226.85    6.01
  -2  -5   3  250.11    6.15
  -2  -5   3  234.24    6.20
  -2  -5   3  230.01    6.04
   2   5  -3  238.08    9.27
   2   5  -2  441.39   13.95
  -2  -5   2  435.43   10.35
  -2  -5   2  457.73   10.46
  -2  -5   2  464.29   10.48
  -2  -5   2  476.88   10.46
  -2  -5   2  448.51   10.50
  -2  -5   1  746.61   16.28
  -2  -5   1  736.53   16.29
  -2  -5   1  743.97   16.40
   2   5  -1  749.23   20.01
  -2  -5   0  340.40    7.91
  -2  -5   0  330.77    7.80
  -2  -5   0  334.56    7.91
   2   5   0  319.94   10.83
  -2  -5   0  328.14    7.90
  -2  -5  -1  183.86    4.81
  -2  -5  -1  180.00    4.75
  -2  -5  -1  187.82    4.86
  -2  -5  -1  185.16    4.78
   2   5   1  190.14    7.35
  -2  -5  -1  189.64    4.87
  -2  -5  -1  175.46    4.73
  -2  -5  -2  252.48    6.11
  -2  -5  -2  242.04    6.20
  -2  -5  -2  251.71    6.04
  -2  -5  -2  250.65    6.34
   2   5   2  263.15    9.22
  -2  -5  -2  248.33    6.25
  -2  -5  -2  253.17    6.22
  -2  -5  -2  249.92    6.35
  -2  -5  -3   67.16    2.41
  -2  -5  -3   71.05    2.41
  -2  -5  -3   69.18    2.31
  -2  -5  -3   68.67    2.48
  -2  -5  -3   65.68    2.29
   2   5   3   68.44    4.36
  -2  -5  -3   65.64    2.38
  -2  -5  -3   65.77    2.37
  -2  -5  -4  124.36    3.74
  -2  -5  -4  125.45    3.80
   2   5   4  129.41    6.35
  -2  -5  -4  121.69    3.77
  -2  -5  -4  125.21    3.77
  -2  -5  -4  113.66    3.62
  -2  -5  -4  126.30    3.74
  -2  -5  -5   62.05    2.38
  -2  -5  -5   62.71    2.54
  -2  -5  -5   61.83    2.41
   2   5   5   63.83    4.46
  -2  -5  -5   59.92    2.38
  -2  -5  -5   58.13    2.42
  -2  -5  -5   60.53    2.39
  -2  -5  -6  283.08    7.23
  -2  -5  -6  293.95    7.26
  -2  -5  -6  267.89    7.36
   2   5   6  273.67   11.66
   2   5   6  275.43   10.86
  -2  -5  -6  277.04    7.31
  -2  -5  -6  282.52    7.62
  -2  -5  -7   72.65    3.24
  -2  -5  -7   83.98    2.97
  -2  -5  -7   79.86    3.16
  -2  -5  -8   90.85    3.56
  -2  -5  -8   82.49    3.25
  -2  -5  -8   89.71    3.10
  -2  -5  -8   82.66    3.29
  -2  -5  -9    1.63    0.83
  -2  -5  -9    0.98    0.80
  -2  -5  -9    2.14    0.79
  -2  -5 -10   74.92    2.63
  -2  -5 -10   76.39    2.60
  -2  -5 -10   69.95    2.72
  -2  -5 -11    0.00    0.53
  -2  -5 -11   -0.69    0.47
  -2  -6  11    5.83    0.76
  -2  -6  11    5.56    0.67
  -2  -6  11    6.14    0.67
  -2  -6  10    0.84    0.71
  -2  -6  10    0.80    0.60
  -2  -6  10    0.17    0.60
  -2  -6  10    0.55    0.62
  -2  -6   9    6.37    1.02
  -2  -6   9    7.26    1.19
  -2  -6   9    7.27    1.08
  -2  -6   9    6.39    1.02
  -2  -6   9    7.35    1.08
  -2  -6   8    0.85    0.91
  -2  -6   8   -0.24    0.74
  -2  -6   8    0.31    0.85
  -2  -6   8    0.19    0.88
  -2  -6   8    0.42    0.95
  -2  -6   7    7.75    1.21
  -2  -6   7    5.50    1.02
  -2  -6   7    4.88    1.05
  -2  -6   7    3.77    1.05
  -2  -6   7    5.10    1.04
  -2  -6   6   10.63    1.11
  -2  -6   6   11.83    1.16
  -2  -6   6   10.68    1.31
  -2  -6   6   10.03    1.24
   2   6  -6   11.61    2.38
  -2  -6   6   11.05    1.22
   2   6  -5    4.43    1.48
  -2  -6   5    4.53    0.81
  -2  -6   5    4.76    0.67
  -2  -6   5    4.01    0.62
  -2  -6   5    5.12    0.95
  -2  -6   5    4.88    0.89
  -2  -6   4   30.02    1.53
  -2  -6   4   28.66    1.57
  -2  -6   4   27.10    1.65
  -2  -6   4   28.80    1.71
   2   6  -4   28.79    3.27
  -2  -6   4   30.00    1.60
  -2  -6   3  226.49    5.86
   2   6  -3  216.99    9.53
  -2  -6   3  217.81    5.95
  -2  -6   3  215.70    6.01
  -2  -6   3  208.90    5.98
  -2  -6   3  232.18    5.96
  -2  -6   3  219.30    6.06
  -2  -6   2   26.64    1.37
  -2  -6   2   27.11    1.47
  -2  -6   2   28.64    1.48
  -2  -6   2   28.62    1.48
  -2  -6   2   27.77    1.51
  -2  -6   2   27.43    1.42
   2   6  -2   27.50    2.95
  -2  -6   1  123.72    3.75
  -2  -6   1  132.34    3.75
   2   6  -1  133.34    6.62
  -2  -6   1  124.15    3.70
  -2  -6   1  133.01    3.91
  -2  -6   1  132.36    3.90
  -2  -6   1  123.69    3.82
  -2  -6   0   12.81    0.99
  -2  -6   0   12.74    0.87
  -2  -6   0   14.85    0.95
  -2  -6   0   13.87    1.00
  -2  -6   0   12.35    0.95
  -2  -6   0   14.68    0.99
   2   6   0   12.33    1.95
  -2  -6  -1   71.89    2.48
  -2  -6  -1   73.39    2.60
  -2  -6  -1   68.00    2.24
  -2  -6  -1   63.99    2.43
  -2  -6  -1   71.54    2.46
   2   6   1   78.72    4.78
  -2  -6  -1   73.51    2.57
  -2  -6  -1   70.51    2.49
  -2  -6  -2    3.20    0.55
  -2  -6  -2    3.11    0.49
  -2  -6  -2    2.82    0.55
  -2  -6  -2    3.22    0.57
  -2  -6  -2    2.94    0.53
  -2  -6  -2    3.00    0.53
   2   6   2    3.85    1.18
  -2  -6  -2    3.18    0.53
  -2  -6  -3  121.04    3.54
  -2  -6  -3  115.79    3.38
   2   6   3  122.71    6.44
  -2  -6  -3  112.78    3.68
  -2  -6  -3  115.80    3.62
  -2  -6  -3  112.62    3.67
  -2  -6  -3  112.42    3.60
  -2  -6  -4   63.52    2.53
  -2  -6  -4   59.86    2.47
  -2  -6  -4   58.73    2.35
  -2  -6  -4   65.87    2.44
   2   6   4   65.19    4.54
  -2  -6  -4   62.53    2.48
  -2  -6  -4   63.29    2.50
  -2  -6  -4   65.96    2.48
  -2  -6  -5  484.95   11.47
  -2  -6  -5  466.95   11.22
   2   6   5  456.36   15.12
  -2  -6  -5  453.81   11.01
  -2  -6  -5  463.53   10.99
  -2  -6  -5  471.69   11.25
  -2  -6  -5  477.77   11.28
  -2  -6  -5  458.79   11.09
  -2  -6  -6    1.24    0.70
  -2  -6  -6    0.58    0.75
  -2  -6  -6    0.82    0.80
  -2  -6  -6    1.64    0.78
  -2  -6  -6    0.11    0.91
  -2  -6  -7   95.85    3.28
  -2  -6  -7   93.94    3.65
  -2  -6  -7   99.53    3.41
  -2  -6  -7   88.60    3.34
  -2  -6  -7   97.68    3.37
  -2  -6  -8   15.93    1.52
  -2  -6  -8   15.18    1.32
  -2  -6  -8   15.28    1.33
  -2  -6  -8   15.40    1.30
  -2  -6  -9   20.09    1.33
  -2  -6  -9   21.73    1.35
  -2  -6  -9   18.28    1.29
  -2  -6 -10   13.27    0.96
  -2  -6 -10   13.23    0.98
  -2  -6 -10   10.94    0.92
  -2  -7  10    1.22    0.56
  -2  -7  10    2.41    0.60
  -2  -7  10    0.48    0.50
  -2  -7  10    0.93    0.58
  -2  -7   9    2.08    0.75
  -2  -7   9    2.74    0.83
  -2  -7   9    1.01    0.77
  -2  -7   9    1.12    0.75
  -2  -7   8    0.54    0.80
  -2  -7   8    0.46    0.78
  -2  -7   8    0.12    0.84
  -2  -7   8    0.97    0.86
  -2  -7   8   -0.55    0.76
  -2  -7   7    1.90    0.94
  -2  -7   7    2.25    0.95
  -2  -7   7    1.33    1.01
  -2  -7   7    2.28    1.01
  -2  -7   7    3.16    0.99
  -2  -7   6   24.01    1.72
  -2  -7   6   26.50    1.73
  -2  -7   6   27.12    1.79
  -2  -7   6   28.75    1.97
  -2  -7   6   24.32    1.85
  -2  -7   5   45.11    2.21
  -2  -7   5   44.07    2.21
  -2  -7   5   44.78    2.48
  -2  -7   5   38.64    2.31
  -2  -7   5   43.49    2.28
   2   7  -4    4.83    1.67
  -2  -7   4    3.81    0.73
  -2  -7   4    3.40    0.74
  -2  -7   4    2.60    0.98
  -2  -7   4    4.07    1.04
  -2  -7   4    3.56    0.81
  -2  -7   3   23.42    1.35
  -2  -7   3   22.99    1.52
  -2  -7   3   22.76    1.57
  -2  -7   3   24.73    1.50
  -2  -7   3   19.22    1.38
   2   7  -3   20.30    2.85
  -2  -7   2   -0.16    0.37
  -2  -7   2   -0.98    0.51
  -2  -7   2    0.56    0.38
  -2  -7   2   -0.83    0.56
  -2  -7   2   -0.59    0.55
  -2  -7   2    0.40    0.41
   2   7  -2   -0.13    0.84
  -2  -7   1    0.72    0.48
  -2  -7   1    0.36    0.36
  -2  -7   1    0.57    0.42
  -2  -7   1    0.70    0.43
  -2  -7   1   -0.15    0.36
  -2  -7   1    0.65    0.34
  -2  -7   1    0.63    0.40
   2   7  -1    0.65    0.73
   2   7   0   16.02    2.37
  -2  -7   0   15.06    1.09
  -2  -7   0   16.63    1.08
  -2  -7   0   15.25    1.19
  -2  -7   0   14.22    1.11
  -2  -7   0   17.23    1.18
  -2  -7  -1   36.18    1.92
  -2  -7  -1   34.78    1.68
  -2  -7  -1   38.26    1.75
  -2  -7  -1   36.06    1.56
  -2  -7  -1   38.38    1.82
  -2  -7  -1   38.10    1.75
   2   7   1   42.78    3.71
  -2  -7  -1   37.41    1.80
  -2  -7  -2    4.91    0.91
  -2  -7  -2    5.03    0.77
  -2  -7  -2    5.40    0.68
  -2  -7  -2    4.62    0.65
  -2  -7  -2    5.18    0.77
   2   7   2    4.19    1.27
  -2  -7  -2    5.29    0.74
  -2  -7  -3   47.96    2.30
  -2  -7  -3   50.34    2.21
  -2  -7  -3   48.35    2.05
   2   7   3   50.75    4.06
  -2  -7  -3   50.02    2.23
  -2  -7  -3   48.56    2.20
  -2  -7  -4  145.81    4.58
  -2  -7  -4  141.20    4.31
  -2  -7  -4  146.11    4.19
   2   7   4  133.33    7.71
  -2  -7  -4  131.84    4.34
  -2  -7  -4  138.93    4.45
  -2  -7  -5    4.32    1.11
  -2  -7  -5    3.78    0.96
  -2  -7  -5    3.11    0.88
  -2  -7  -5    4.14    0.78
  -2  -7  -5    4.01    0.98
  -2  -7  -6    5.79    1.02
  -2  -7  -6    7.89    1.21
  -2  -7  -6    6.54    1.12
  -2  -7  -6    5.97    0.95
  -2  -7  -7    1.74    0.77
  -2  -7  -7    0.22    0.77
  -2  -7  -7    1.77    0.86
  -2  -7  -7   -0.60    0.67
  -2  -7  -8    4.25    0.91
  -2  -7  -8    5.38    0.90
  -2  -7  -8    4.86    0.80
  -2  -7  -9    0.66    0.60
  -2  -7  -9   -0.87    0.51
  -2  -7 -10    5.81    0.60
  -2  -7 -10    7.08    0.67
  -2  -8   9    6.06    0.69
  -2  -8   9    6.07    0.72
  -2  -8   9   10.01    0.86
  -2  -8   9    9.57    0.92
  -2  -8   9    7.83    0.85
  -2  -8   8    6.91    0.91
  -2  -8   8    8.45    1.04
  -2  -8   8    9.35    1.01
  -2  -8   8    8.62    1.03
  -2  -8   7    2.26    0.71
  -2  -8   7    2.61    0.89
  -2  -8   7    1.69    0.94
  -2  -8   7    1.39    0.84
  -2  -8   6    1.99    0.86
  -2  -8   6    2.14    0.96
  -2  -8   6    1.28    0.94
  -2  -8   6    0.72    0.71
  -2  -8   5   -0.18    0.79
  -2  -8   5    0.32    1.01
  -2  -8   5    0.27    0.98
  -2  -8   5   -0.15    0.73
  -2  -8   4    3.04    0.68
  -2  -8   4    4.69    1.01
  -2  -8   4    4.21    1.09
  -2  -8   4    4.42    1.16
  -2  -8   4    3.64    0.81
  -2  -8   3    7.99    0.86
  -2  -8   3    6.30    0.95
  -2  -8   3    7.31    1.03
  -2  -8   3    7.15    1.05
  -2  -8   3    7.32    1.09
  -2  -8   2    1.66    0.60
  -2  -8   2    1.84    0.73
  -2  -8   2    2.05    0.80
  -2  -8   2    2.48    0.81
  -2  -8   2    1.14    0.86
  -2  -8   2    3.09    0.89
  -2  -8   1   68.70    2.79
  -2  -8   1   68.69    2.85
  -2  -8   1   61.28    2.47
  -2  -8   1   68.36    2.75
  -2  -8   1   67.54    2.55
  -2  -8   1   70.14    2.82
  -2  -8   0    1.49    1.00
   2   8   0    0.60    1.02
  -2  -8   0    2.16    0.62
  -2  -8   0    0.97    0.72
  -2  -8   0    1.97    0.85
  -2  -8   0    2.52    0.85
  -2  -8  -1    8.66    1.03
  -2  -8  -1    8.96    1.34
  -2  -8  -1    6.40    1.04
  -2  -8  -1    9.05    1.09
  -2  -8  -1    9.33    0.98
  -2  -8  -2    3.69    0.94
  -2  -8  -2    3.60    0.82
  -2  -8  -2    3.28    1.18
  -2  -8  -2    2.64    0.69
  -2  -8  -2    4.32    0.79
  -2  -8  -3   40.64    2.04
  -2  -8  -3   44.39    1.99
  -2  -8  -3   38.26    2.05
  -2  -8  -3   39.94    2.29
  -2  -8  -4    1.07    1.03
  -2  -8  -4    0.28    0.74
  -2  -8  -4    1.13    0.84
  -2  -8  -4   -0.38    0.78
  -2  -8  -5    2.69    0.87
  -2  -8  -5    4.73    1.07
  -2  -8  -5    4.55    0.94
  -2  -8  -5    3.79    0.79
  -2  -8  -5    4.13    0.94
  -2  -8  -6    0.05    0.73
  -2  -8  -6   -1.13    0.82
  -2  -8  -6    0.48    0.78
  -2  -8  -6   -1.21    0.64
  -2  -8  -7    7.47    0.95
  -2  -8  -7    9.18    0.94
  -2  -8  -7    8.10    0.97
  -2  -8  -7    7.48    0.86
  -2  -8  -8   -1.19    0.60
  -2  -8  -8   -0.51    0.46
  -2  -8  -9    3.64    0.54
  -2  -9   8    5.51    0.69
  -2  -9   8    7.35    0.74
  -2  -9   8    6.49    0.76
  -2  -9   8    6.03    0.74
  -2  -9   7    0.40    0.63
  -2  -9   7   -0.09    0.56
  -2  -9   7    0.80    0.67
  -2  -9   7   -0.05    0.63
  -2  -9   7   -0.19    0.58
  -2  -9   7   -0.26    0.47
  -2  -9   6   11.53    1.09
  -2  -9   6   11.58    1.21
  -2  -9   6    8.79    0.87
  -2  -9   6    9.55    1.14
  -2  -9   6   10.13    1.11
  -2  -9   6    9.98    1.06
  -2  -9   5    0.00    0.98
  -2  -9   5    1.78    0.77
  -2  -9   5    0.41    0.84
  -2  -9   5    0.26    0.80
  -2  -9   5    0.03    0.70
  -2  -9   5   -0.47    0.64
  -2  -9   4   16.31    1.47
  -2  -9   4   15.10    1.37
  -2  -9   4   16.14    1.24
  -2  -9   4   15.59    1.37
  -2  -9   4   18.38    1.44
  -2  -9   3    2.51    1.03
  -2  -9   3    2.71    0.85
  -2  -9   3    3.99    0.91
  -2  -9   3    3.64    0.95
  -2  -9   3    3.44    0.79
  -2  -9   2   63.91    2.69
  -2  -9   2   70.83    2.84
  -2  -9   2   62.50    2.62
  -2  -9   2   73.18    2.81
  -2  -9   2   61.47    2.46
  -2  -9   1    7.42    1.11
  -2  -9   1    9.51    1.16
  -2  -9   1   10.18    1.21
  -2  -9   1   11.80    1.16
  -2  -9   0    6.47    1.15
  -2  -9   0    5.52    1.02
  -2  -9   0    5.33    0.93
  -2  -9  -1   44.40    2.10
  -2  -9  -1   54.91    2.20
  -2  -9  -1   52.25    2.56
  -2  -9  -1   54.46    2.42
  -2  -9  -2   14.12    1.15
  -2  -9  -2   13.80    1.47
  -2  -9  -2   13.59    1.31
  -2  -9  -3   18.10    1.31
  -2  -9  -3   20.80    1.31
  -2  -9  -3   18.00    1.64
  -2  -9  -3   20.23    1.49
  -2  -9  -4   58.51    2.54
  -2  -9  -4   59.84    2.30
  -2  -9  -4   54.58    2.42
  -2  -9  -4   55.40    2.32
  -2  -9  -5   11.67    1.04
  -2  -9  -5   12.35    1.05
  -2  -9  -5   12.29    1.18
  -2  -9  -6   36.07    1.69
  -2  -9  -6   40.78    1.72
  -2  -9  -6   38.78    1.78
  -2  -9  -7    3.14    0.60
  -2  -9  -7    3.62    0.61
  -2 -10   6    6.96    0.81
  -2 -10   6    6.37    0.78
  -2 -10   6    7.37    0.76
  -2 -10   5    5.06    0.81
  -2 -10   5    4.75    0.79
  -2 -10   5    3.69    0.74
  -2 -10   5    4.97    0.63
  -2 -10   5    5.56    0.76
  -2 -10   4   19.28    1.27
  -2 -10   4   20.99    1.29
  -2 -10   4   28.59    1.55
  -2 -10   4   25.83    1.31
  -2 -10   4   25.25    1.50
  -2 -10   3    5.57    0.88
  -2 -10   3    6.84    0.82
  -2 -10   3    6.65    0.92
  -2 -10   2   12.16    1.10
  -2 -10   2   12.80    1.15
  -2 -10   1    0.56    0.68
  -2 -10   1    1.13    0.71
  -2 -10   1    0.48    0.62
  -2 -10   0   22.76    1.34
  -2 -10   0   27.27    1.59
  -2 -10   0   22.45    1.54
  -2 -10  -1    0.72    0.86
  -2 -10  -1    0.92    0.67
  -2 -10  -2   29.70    1.75
  -2 -10  -2   29.56    1.65
  -2 -10  -3    6.00    0.95
  -2 -10  -3    5.63    0.84
  -2 -10  -4   41.58    1.85
  -2 -10  -4   37.24    1.56
  -2 -10  -5    4.13    0.70
  -2 -10  -5    3.00    0.58
  -2 -11   3    9.69    0.82
  -2 -11   3    4.32    0.63
  -2 -11   2   -0.34    0.54
  -2 -11   2    3.87    0.61
  -2 -11   1   14.82    1.03
  -2 -11   0    2.46    0.61
  -2 -11   0    0.86    0.48
  -2 -11  -1    5.52    0.73
  -2 -11  -1    6.18    0.75
  -2 -11  -2    6.13    0.74
  -2 -11  -2    4.32    0.66
   3 -11  -3   -0.10    0.44
   3 -11  -3    0.24    0.49
   3 -11  -2    1.05    0.55
   3 -11  -2    2.93    0.59
   3 -11  -1   10.70    0.82
   3 -11   0    0.90    0.44
   3 -10  -6    8.81    0.85
   3 -10  -6    6.88    0.76
   3 -10  -5   -0.04    0.65
   3 -10  -5   -0.25    0.60
   3 -10  -4   15.00    1.25
   3 -10  -4   15.20    1.26
   3 -10  -3    1.51    0.84
   3 -10  -3    2.22    0.81
   3 -10  -2   60.71    2.37
   3 -10  -2   57.03    2.48
   3 -10  -1    1.96    0.83
   3 -10  -1    1.64    0.71
   3 -10  -1    1.51    0.53
   3 -10   0   41.05    1.91
   3 -10   0   40.68    1.80
   3 -10   1    5.08    0.82
   3 -10   1    4.34    0.74
   3 -10   2    4.18    0.72
   3 -10   2    3.57    0.84
   3 -10   2    3.68    0.73
   3 -10   3   -0.44    0.58
   3 -10   3   -0.39    0.71
   3 -10   4    3.15    0.83
   3 -10   4    2.60    0.69
   3 -10   5   -0.17    0.62
   3 -10   5   -0.29    0.62
   3 -10   6    7.60    0.79
   3 -10   6    4.97    0.72
   3  -9  -8    1.37    0.47
   3  -9  -7   18.49    1.20
   3  -9  -7   17.20    1.08
   3  -9  -7   18.70    1.18
   3  -9  -6    0.83    0.71
   3  -9  -6    1.69    0.81
   3  -9  -6    1.00    0.73
   3  -9  -5   33.62    1.92
   3  -9  -5   28.84    1.70
   3  -9  -5   32.88    1.85
   3  -9  -5   28.42    1.47
   3  -9  -4    7.99    0.92
   3  -9  -4    9.19    1.30
   3  -9  -4   10.67    1.23
   3  -9  -4   10.78    1.41
   3  -9  -3   47.53    2.45
   3  -9  -3   53.58    2.42
   3  -9  -3   53.41    2.19
   3  -9  -3   48.73    2.28
   3  -9  -2   23.12    1.57
   3  -9  -2   23.67    1.40
   3  -9  -2   22.58    1.70
   3  -9  -2   20.95    1.72
   3  -9  -1   22.66    1.72
   3  -9  -1   23.92    1.60
   3  -9  -1   22.15    1.36
   3  -9   0   13.73    1.24
   3  -9   0   15.94    1.35
   3  -9   0   12.26    1.11
   3  -9   1   13.51    1.25
   3  -9   1   14.12    1.31
   3  -9   1   11.01    1.13
   3  -9   2   23.36    1.53
   3  -9   2   21.12    1.40
   3  -9   2   22.26    1.62
   3  -9   2   20.09    1.47
   3  -9   3    2.56    0.83
   3  -9   3    3.30    0.78
   3  -9   3    2.77    0.90
   3  -9   3    3.02    0.98
   3  -9   4   29.05    1.77
   3  -9   4   31.17    1.63
   3  -9   4   31.18    1.81
   3  -9   4   31.36    1.85
   3  -9   5   12.45    1.24
   3  -9   5   11.24    1.22
   3  -9   6   18.07    1.33
   3  -9   6   19.75    1.39
   3  -9   7    0.93    0.60
   3  -9   7    1.41    0.63
   3  -9   8    4.36    0.63
   3  -9   8    3.76    0.63
  -3   8   9    1.76    0.51
   3  -8  -9    2.07    0.50
  -3   8   8    6.45    0.86
   3  -8  -8    8.67    0.96
   3  -8  -8    7.97    0.79
   3  -8  -8    8.42    0.87
   3  -8  -7    2.28    0.84
  -3   8   7    2.82    0.75
   3  -8  -7    4.78    0.85
   3  -8  -7    3.75    0.84
  -3   8   6    1.25    0.70
   3  -8  -6   -0.22    0.86
   3  -8  -6    0.31    0.95
   3  -8  -6    1.31    0.87
   3  -8  -5   36.26    2.19
   3  -8  -5   37.93    2.01
   3  -8  -5   38.62    2.27
   3  -8  -4    0.89    1.17
   3  -8  -4    0.32    1.08
   3  -8  -4    0.35    0.90
   3  -8  -3   60.36    2.78
   3  -8  -3   55.52    2.51
   3  -8  -3   54.34    2.46
   3  -8  -3   54.44    2.28
   3  -8  -2    1.83    1.16
   3  -8  -2    0.12    0.90
   3  -8  -2    0.00    0.82
   3  -8  -2   -0.85    0.67
   3  -8  -1   20.73    1.57
   3  -8  -1   20.68    1.59
   3  -8  -1   23.05    1.47
   3  -8  -1   23.46    1.73
   3  -8   0    1.22    0.69
   3  -8   0    1.80    0.87
   3  -8   0    1.07    0.69
   3  -8   0    1.38    0.72
   3  -8   1   22.99    1.60
   3  -8   1   22.74    1.41
   3  -8   1   20.95    1.45
   3  -8   1   23.22    1.71
   3  -8   2   12.70    1.24
   3  -8   2   13.31    1.25
   3  -8   2   17.46    1.59
   3  -8   2   12.17    1.20
   3  -8   3   69.31    2.78
   3  -8   3   70.55    2.92
   3  -8   3   77.83    3.16
   3  -8   3   67.98    2.79
   3  -8   4   13.04    1.48
   3  -8   4   13.05    1.24
   3  -8   4   14.36    1.45
   3  -8   4   12.20    1.32
   3  -8   4   11.91    1.25
   3  -8   5   28.75    1.63
   3  -8   5   28.52    1.82
   3  -8   5   28.85    1.89
   3  -8   5   24.68    1.80
   3  -8   5   28.22    1.84
   3  -8   6    6.92    1.17
   3  -8   6    6.11    0.84
   3  -8   6    5.04    1.03
   3  -8   6    5.40    1.06
   3  -8   7    8.77    1.17
   3  -8   7    6.06    0.82
   3  -8   7   10.32    1.17
   3  -8   7    8.72    1.06
   3  -8   8   11.15    1.09
   3  -8   8    8.39    0.95
   3  -8   9    2.60    0.60
   3  -8   9    2.56    0.55
  -3   7  10    0.30    0.52
  -3   7   9    2.27    0.72
   3  -7  -9    1.48    0.64
   3  -7  -9    1.43    0.62
   3  -7  -8    1.42    0.81
   3  -7  -8    1.08    0.72
  -3   7   8   -0.35    0.77
   3  -7  -8    0.47    0.74
   3  -7  -7   -0.72    0.82
   3  -7  -7    0.39    0.87
   3  -7  -7    0.57    0.88
   3  -7  -6    9.04    1.26
   3  -7  -6    7.33    1.10
   3  -7  -6    7.94    1.22
   3  -7  -5    2.22    1.04
   3  -7  -5    2.02    0.88
   3  -7  -5    2.68    1.09
   3  -7  -4    2.23    1.16
   3  -7  -4    0.85    0.94
   3  -7  -4    2.14    0.89
   3  -7  -3    0.22    0.83
   3  -7  -3    0.46    0.67
   3  -7  -3   -0.30    0.67
   3  -7  -2    0.04    0.68
   3  -7  -2    0.11    0.59
   3  -7  -2    0.74    0.63
   3  -7  -1    1.15    0.49
   3  -7  -1    0.05    0.55
   3  -7  -1    1.17    0.66
   3  -7  -1    0.98    0.48
   3  -7  -1    0.70    0.54
   3  -7   0   13.79    1.10
   3  -7   0   13.63    1.03
   3  -7   0   12.74    1.06
   3  -7   0   13.02    1.07
   3  -7   0   13.69    1.01
   3  -7   1   12.21    1.10
   3  -7   1   11.23    0.95
   3  -7   1   11.46    1.09
   3  -7   1    9.78    1.87
   3  -7   1   12.70    1.03
   3  -7   2   34.68    3.42
   3  -7   2   31.29    1.67
   3  -7   2   31.53    1.74
   3  -7   2   30.62    1.79
   3  -7   2   29.45    1.56
   3  -7   2   30.07    1.64
   3  -7   3    8.90    1.86
   3  -7   3   12.20    1.14
   3  -7   3   11.38    1.17
   3  -7   3   10.06    1.04
   3  -7   3   11.16    1.03
   3  -7   3   11.54    1.28
   3  -7   4    0.62    0.77
   3  -7   4    3.84    1.58
   3  -7   4    1.14    0.72
   3  -7   4    0.40    0.94
   3  -7   4    1.58    1.13
   3  -7   4    0.01    0.76
   3  -7   5    4.61    1.25
   3  -7   5    4.99    1.02
   3  -7   5    4.76    0.79
   3  -7   5    4.78    0.97
   3  -7   5    2.16    0.98
   3  -7   5    4.54    1.04
   3  -7   6   -0.22    0.75
   3  -7   6   -0.82    0.98
   3  -7   6   -0.74    0.95
   3  -7   6    0.31    1.11
   3  -7   6   -0.51    0.91
   3  -7   6    0.17    0.69
   3  -7   7   19.82    1.40
   3  -7   7   19.30    1.55
   3  -7   7   20.40    1.60
   3  -7   7   20.89    1.68
   3  -7   8    0.47    0.64
   3  -7   8    0.04    0.78
   3  -7   8    0.15    0.72
   3  -7   8   -0.30    0.84
   3  -7   9   19.65    1.24
   3  -7   9   16.75    1.15
   3  -7   9   19.34    1.30
   3  -7  10    1.52    0.55
  -3   6  11    4.09    0.63
  -3   6  10    1.39    0.71
   3  -6 -10    2.42    0.54
  -3   6   9    6.20    1.04
   3  -6  -9    7.22    0.91
   3  -6  -8    4.24    0.93
   3  -6  -8    3.76    0.94
   3  -6  -7    1.90    0.80
   3  -6  -7    2.90    0.96
   3  -6  -7    2.48    0.93
   3  -6  -6   20.99    1.60
   3  -6  -6   21.01    1.44
   3  -6  -6   21.24    1.68
  -3   6   6   16.27    2.54
   3  -6  -5   18.48    1.45
   3  -6  -5   19.43    1.38
  -3   6   5   15.30    2.37
   3  -6  -4    2.40    0.55
   3  -6  -4    4.62    0.65
   3  -6  -4    3.25    0.67
  -3   6   4    3.25    1.14
   3  -6  -3    5.67    0.78
   3  -6  -3    4.83    0.66
   3  -6  -3    5.77    0.70
   3  -6  -2    8.67    0.95
   3  -6  -2    8.39    0.82
   3  -6  -2    9.47    0.84
   3  -6  -1    7.22    0.74
   3  -6  -1    5.91    0.73
   3  -6  -1    5.95    0.71
   3  -6  -1    6.37    0.67
   3  -6   0    7.40    0.77
   3  -6   0    7.30    0.75
   3  -6   0    6.65    1.44
   3  -6   0    6.47    0.71
   3  -6   0    6.98    0.76
   3  -6   0    8.27    0.83
   3  -6   0    7.06    0.69
   3  -6   1    5.60    0.66
   3  -6   1    4.36    1.05
   3  -6   1    5.00    0.65
   3  -6   1    5.31    0.70
   3  -6   1    5.98    0.68
   3  -6   1    6.11    0.72
   3  -6   2    7.34    0.82
   3  -6   2    7.23    0.72
   3  -6   2    6.99    1.46
   3  -6   2    7.54    0.82
   3  -6   2    7.01    0.75
   3  -6   2    7.17    0.73
   3  -6   3   37.38    1.72
   3  -6   3   32.97    3.21
   3  -6   3   35.76    1.75
   3  -6   3   36.93    1.83
   3  -6   3   34.19    1.78
   3  -6   3   34.88    1.74
   3  -6   4   22.90    1.47
   3  -6   4   26.07    2.96
   3  -6   4   25.11    1.46
   3  -6   4   24.79    1.53
   3  -6   4   23.95    1.47
   3  -6   4   24.17    1.47
   3  -6   5   16.57    1.31
   3  -6   5   17.24    1.20
   3  -6   5   13.27    2.34
   3  -6   5   14.85    1.33
   3  -6   5   15.67    1.31
   3  -6   5   14.41    1.40
   3  -6   5   13.51    1.29
   3  -6   6    0.10    0.90
   3  -6   6    0.88    0.65
   3  -6   6    1.69    0.88
   3  -6   6   -0.80    1.06
   3  -6   6   -0.57    0.94
   3  -6   6    1.81    0.98
   3  -6   7   10.89    1.31
   3  -6   7   10.73    1.13
   3  -6   7   12.62    1.39
   3  -6   7   11.53    1.45
   3  -6   8   -0.36    0.69
   3  -6   8    0.71    0.84
   3  -6   8    0.53    0.78
   3  -6   8    1.12    0.97
   3  -6   9    0.25    0.60
   3  -6   9    0.30    0.72
   3  -6   9    0.41    0.67
   3  -6   9   -0.48    0.83
   3  -6  10    5.47    0.87
   3  -6  10    4.04    0.65
   3  -6  10    3.23    0.64
  -3   5  11   -0.38    0.58
  -3   5  10   48.72    2.33
  -3   5   9    3.17    1.04
   3  -5  -9    3.12    0.79
   3  -5  -8   36.86    1.87
   3  -5  -8   33.54    1.85
   3  -5  -7    8.04    1.03
   3  -5  -7    7.69    0.84
   3  -5  -7    6.94    0.99
  -3   5   7    6.39    1.83
  -3   5   6   59.56    4.68
   3  -5  -6   64.90    2.57
   3  -5  -6   62.53    2.36
   3  -5  -6   63.57    2.62
  -3   5   5   29.65    3.26
   3  -5  -5   32.68    1.67
   3  -5  -5   30.93    1.64
   3  -5  -5   34.88    1.67
  -3   5   4  126.95    6.35
   3  -5  -4  130.14    4.01
   3  -5  -4  132.78    3.83
   3  -5  -4  133.60    3.88
   3  -5  -3   64.91    2.44
  -3   5   3   65.55    3.87
   3  -5  -3   60.98    2.27
   3  -5  -3   61.25    2.20
   3  -5  -2  135.44    3.85
   3  -5  -2  132.60    3.88
   3  -5  -2  140.52    4.12
  -3   5   2  140.80    5.55
   3  -5  -1    2.66    0.50
   3  -5  -1    2.72    0.47
   3  -5  -1    1.42    0.70
   3  -5  -1    2.64    0.46
   3  -5  -1    3.22    0.47
   3  -5   0   88.78    2.87
   3  -5   0   87.20    2.78
   3  -5   0   92.09    2.85
   3  -5   0   94.50    2.87
   3  -5   0   87.29    4.50
   3  -5   0   88.73    5.38
   3  -5   1    7.68    1.33
   3  -5   1    6.76    0.66
   3  -5   1    7.37    0.75
   3  -5   1    7.12    0.66
   3  -5   1    6.52    0.64
   3  -5   2   63.73    2.20
   3  -5   2   63.21    3.96
   3  -5   2   64.97    2.28
   3  -5   2   63.00    2.30
   3  -5   2   67.13    2.41
   3  -5   2   63.31    2.31
   3  -5   2   62.49    2.32
   3  -5   3   26.28    1.35
   3  -5   3   28.04    2.71
   3  -5   3   25.21    1.39
   3  -5   3   26.13    1.42
   3  -5   3   26.88    1.42
   3  -5   3   24.99    1.34
   3  -5   3   24.98    1.37
   3  -5   4   33.14    1.69
   3  -5   4   33.10    3.13
   3  -5   4   30.86    1.63
   3  -5   4   32.02    1.60
   3  -5   4   34.50    1.69
   3  -5   4   31.67    1.67
   3  -5   4   32.97    1.66
   3  -5   5   15.93    1.21
   3  -5   5   15.20    1.04
   3  -5   5   14.24    1.19
   3  -5   5   14.24    1.09
   3  -5   5   16.03    1.10
   3  -5   5   15.48    1.18
   3  -5   5   14.52    2.33
   3  -5   5   14.57    1.15
   3  -5   5   13.25    1.11
   3  -5   6   26.17    1.76
   3  -5   6   24.94    3.19
   3  -5   6   27.34    1.69
   3  -5   6   26.47    1.65
   3  -5   6   26.70    1.67
   3  -5   6   28.70    1.61
   3  -5   6   28.80    1.76
   3  -5   6   26.26    1.69
   3  -5   7    0.95    0.67
   3  -5   7    0.69    0.87
   3  -5   7    2.09    0.98
   3  -5   7    1.10    1.03
   3  -5   8   35.57    1.99
   3  -5   8   34.05    1.95
   3  -5   8   33.46    1.88
   3  -5   8   36.31    2.16
   3  -5   9   15.04    1.33
   3  -5   9   13.01    1.21
   3  -5   9   14.33    1.37
   3  -5  10   11.66    1.06
   3  -5  10    9.05    0.93
   3  -5  10   10.29    1.12
   3  -5  11    0.87    0.47
   3  -5  11    1.58    0.58
  -3   4  12    6.59    0.69
  -3   4  11   17.06    1.26
  -3   4  10   28.53    1.82
   3  -4  -9   59.26    2.32
  -3   4   9   54.95    2.70
   3  -4  -8  108.21    3.55
   3  -4  -8  113.32    3.58
   3  -4  -7   74.20    2.70
   3  -4  -7   68.42    2.66
  -3   4   7   76.31    5.36
   3  -4  -7   71.94    2.79
   3  -4  -6   54.46    2.23
   3  -4  -6   56.10    2.29
  -3   4   6   53.21    4.33
   3  -4  -5   74.43    2.66
  -3   4   5   77.02    5.09
   3  -4  -5   75.36    2.52
   3  -4  -5   77.92    2.61
   3  -4  -4  160.01    4.42
  -3   4   4  155.80    6.81
   3  -4  -4  156.69    4.17
   3  -4  -4  154.54    4.24
   3  -4  -3   86.25    2.83
   3  -4  -3   83.96    2.55
   3  -4  -3   81.31    4.60
  -3   4   3   79.78    4.22
   3  -4  -3   82.98    2.61
   3  -4  -2  401.57   12.22
   3  -4  -2  369.96    8.90
  -3   4   2  388.30   10.82
   3  -4  -1   92.25    4.04
   3  -4  -1   83.76    4.72
  -3   4   1   81.32    3.57
   3  -4   0  423.58   13.43
   3  -4   0  459.08   12.18
   3  -4   1   37.85    3.14
   3  -4   1   34.30    2.50
   3  -4   2  112.39    5.08
   3  -4   2  112.63    5.61
   3  -4   2  112.56    3.29
   3  -4   2  116.20    3.32
   3  -4   2  112.82    3.26
   3  -4   2  114.12    3.27
   3  -4   3    0.22    0.36
   3  -4   3   -0.36    0.67
   3  -4   3   -0.19    0.29
   3  -4   3    0.35    0.35
   3  -4   3    0.06    0.31
   3  -4   3    0.36    0.65
   3  -4   3    0.03    0.36
   3  -4   3    0.21    0.30
   3  -4   4   58.79    4.04
   3  -4   4   56.37    2.18
   3  -4   4   57.83    2.21
   3  -4   4   58.56    2.26
   3  -4   4   58.09    2.23
   3  -4   4   56.96    2.19
   3  -4   4   63.06    2.31
   3  -4   5    3.13    0.56
   3  -4   5    2.88    0.49
   3  -4   5    3.50    0.58
   3  -4   5    3.40    0.62
   3  -4   5    4.15    1.31
   3  -4   5    3.43    0.57
   3  -4   5    3.39    0.57
   3  -4   5    3.18    0.57
   3  -4   6   82.63    5.57
   3  -4   6   85.64    3.09
   3  -4   6   86.03    3.15
   3  -4   6   90.22    3.08
   3  -4   6   88.75    3.09
   3  -4   6   87.65    3.11
   3  -4   6   93.56    3.27
   3  -4   6   87.66    3.23
   3  -4   7    1.45    0.61
   3  -4   7    0.16    0.70
   3  -4   7    1.00    0.54
   3  -4   7    0.55    0.57
   3  -4   7    0.18    0.95
   3  -4   7   -0.47    0.83
   3  -4   8   81.82    3.15
   3  -4   8   80.77    3.18
   3  -4   8   80.99    3.03
   3  -4   8   85.69    3.02
   3  -4   8   78.23    3.20
   3  -4   9    0.60    0.81
   3  -4   9    0.06    0.73
   3  -4   9    0.07    0.89
   3  -4  10   43.62    2.13
   3  -4  10   42.35    2.03
   3  -4  11    1.79    0.66
   3  -4  11    0.97    0.55
  -3   3  12    0.29    0.47
  -3   3  11   25.67    1.60
  -3   3  10    0.24    0.86
  -3   3   9   37.46    2.17
  -3   3   8    6.38    1.06
  -3   3   8    9.16    2.23
   3  -3  -8    7.63    1.02
  -3   3   7   34.02    3.46
   3  -3  -7   34.03    1.64
   3  -3  -7   30.76    1.54
   3  -3  -7   32.64    1.78
   3  -3  -6   10.01    0.87
  -3   3   6   10.99    1.88
   3  -3  -6    9.24    0.81
   3  -3  -6    9.68    0.92
   3  -3  -5  126.99    3.69
   3  -3  -5  134.70    5.57
   3  -3  -5  122.91    3.61
   3  -3  -5  126.60    3.53
  -3   3   5  119.81    6.25
   3  -3  -4   20.64    1.17
   3  -3  -4   20.37    2.03
  -3   3   4   20.62    2.21
   3  -3  -3  306.21    9.72
  -3   3   3  300.50    9.47
   3  -3  -2  128.36    5.54
  -3   3   2  124.98    4.94
  -3   3   1   72.49    3.22
   3  -3  -1   75.50    3.18
   3  -3  -1   71.53    4.02
   3  -3   0  278.78    7.88
   3  -3   0  265.13    9.07
  -3   3   0  274.48    7.40
   3  -3   1  204.66    6.65
   3  -3   1  213.63    7.76
   3  -3   2  258.27    8.14
   3  -3   2  258.27    8.84
   3  -3   3  451.40   12.79
   3  -3   3  441.06   12.80
   3  -3   4   40.24    1.67
   3  -3   4   38.18    2.83
   3  -3   4   43.14    1.74
   3  -3   4   41.18    1.72
   3  -3   4   40.19    1.65
   3  -3   4   44.03    3.27
   3  -3   5  113.86    3.51
   3  -3   5  119.86    3.54
   3  -3   5  109.64    3.55
   3  -3   5  114.98    3.44
   3  -3   5  118.33    3.53
   3  -3   5  115.73    3.45
   3  -3   5  114.35    6.05
   3  -3   6   40.76    1.90
   3  -3   6   41.85    1.88
   3  -3   6   38.35    3.62
   3  -3   6   40.01    1.95
   3  -3   6   42.02    1.89
   3  -3   6   43.47    1.89
   3  -3   6   40.97    1.82
   3  -3   7   38.87    1.87
   3  -3   7   41.75    4.05
   3  -3   7   40.73    2.01
   3  -3   7   42.43    1.91
   3  -3   7   45.51    1.99
   3  -3   8   84.47    5.97
   3  -3   8   80.78    3.14
   3  -3   8   88.27    3.27
   3  -3   8   81.20    2.94
   3  -3   9   18.39    1.47
   3  -3   9   17.74    1.48
   3  -3   9   19.64    1.61
   3  -3  10   30.25    1.80
   3  -3  10   33.54    1.88
   3  -3  11   11.72    1.09
   3  -3  11   13.21    1.12
   3  -3  12    0.64    0.48
   3  -3  12    0.42    0.42
  -3   2  12    0.45    0.59
  -3   2  12   -1.00    0.51
  -3   2  11    0.63    0.69
  -3   2  10   -0.83    0.81
  -3   2   9    1.97    0.93
  -3   2   8    1.51    0.76
  -3   2   8    1.78    1.18
   3  -2  -8    0.47    0.56
   3  -2  -7   25.17    1.34
   3  -2  -7   23.78    1.52
  -3   2   7   23.26    1.50
  -3   2   7   23.40    2.82
   3  -2  -6   31.67    1.48
   3  -2  -6   32.64    1.66
  -3   2   6   33.31    3.33
   3  -2  -5    4.87    0.95
   3  -2  -5    4.90    0.58
   3  -2  -5    5.68    0.64
  -3   2   5    5.21    1.34
   3  -2  -4   70.50    3.64
  -3   2   4   71.34    4.03
   3  -2  -3   12.64    1.51
  -3   2   3   12.94    1.57
  -3   2   2    0.34    0.59
   3  -2  -2    0.78    0.69
  -3   2   1   21.05    1.63
   3  -2  -1   23.23    1.35
   3  -2  -1   19.81    1.93
   3  -2   0  104.95    4.73
   3  -2   0  114.35    3.82
  -3   2   0  111.92    3.91
   3  -2   1    7.21    0.94
   3  -2   1    6.45    1.27
   3  -2   1    6.91    0.93
   3  -2   2  192.28    6.34
   3  -2   2  194.98    6.58
   3  -2   2  190.79    6.87
   3  -2   3   92.70    4.36
   3  -2   3   89.81    4.26
   3  -2   4   22.31    1.23
   3  -2   4   25.02    2.38
   3  -2   4   22.81    2.04
   3  -2   5   68.57    2.53
   3  -2   5   69.17    4.40
   3  -2   5   75.18    2.41
   3  -2   5   65.57    2.26
   3  -2   5   71.99    2.42
   3  -2   6    0.68    0.34
   3  -2   6    0.26    0.72
   3  -2   7   20.31    1.27
   3  -2   7   20.28    2.72
   3  -2   7   20.63    1.26
  -3   2  -8   -1.26    0.51
   3  -2   8   -0.55    0.57
   3  -2   8   -0.77    0.95
   3  -2   9   11.89    1.16
   3  -2  10   -0.02    0.71
   3  -2  10    0.38    0.80
   3  -2  11   11.11    1.08
   3  -2  11   10.56    1.10
   3  -2  12    1.09    0.58
   3  -2  12    0.32    0.48
  -3   1  13    1.38    0.50
  -3   1  12    0.15    0.62
  -3   1  11   14.96    1.21
  -3   1  10    3.38    0.88
  -3   1   9   61.10    2.65
  -3   1   8    1.08    0.61
  -3   1   8    0.31    0.92
  -3   1   7   49.27    2.23
   3  -1  -7   49.89    2.29
  -3   1   7   50.35    4.16
   3  -1  -6    9.97    0.76
  -3   1   6    8.83    1.70
  -3   1   6   10.66    0.99
   3  -1  -6    9.87    0.91
  -3   1   5    3.60    0.56
   3  -1  -5    2.94    0.70
  -3   1   5    2.01    0.86
  -3   1   4    2.42    0.96
   3  -1  -4    0.63    0.55
   3  -1  -3  170.98    6.20
  -3   1   3  179.90    6.35
   3  -1  -2   16.02    1.70
   3  -1  -2   18.63    0.97
  -3   1   2   18.13    1.64
   3  -1  -1  309.45    9.53
   3  -1  -1  327.89    7.92
   3  -1  -1  315.46    7.27
  -3   1   1  300.15    8.71
   3  -1   0   42.43    1.88
   3  -1   0   41.69    2.84
   3  -1   0   48.78    2.34
  -3   1   0   45.65    2.32
   3  -1   1   12.89    1.15
   3  -1   1   15.41    1.69
   3  -1   1   14.60    1.39
   3  -1   2    7.87    1.21
   3  -1   2    7.05    1.18
   3  -1   2    7.55    1.09
   3  -1   3    9.31    1.32
   3  -1   3    9.41    1.28
   3  -1   3    9.12    1.30
   3  -1   4  130.14    5.78
   3  -1   4  140.43    5.99
   3  -1   4  133.64    5.17
   3  -1   5   18.42    2.24
   3  -1   5   19.95    2.29
  -3   1  -6   24.99    1.38
   3  -1   6   24.40    2.69
   3  -1   6   22.44    1.20
   3  -1   7   10.74    2.01
  -3   1  -7   10.56    0.93
   3  -1   8   10.09    0.99
   3  -1   8    9.55    2.08
  -3   1  -8    8.39    0.93
  -3   1  -9    1.90    0.82
   3  -1   9    1.31    0.67
  -3   1 -10   14.55    1.29
  -3   1 -11    0.26    0.62
   3  -1  11    1.68    0.77
   3  -1  11   -0.20    0.67
   3  -1  12   10.08    0.92
   3  -1  12    9.14    0.85
  -3   0  13    0.65    0.45
  -3   0  12   24.40    1.47
  -3   0  11    2.80    0.98
  -3   0  10   87.08    3.12
  -3   0   9   14.77    1.24
  -3   0   9   13.76    2.29
  -3   0   8  110.22    6.30
  -3   0   8  103.34    3.58
  -3   0   7   36.77    3.50
  -3   0   7   38.48    1.92
  -3   0   6  107.79    5.71
  -3   0   6  105.75    3.41
   3   0  -5   25.75    1.99
  -3   0   5   26.03    1.33
  -3   0   5   27.25    2.50
   3   0  -4   73.66    3.69
  -3   0   4   72.17    3.89
  -3   0   3    5.47    1.03
   3   0  -3    4.90    0.70
   3   0  -2  141.92    4.46
  -3   0   2  156.44    5.42
  -3   0   1  490.74   10.56
   3   0  -1  477.67    9.61
   3   0   0   42.75    1.81
   3   0   0   46.57    2.35
   3   0   1  396.65   10.58
   3   0   2   26.48    2.08
   3   0   3   92.21    4.40
   3   0   4    1.40    0.66
   3   0   4    0.93    0.75
   3   0   5   49.06    3.68
  -3   0  -5   54.96    2.03
  -3   0  -6   18.48    1.14
   3   0   6   20.42    2.47
  -3   0  -6   17.99    1.18
   3   0   7   84.03    5.49
  -3   0  -7   81.19    2.97
  -3   0  -8    1.43    0.69
   3   0   8    1.52    1.19
   3   0   9   89.22    3.01
  -3   0  -9   83.24    3.22
  -3   0 -10    1.82    0.88
  -3   0 -11    6.81    0.97
  -3   0 -12    0.90    0.54
   3   0  12    0.66    0.50
  -3  -1  13    2.09    0.51
  -3  -1  13    3.69    0.60
  -3  -1  12    8.09    0.93
  -3  -1  11    1.76    0.79
  -3  -1  10   62.12    2.75
  -3  -1   9    1.20    0.62
  -3  -1   8  148.41    7.44
  -3  -1   8  146.16    4.43
  -3  -1   7    6.48    0.75
  -3  -1   7    7.19    1.46
  -3  -1   6   89.61    5.03
  -3  -1   6   88.56    2.97
  -3  -1   5   37.60    1.65
   3   1  -5   37.69    2.63
  -3  -1   5   38.02    2.94
  -3  -1   4  190.02    7.03
   3   1  -4  202.60    6.68
   3   1  -3    0.52    0.55
  -3  -1   3   -0.28    0.65
   3   1  -2  411.71   10.92
  -3  -1   2  415.23   11.30
  -3  -1   1    6.91    1.07
   3   1  -1    6.79    1.00
   3   1   0  476.22   12.34
   3   1   1    3.93    0.85
   3   1   2  183.03    6.48
   3   1   3   59.79    3.53
   3   1   4  161.94    6.74
  -3  -1  -5   31.57    1.50
  -3  -1  -5   31.89    1.50
   3   1   5   28.52    2.85
  -3  -1  -5   33.69    1.45
  -3  -1  -6  116.65    3.75
   3   1   6  117.88    6.34
  -3  -1  -6  123.09    3.66
  -3  -1  -6  124.06    3.88
   3   1   7    0.23    0.72
  -3  -1  -7    0.60    0.46
   3   1   7    0.46    0.85
  -3  -1  -7    0.36    0.32
  -3  -1  -7    0.43    0.45
   3   1   8  121.96    7.33
  -3  -1  -8  113.89    3.94
  -3  -1  -9    5.73    1.12
  -3  -1 -10   50.85    2.44
  -3  -1 -11    5.32    0.91
  -3  -1 -12    7.91    0.86
  -3  -2  12    2.07    0.65
  -3  -2  12    2.36    0.70
  -3  -2  11   14.63    1.27
  -3  -2  10    0.53    0.86
  -3  -2   9   66.29    2.81
  -3  -2   8   12.56    1.20
  -3  -2   7  144.79    6.93
  -3  -2   7  154.77    4.51
  -3  -2   7  141.87    4.15
  -3  -2   7  145.32    4.32
  -3  -2   6   21.07    1.26
  -3  -2   6   20.50    1.25
  -3  -2   6   19.69    2.30
  -3  -2   6   22.67    1.23
  -3  -2   6   23.88    1.37
   3   2  -6   23.07    2.42
  -3  -2   5  396.65    9.22
  -3  -2   5  382.83    9.20
   3   2  -5  423.86   12.29
  -3  -2   5  399.66    9.36
  -3  -2   5  405.05   12.19
  -3  -2   5  399.68    9.30
   3   2  -4    1.69    0.75
  -3  -2   4    1.14    0.64
   3   2  -3  716.04   17.93
  -3  -2   3  668.94   17.52
   3   2  -2  198.75    6.91
   3   2  -1  104.93    4.46
   3   2   0  365.36   10.45
   3   2   1   32.28    2.42
   3   2   2  116.80    5.21
   3   2   3  262.79    9.06
  -3  -2  -4   17.46    1.03
   3   2   4   16.80    2.00
  -3  -2  -4   17.09    1.04
  -3  -2  -4   18.95    1.08
   3   2   5  289.69   10.39
  -3  -2  -5  280.15    7.09
  -3  -2  -5  281.25    7.00
  -3  -2  -5  284.36    7.10
  -3  -2  -6  113.22    3.56
   3   2   6  101.60    5.99
  -3  -2  -6  103.48    3.54
  -3  -2  -6  114.94    3.74
  -3  -2  -7   17.85    1.32
   3   2   7   15.10    2.29
   3   2   7   18.94    2.70
  -3  -2  -7   17.77    1.18
  -3  -2  -7   14.96    1.24
  -3  -2  -8   40.23    2.19
   3   2   8   36.04    3.70
  -3  -2  -8   43.07    1.92
   3   2   8   39.79    4.06
  -3  -2  -8   41.08    2.30
  -3  -2  -9   10.35    1.30
  -3  -2 -10   17.55    1.50
  -3  -2 -11   10.57    1.15
  -3  -2 -11   12.09    0.94
  -3  -2 -12   16.29    0.96
  -3  -2 -12   15.90    1.09
  -3  -3  12    1.12    0.55
  -3  -3  12    2.24    0.61
  -3  -3  11   -0.23    0.72
  -3  -3  11    0.88    0.70
  -3  -3  10    1.24    0.85
  -3  -3   9    4.87    0.99
  -3  -3   8   63.63    2.72
  -3  -3   8   62.43    2.47
  -3  -3   7   23.51    1.45
  -3  -3   7   27.16    1.48
  -3  -3   7   23.70    1.53
  -3  -3   6   97.05    3.21
  -3  -3   6   95.00    3.27
   3   3  -6   93.00    5.56
  -3  -3   6   99.35    3.32
  -3  -3   6   99.86    5.30
  -3  -3   6   95.71    3.12
  -3  -3   5  147.82    4.14
  -3  -3   5  136.28    3.90
  -3  -3   5  125.47    3.96
  -3  -3   5  135.30    3.94
  -3  -3   5  142.50    6.23
   3   3  -5  142.30    6.60
  -3  -3   4   86.06    2.83
  -3  -3   4   84.02    2.86
   3   3  -4   86.45    4.80
  -3  -3   4   79.19    2.65
   3   3  -3  280.24    9.63
  -3  -3   3  287.11    7.03
  -3  -3   3  283.07    6.92
   3   3  -2  155.94    6.37
   3   3  -1  293.88    9.46
   3   3   0   62.05    3.56
   3   3   1  134.77    5.70
   3   3   2    4.75    1.13
  -3  -3  -3  299.07    7.27
  -3  -3  -3  296.49    7.15
   3   3   3  285.88   10.03
  -3  -3  -3  298.36    7.21
  -3  -3  -3  302.85    7.23
  -3  -3  -4   23.76    1.33
  -3  -3  -4   25.22    1.35
  -3  -3  -4   25.49    1.21
   3   3   4   23.03    2.53
  -3  -3  -4   23.75    1.32
   3   3   5  340.24   12.05
  -3  -3  -5  343.91    8.48
  -3  -3  -5  336.49    8.39
  -3  -3  -5  342.64    8.44
  -3  -3  -6    8.21    0.94
  -3  -3  -6    9.10    0.96
  -3  -3  -6    8.30    0.90
   3   3   6    5.17    1.41
   3   3   7  110.93    6.85
   3   3   7  111.08    6.72
  -3  -3  -7  115.33    4.05
  -3  -3  -7  113.29    3.79
  -3  -3  -7  116.58    4.03
  -3  -3  -8    6.15    0.99
  -3  -3  -8    7.46    1.32
  -3  -3  -8    6.35    1.13
  -3  -3  -9    3.16    1.06
  -3  -3 -10    0.00    0.82
  -3  -3 -10    1.52    0.71
  -3  -3 -11   14.27    1.07
  -3  -3 -11   13.10    1.15
  -3  -3 -11   15.91    1.01
  -3  -3 -12    5.93    0.67
  -3  -4  12   -0.03    0.44
  -3  -4  12    0.15    0.41
  -3  -4  11   -0.19    0.62
  -3  -4  11    0.56    0.61
  -3  -4  10    0.22    0.80
  -3  -4  10    0.45    0.75
  -3  -4   9    9.58    1.21
  -3  -4   9    9.23    1.06
  -3  -4   9    8.68    1.06
  -3  -4   9    9.79    1.35
  -3  -4   8    6.97    1.14
  -3  -4   8    4.72    0.79
  -3  -4   8    6.32    1.02
  -3  -4   8    5.77    1.13
  -3  -4   8    6.40    1.01
  -3  -4   7   23.80    1.53
  -3  -4   7   25.74    1.49
  -3  -4   7   24.11    1.54
  -3  -4   7   25.71    1.61
  -3  -4   7   23.78    1.69
   3   4  -7   24.70    3.24
   3   4  -6    2.79    1.21
  -3  -4   6    3.68    0.67
  -3  -4   6    3.99    0.62
  -3  -4   6    4.86    0.67
  -3  -4   6    4.32    0.70
  -3  -4   6    4.36    0.73
   3   4  -5    4.81    1.36
  -3  -4   5    5.84    0.73
  -3  -4   5    4.70    0.59
  -3  -4   5    4.91    0.61
  -3  -4   5    5.05    0.76
  -3  -4   5    4.31    0.73
  -3  -4   4    5.39    0.59
  -3  -4   4    5.47    0.61
  -3  -4   4    6.38    0.75
  -3  -4   4    5.13    0.62
  -3  -4   4    4.66    0.72
  -3  -4   4    5.12    0.58
   3   4  -4    5.96    1.38
  -3  -4   3   16.41    1.06
  -3  -4   3   16.77    1.10
  -3  -4   3   15.77    0.99
  -3  -4   3   13.96    0.93
   3   4  -3   15.67    2.17
  -3  -4   2   60.11    2.15
  -3  -4   2   60.71    2.12
   3   4  -2   58.39    3.98
  -3  -4   2   58.35    2.07
  -3  -4   2   56.67    2.07
  -3  -4   1  261.04    6.57
  -3  -4   1  267.33    6.49
  -3  -4   1  268.26    6.44
  -3  -4   1  261.37    6.40
   3   4  -1  268.55    9.39
  -3  -4   0   58.53    2.05
  -3  -4   0   58.54    2.08
   3   4   0   55.75    3.68
  -3  -4   0   57.76    2.05
  -3  -4   0   56.17    1.99
  -3  -4  -1   65.48    2.20
  -3  -4  -1   61.25    2.16
   3   4   1   58.08    3.79
  -3  -4  -1   62.98    2.16
  -3  -4  -1   62.83    2.19
  -3  -4  -1   61.68    2.16
  -3  -4  -1   60.43    2.05
  -3  -4  -2   43.56    1.79
  -3  -4  -2   45.00    1.81
  -3  -4  -2   44.77    1.73
   3   4   2   43.32    3.37
  -3  -4  -2   44.32    1.80
  -3  -4  -2   44.37    1.84
  -3  -4  -3   64.27    2.34
  -3  -4  -3   65.20    2.23
   3   4   3   56.91    4.12
  -3  -4  -3   59.48    2.33
  -3  -4  -3   58.85    2.19
  -3  -4  -4    2.93    0.52
  -3  -4  -4    4.06    0.61
  -3  -4  -4    4.37    0.59
  -3  -4  -4    4.48    0.66
   3   4   4    4.96    1.29
  -3  -4  -5   89.83    2.91
  -3  -4  -5   88.09    3.20
  -3  -4  -5   87.61    3.16
   3   4   5   84.33    5.45
  -3  -4  -5   90.35    3.14
  -3  -4  -6    8.00    1.05
  -3  -4  -6    9.30    1.09
  -3  -4  -6    8.59    1.00
   3   4   6    9.33    1.96
  -3  -4  -7   44.29    2.44
  -3  -4  -7   44.86    2.36
  -3  -4  -7   43.48    2.22
  -3  -4  -8   16.78    1.64
  -3  -4  -8   20.55    1.84
  -3  -4  -8   19.30    1.45
  -3  -4  -9   34.07    1.78
  -3  -4  -9   37.62    2.09
  -3  -4 -10    9.16    1.10
  -3  -4 -10   11.68    1.00
  -3  -4 -10   11.58    1.04
  -3  -4 -11    8.12    0.85
  -3  -4 -11    8.71    0.74
  -3  -4 -11    7.70    0.76
  -3  -5  11    2.55    0.63
  -3  -5  11    2.44    0.57
  -3  -5  10    3.48    0.80
  -3  -5  10    3.58    0.82
  -3  -5   9    5.76    1.03
  -3  -5   9    7.46    1.00
  -3  -5   9    5.32    0.91
  -3  -5   9    7.77    1.18
  -3  -5   8   12.33    1.29
  -3  -5   8   13.10    1.29
  -3  -5   8   11.51    1.32
  -3  -5   8   10.79    1.31
  -3  -5   8   11.28    1.32
  -3  -5   7    2.40    0.86
  -3  -5   7    3.48    0.84
  -3  -5   7    1.79    0.95
  -3  -5   7    1.65    0.99
  -3  -5   7    1.85    1.00
  -3  -5   6   70.27    2.68
  -3  -5   6   70.99    2.71
  -3  -5   6   71.20    2.90
  -3  -5   6   66.42    2.89
  -3  -5   6   68.30    2.85
   3   5  -6   63.27    5.25
  -3  -5   5   -0.03    0.31
  -3  -5   5    0.50    0.38
  -3  -5   5   -0.11    0.56
  -3  -5   5   -0.69    0.65
  -3  -5   5    1.06    0.48
   3   5  -5    0.94    0.97
  -3  -5   4   63.86    2.33
  -3  -5   4   65.14    2.42
  -3  -5   4   66.12    2.64
  -3  -5   4   67.19    2.76
  -3  -5   4   67.08    2.55
   3   5  -4   62.16    4.76
  -3  -5   3    0.91    0.35
  -3  -5   3    1.60    0.54
   3   5  -3    0.80    0.82
  -3  -5   3    1.17    0.45
  -3  -5   3    0.87    0.39
  -3  -5   3    1.16    0.33
  -3  -5   2   41.68    1.77
  -3  -5   2   41.82    1.81
  -3  -5   2   40.18    1.87
  -3  -5   2   42.29    1.82
  -3  -5   2   41.61    1.78
   3   5  -2   42.09    3.58
  -3  -5   2   40.36    1.74
  -3  -5   2   39.34    1.61
  -3  -5   1  107.78    3.38
  -3  -5   1  102.81    3.27
  -3  -5   1  108.17    3.29
  -3  -5   1  105.93    3.21
  -3  -5   1  104.95    3.21
  -3  -5   1  104.07    3.20
   3   5  -1  107.10    5.80
  -3  -5   1  103.52    3.04
  -3  -5   1  102.93    3.16
  -3  -5   0    3.90    0.47
  -3  -5   0    3.80    0.56
  -3  -5   0    3.82    0.54
  -3  -5   0    4.03    0.53
   3   5   0    4.23    1.26
  -3  -5   0    3.60    0.54
  -3  -5   0    3.86    0.53
  -3  -5   0    3.48    0.53
  -3  -5  -1   92.47    2.91
  -3  -5  -1   92.85    2.97
  -3  -5  -1   88.87    2.90
  -3  -5  -1   89.28    2.96
   3   5   1   95.23    5.32
  -3  -5  -1   89.89    3.04
  -3  -5  -1   86.12    2.79
  -3  -5  -1   86.33    2.88
  -3  -5  -1   90.78    2.78
  -3  -5  -2    0.24    0.29
  -3  -5  -2    0.48    0.41
  -3  -5  -2    0.27    0.34
  -3  -5  -2    0.78    0.38
  -3  -5  -2    0.50    0.36
  -3  -5  -2   -0.03    0.27
  -3  -5  -2    0.45    0.40
   3   5   2   -0.51    0.76
  -3  -5  -2    0.23    0.32
  -3  -5  -3   48.96    2.03
  -3  -5  -3   48.32    2.08
  -3  -5  -3   52.98    2.03
   3   5   3   51.73    4.06
  -3  -5  -3   48.94    2.17
  -3  -5  -3   49.35    1.99
  -3  -5  -3   47.74    1.95
  -3  -5  -4    0.91    0.34
  -3  -5  -4    0.44    0.38
  -3  -5  -4    0.71    0.41
   3   5   4    0.88    0.85
  -3  -5  -4    0.83    0.36
  -3  -5  -4    0.58    0.42
  -3  -5  -5   16.10    1.14
  -3  -5  -5   19.56    1.45
  -3  -5  -5   15.95    1.31
  -3  -5  -5   17.29    1.16
   3   5   5   16.13    2.48
  -3  -5  -5   15.50    1.24
  -3  -5  -6    4.78    1.02
  -3  -5  -6    3.47    1.04
  -3  -5  -6    2.82    0.91
  -3  -5  -6    3.92    0.74
  -3  -5  -6    4.99    1.09
   3   5   6    2.41    1.34
  -3  -5  -7    2.12    0.98
  -3  -5  -7    2.39    0.99
  -3  -5  -7    4.39    1.09
  -3  -5  -7    3.65    0.98
  -3  -5  -8   17.07    1.63
  -3  -5  -8   17.68    1.41
  -3  -5  -8   17.34    1.42
  -3  -5  -8   20.38    1.58
  -3  -5  -9    0.77    0.72
  -3  -5  -9    1.98    0.76
  -3  -5  -9    2.21    0.72
  -3  -5 -10    7.07    0.83
  -3  -5 -10    6.65    0.78
  -3  -5 -10    6.99    0.77
  -3  -5 -11    2.88    0.46
  -3  -6  11    0.24    0.38
  -3  -6  10    4.12    0.72
  -3  -6  10    5.08    0.75
  -3  -6   9    1.41    0.77
  -3  -6   9    2.06    0.67
  -3  -6   9    0.33    0.69
  -3  -6   9    1.02    0.77
  -3  -6   8    8.24    0.97
  -3  -6   8   12.13    1.20
  -3  -6   8   11.98    1.20
  -3  -6   8   11.51    1.32
  -3  -6   8   11.12    1.31
  -3  -6   8   10.89    1.30
  -3  -6   7    2.73    0.90
  -3  -6   7    3.32    0.86
  -3  -6   7    3.01    1.09
  -3  -6   7    2.56    1.06
  -3  -6   7    2.21    1.11
  -3  -6   6   40.70    1.99
  -3  -6   6   41.18    2.07
  -3  -6   6   37.25    2.23
  -3  -6   6   34.30    2.21
  -3  -6   6   38.06    2.17
   3   6  -5   -0.26    1.06
  -3  -6   5   -0.02    0.47
  -3  -6   5    1.06    0.88
  -3  -6   5    0.04    0.53
  -3  -6   5    1.03    1.03
  -3  -6   5    1.40    1.00
   3   6  -4  143.71    7.90
  -3  -6   4  141.84    4.07
  -3  -6   4  137.40    4.19
  -3  -6   4  133.35    4.48
  -3  -6   4  138.33    4.45
  -3  -6   4  137.14    4.56
  -3  -6   4  133.41    4.26
  -3  -6   3    9.91    0.89
   3   6  -3    7.59    1.70
  -3  -6   3    7.66    0.78
  -3  -6   3    6.23    0.77
  -3  -6   3    6.56    0.82
  -3  -6   3    7.24    0.81
  -3  -6   2  147.23    4.48
  -3  -6   2  146.64    4.41
  -3  -6   2  165.16    4.36
  -3  -6   2  147.42    4.37
  -3  -6   2  149.64    4.42
   3   6  -2  154.57    7.70
  -3  -6   2  150.44    4.42
  -3  -6   2  146.02    4.38
  -3  -6   2  147.07    4.51
  -3  -6   1    7.65    0.83
  -3  -6   1    7.88    0.81
  -3  -6   1    7.15    0.80
  -3  -6   1    6.93    0.77
  -3  -6   1    6.61    0.78
  -3  -6   1    6.14    0.69
  -3  -6   1    7.76    0.74
   3   6  -1    6.40    1.50
  -3  -6   0  102.93    3.27
  -3  -6   0  102.66    3.34
  -3  -6   0  106.06    3.42
  -3  -6   0  109.26    3.35
  -3  -6   0   98.94    3.15
  -3  -6   0  102.00    3.26
   3   6   0  105.79    6.07
  -3  -6   0   96.08    3.20
  -3  -6   0  103.48    3.39
  -3  -6  -1   37.15    1.80
  -3  -6  -1   37.87    1.75
  -3  -6  -1   36.16    1.69
   3   6   1   40.01    3.59
  -3  -6  -1   35.31    1.77
  -3  -6  -1   37.06    1.73
  -3  -6  -1   39.58    1.85
  -3  -6  -1   37.78    1.60
  -3  -6  -2   85.30    3.09
  -3  -6  -2   88.40    3.00
  -3  -6  -2   83.68    3.00
  -3  -6  -2   84.33    2.99
  -3  -6  -2   89.25    2.78
   3   6   2  100.22    5.91
  -3  -6  -2   83.87    3.06
  -3  -6  -2   85.68    2.93
  -3  -6  -2   88.48    2.85
  -3  -6  -3   54.52    2.32
  -3  -6  -3   50.44    2.25
  -3  -6  -3   57.77    2.22
   3   6   3   55.31    4.47
  -3  -6  -3   52.37    2.30
  -3  -6  -3   54.25    2.19
  -3  -6  -3   52.66    2.14
  -3  -6  -4  286.62    7.29
  -3  -6  -4  271.23    7.25
  -3  -6  -4  267.91    7.02
   3   6   4  279.67   11.30
  -3  -6  -4  284.47    7.26
  -3  -6  -4  271.64    7.19
  -3  -6  -4  271.04    7.07
  -3  -6  -5    4.37    0.98
  -3  -6  -5    4.96    1.05
  -3  -6  -5    4.14    0.91
  -3  -6  -5    5.39    0.84
  -3  -6  -5    4.39    0.87
  -3  -6  -5    4.35    0.74
  -3  -6  -5    3.77    0.99
  -3  -6  -6  102.72    3.48
  -3  -6  -6  101.70    3.85
  -3  -6  -6  106.98    3.53
  -3  -6  -6   98.82    3.45
  -3  -6  -6   98.79    3.62
  -3  -6  -6   96.89    3.57
  -3  -6  -7    1.56    0.74
  -3  -6  -7    0.89    0.94
  -3  -6  -7    1.94    0.85
  -3  -6  -7    1.44    0.74
  -3  -6  -8   16.34    1.47
  -3  -6  -8   17.08    1.27
  -3  -6  -8   15.98    1.20
  -3  -6  -8   14.42    1.26
  -3  -6  -9    1.96    0.62
  -3  -6  -9    3.72    0.71
  -3  -6  -9    2.05    0.58
  -3  -6 -10    4.37    0.58
  -3  -6 -10    3.42    0.55
  -3  -7  10    1.00    0.44
  -3  -7   9    1.05    0.60
  -3  -7   9    1.09    0.64
  -3  -7   9    1.26    0.50
  -3  -7   9    1.39    0.62
  -3  -7   8    1.79    0.72
  -3  -7   8    1.92    0.73
  -3  -7   8    0.74    0.65
  -3  -7   8    1.10    0.75
  -3  -7   8    0.84    0.72
  -3  -7   8    0.79    0.64
  -3  -7   7    1.38    0.76
  -3  -7   7    1.81    0.74
  -3  -7   7    1.57    0.79
  -3  -7   7    3.47    1.01
  -3  -7   7    2.61    0.99
  -3  -7   7    2.68    0.86
  -3  -7   6   52.28    2.53
  -3  -7   6   51.57    2.28
  -3  -7   6   53.59    2.39
  -3  -7   6   56.72    2.66
  -3  -7   6   54.39    2.56
  -3  -7   6   51.40    2.61
  -3  -7   5   61.95    2.59
  -3  -7   5   65.93    3.01
  -3  -7   5   66.12    2.95
  -3  -7   5   59.63    2.83
  -3  -7   4   70.27    3.02
  -3  -7   4   66.07    2.74
  -3  -7   4   68.81    2.73
  -3  -7   4   70.03    3.02
  -3  -7   4   70.32    3.02
  -3  -7   4   69.59    2.95
  -3  -7   3  139.30    4.48
  -3  -7   3  121.02    4.08
  -3  -7   3  128.25    4.13
  -3  -7   3  133.57    4.39
  -3  -7   3  134.32    4.33
   3   7  -3  125.62    7.47
  -3  -7   3  132.86    4.35
  -3  -7   2    6.26    1.03
  -3  -7   2    6.79    0.90
  -3  -7   2    8.21    1.00
   3   7  -2    6.52    1.85
  -3  -7   2    6.40    0.94
  -3  -7   2    5.94    0.94
  -3  -7   2    6.74    0.95
  -3  -7   1  229.59    6.22
  -3  -7   1  227.71    6.22
  -3  -7   1  237.75    6.20
  -3  -7   1  217.65    5.98
  -3  -7   1  210.52    6.00
  -3  -7   1  231.64    6.21
  -3  -7   1  240.18    6.39
   3   7  -1  230.89   10.11
  -3  -7   0   23.77    1.49
  -3  -7   0   22.23    1.52
  -3  -7   0   24.07    1.61
  -3  -7   0   24.78    1.47
  -3  -7   0   23.07    1.57
   3   7   0   21.02    2.89
  -3  -7  -1  128.23    4.01
  -3  -7  -1  132.73    4.19
  -3  -7  -1  127.99    4.02
   3   7   1  140.89    7.45
  -3  -7  -1  115.76    3.85
  -3  -7  -1  129.07    4.13
  -3  -7  -1  122.74    3.93
  -3  -7  -2  113.15    3.79
  -3  -7  -2  105.40    3.60
   3   7   2  109.72    6.72
  -3  -7  -2  101.41    3.53
  -3  -7  -2  102.94    3.49
  -3  -7  -3   81.02    3.17
  -3  -7  -3   74.73    2.97
  -3  -7  -3   83.56    2.81
  -3  -7  -3   76.20    2.96
  -3  -7  -3   71.50    2.82
  -3  -7  -4   41.72    2.02
  -3  -7  -4   41.22    2.28
  -3  -7  -4   39.44    2.11
  -3  -7  -4   42.01    1.98
  -3  -7  -4   42.17    2.16
  -3  -7  -5   57.09    2.61
  -3  -7  -5   59.47    2.67
  -3  -7  -5   59.60    2.46
  -3  -7  -5   59.36    2.54
  -3  -7  -5   56.61    2.45
  -3  -7  -6   75.88    3.04
  -3  -7  -6   78.77    2.81
  -3  -7  -6   69.98    2.62
  -3  -7  -6   74.54    2.86
  -3  -7  -6   72.91    2.74
  -3  -7  -7   19.05    1.29
  -3  -7  -7   15.16    1.35
  -3  -7  -7   18.66    1.20
  -3  -7  -7   16.53    1.16
  -3  -7  -7   16.10    1.18
  -3  -7  -8   69.62    2.69
  -3  -7  -8   67.64    2.44
  -3  -7  -9    0.87    0.48
  -3  -7  -9    0.31    0.36
  -3  -8   8   -0.79    0.51
  -3  -8   8    0.35    0.48
  -3  -8   8   -0.68    0.63
  -3  -8   8   -0.06    0.53
  -3  -8   7    2.90    0.72
  -3  -8   7    4.87    0.72
  -3  -8   7    4.67    0.79
  -3  -8   7    4.83    0.92
  -3  -8   7    4.21    0.87
  -3  -8   7    4.72    0.82
  -3  -8   6    0.12    0.66
  -3  -8   6    0.86    0.82
  -3  -8   6    0.36    0.57
  -3  -8   6    0.79    0.65
  -3  -8   6   -0.98    0.89
  -3  -8   6   -0.19    0.85
  -3  -8   5   10.17    1.29
  -3  -8   5    8.46    0.99
  -3  -8   5    8.31    1.06
  -3  -8   5   10.78    1.13
  -3  -8   5    7.50    1.28
  -3  -8   5   11.19    1.37
  -3  -8   4    0.75    0.73
  -3  -8   4    0.32    1.04
  -3  -8   4   -0.60    0.66
  -3  -8   4   -0.43    0.88
  -3  -8   4    0.13    0.92
  -3  -8   3   51.09    2.43
  -3  -8   3   57.90    2.67
  -3  -8   3   64.46    2.55
  -3  -8   3   53.91    2.30
  -3  -8   3   55.02    2.49
  -3  -8   3   51.75    2.48
  -3  -8   3   56.09    2.53
  -3  -8   2    2.27    1.07
  -3  -8   2    1.38    0.68
  -3  -8   2    2.57    0.83
  -3  -8   2    2.89    0.93
  -3  -8   2    3.24    0.92
  -3  -8   2    2.18    0.84
  -3  -8   2    3.56    0.81
  -3  -8   1   38.63    2.05
  -3  -8   1   36.56    2.09
  -3  -8   1   39.07    1.91
  -3  -8   1   37.30    2.08
  -3  -8   1   36.89    2.02
  -3  -8   0    0.63    0.92
  -3  -8   0    1.91    1.02
  -3  -8   0    0.26    0.70
  -3  -8   0    0.53    0.63
  -3  -8   0    0.63    0.77
  -3  -8  -1   50.91    2.32
  -3  -8  -1   52.48    2.60
  -3  -8  -1   51.00    2.26
  -3  -8  -1   50.49    2.32
  -3  -8  -2    2.77    0.80
  -3  -8  -2    2.35    1.17
  -3  -8  -2    2.02    0.81
  -3  -8  -3   27.11    1.70
  -3  -8  -3   29.94    1.58
  -3  -8  -3   27.26    1.67
  -3  -8  -3   27.66    1.86
  -3  -8  -4    0.19    0.92
  -3  -8  -4    0.75    0.73
  -3  -8  -4   -0.54    0.73
  -3  -8  -4    1.18    0.74
  -3  -8  -5   33.03    1.86
  -3  -8  -5   31.98    1.83
  -3  -8  -5   33.54    1.70
  -3  -8  -6    7.92    1.02
  -3  -8  -6    8.61    1.02
  -3  -8  -6    9.04    0.95
  -3  -8  -7   40.78    1.87
  -3  -8  -7   43.41    1.75
  -3  -8  -8   22.08    1.08
  -3  -9   7    0.66    0.51
  -3  -9   7    0.76    0.44
  -3  -9   7    1.28    0.57
  -3  -9   7    1.06    0.52
  -3  -9   6    0.26    0.48
  -3  -9   6    0.37    0.65
  -3  -9   6    0.41    0.66
  -3  -9   6    1.21    0.60
  -3  -9   5    0.21    0.74
  -3  -9   5    0.91    0.74
  -3  -9   5    0.35    0.67
  -3  -9   5    0.43    0.54
  -3  -9   4   -1.04    0.88
  -3  -9   4    0.30    0.59
  -3  -9   4    0.99    0.57
  -3  -9   4    0.55    0.76
  -3  -9   4   -0.40    0.74
  -3  -9   3    1.73    0.93
  -3  -9   3    1.76    0.68
  -3  -9   3    1.54    0.59
  -3  -9   3    1.43    0.72
  -3  -9   3    1.71    0.77
  -3  -9   2    3.59    0.89
  -3  -9   2    5.40    0.78
  -3  -9   2    5.56    1.00
  -3  -9   2    5.45    0.89
  -3  -9   2    4.12    0.88
  -3  -9   1   16.73    1.36
  -3  -9   1   18.17    1.24
  -3  -9   1   16.88    1.40
  -3  -9   1   16.90    1.38
  -3  -9   1   16.57    1.31
  -3  -9   0    2.57    0.90
  -3  -9   0    3.22    0.71
  -3  -9   0    4.80    1.12
  -3  -9   0    3.84    0.87
  -3  -9  -1    4.27    0.84
  -3  -9  -1    4.66    1.19
  -3  -9  -1    5.60    0.82
  -3  -9  -2    6.92    0.89
  -3  -9  -2   10.16    1.25
  -3  -9  -2    7.55    0.98
  -3  -9  -3    4.58    0.97
  -3  -9  -3    4.58    0.83
  -3  -9  -3    4.63    0.85
  -3  -9  -4    1.35    0.79
  -3  -9  -4    2.91    0.68
  -3  -9  -4    1.23    0.65
  -3  -9  -4    0.77    0.64
  -3  -9  -5    5.58    0.78
  -3  -9  -5    4.33    0.81
  -3  -9  -5    7.04    0.78
  -3  -9  -6    1.72    0.59
  -3  -9  -6    2.18    0.55
  -3  -9  -6    1.22    0.52
  -3 -10   5    1.19    0.63
  -3 -10   5    1.27    0.51
  -3 -10   5    0.67    0.38
  -3 -10   4    3.98    0.61
  -3 -10   4    3.65    0.73
  -3 -10   4    3.38    0.67
  -3 -10   3   -0.09    0.63
  -3 -10   3   -0.75    0.59
  -3 -10   3    0.33    0.47
  -3 -10   2   10.08    0.97
  -3 -10   2   12.88    1.07
  -3 -10   1    4.53    0.79
  -3 -10   1    3.27    0.70
  -3 -10   0    4.85    0.84
  -3 -10   0    3.50    0.74
  -3 -10  -1    5.93    0.91
  -3 -10  -1    5.25    0.79
  -3 -10  -2   -0.69    0.69
  -3 -10  -2    0.20    0.54
  -3 -10  -3    0.31    0.59
  -3 -10  -3    0.23    0.53
  -3 -10  -4    0.42    0.54
   4 -10  -5    1.16    0.61
   4 -10  -5    0.46    0.50
   4 -10  -4    3.75    0.74
   4 -10  -4    3.83    0.72
   4 -10  -3    8.31    0.75
   4 -10  -3    5.58    0.88
   4 -10  -3    8.53    0.96
   4 -10  -2   -0.23    0.69
   4 -10  -2    1.38    0.54
   4 -10  -2   -0.50    0.62
   4 -10  -1    2.25    0.67
   4 -10  -1    2.33    0.60
   4 -10  -1    3.83    0.71
   4 -10   0    0.47    0.52
   4 -10   0   -0.04    0.60
   4 -10   1    1.05    0.51
   4 -10   1    1.59    0.71
   4 -10   2   -0.07    0.62
   4 -10   2   -0.44    0.59
   4 -10   2    0.52    0.53
   4 -10   3    1.02    0.54
   4 -10   3    0.76    0.65
   4 -10   3    1.45    0.60
   4 -10   4    1.27    0.53
   4 -10   4    2.35    0.64
   4 -10   5    0.28    0.47
   4  -9  -7    1.28    0.58
   4  -9  -7    1.46    0.52
   4  -9  -6    0.25    0.64
   4  -9  -6    0.33    0.55
   4  -9  -6    0.01    0.40
   4  -9  -5   18.44    1.38
   4  -9  -5   19.70    1.34
   4  -9  -5   16.48    1.12
   4  -9  -4    1.81    0.92
   4  -9  -4    3.84    0.90
   4  -9  -4    3.02    0.69
   4  -9  -3    1.33    0.64
   4  -9  -3    2.66    0.98
   4  -9  -3    2.54    0.93
   4  -9  -2    1.87    0.70
   4  -9  -2    2.26    1.05
   4  -9  -2    1.97    0.83
   4  -9  -1    0.50    0.76
   4  -9  -1    1.72    0.89
   4  -9  -1    1.24    0.60
   4  -9   0   -1.06    0.84
   4  -9   0   -0.28    0.64
   4  -9   1    1.97    0.87
   4  -9   1    2.61    0.91
   4  -9   1    2.26    0.79
   4  -9   2    2.99    0.84
   4  -9   2    4.47    0.83
   4  -9   2    5.39    0.95
   4  -9   2    5.84    1.13
   4  -9   3   10.70    1.14
   4  -9   3   11.45    1.10
   4  -9   3   12.48    1.31
   4  -9   3   11.18    1.17
   4  -9   4    1.95    0.85
   4  -9   4    1.69    0.73
   4  -9   4    2.79    0.90
   4  -9   4    0.99    0.67
   4  -9   5    0.39    0.68
   4  -9   5    0.78    0.69
   4  -9   6    2.76    0.68
   4  -9   6    2.95    0.71
   4  -9   7    0.78    0.50
   4  -9   7    1.46    0.57
   4  -8  -8    4.57    0.74
   4  -8  -8    3.88    0.55
   4  -8  -8    4.00    0.64
  -4   8   8    3.24    0.61
   4  -8  -7   13.27    1.15
   4  -8  -7   13.72    1.09
  -4   8   7   11.51    0.98
   4  -8  -6    6.20    1.09
   4  -8  -6    8.89    1.10
   4  -8  -5    5.70    1.15
   4  -8  -5    6.60    1.10
   4  -8  -4   21.65    1.71
   4  -8  -4   20.66    1.58
   4  -8  -4   20.22    1.46
   4  -8  -3    0.19    1.02
   4  -8  -3    2.21    1.00
   4  -8  -3    0.26    0.74
   4  -8  -2   38.12    2.30
   4  -8  -2   35.16    1.98
   4  -8  -2   32.72    1.80
   4  -8  -1    2.26    0.91
   4  -8  -1    3.17    1.05
   4  -8  -1    0.70    0.72
   4  -8   0   38.82    1.97
   4  -8   0   40.64    2.15
   4  -8   0   37.72    2.07
   4  -8   0   36.07    2.02
   4  -8   1    8.03    1.05
   4  -8   1    6.99    0.97
   4  -8   1    6.71    1.13
   4  -8   1    7.46    1.24
   4  -8   2   27.28    1.81
   4  -8   2   27.42    1.69
   4  -8   2   30.46    1.98
   4  -8   2   28.68    1.78
   4  -8   3    5.98    1.23
   4  -8   3    5.11    1.03
   4  -8   3    4.37    1.04
   4  -8   3    4.24    0.97
   4  -8   4    2.90    0.95
   4  -8   4    2.99    0.96
   4  -8   4    2.50    0.87
   4  -8   4    3.87    1.08
   4  -8   5    0.40    0.75
   4  -8   5   -0.65    0.74
   4  -8   5    1.08    0.89
   4  -8   5    0.27    0.92
   4  -8   5   -1.00    0.68
   4  -8   6    3.00    0.90
   4  -8   6    2.78    0.73
   4  -8   6    3.54    0.88
   4  -8   6    3.33    0.79
   4  -8   7   -1.24    0.72
   4  -8   7   -0.50    0.65
   4  -8   7    0.01    0.65
   4  -8   8    9.79    0.89
   4  -8   8    8.25    0.83
  -4   7   9   10.92    0.96
   4  -7  -9   11.80    0.90
   4  -7  -9   11.24    0.83
   4  -7  -8   31.67    1.63
   4  -7  -8   29.63    1.50
  -4   7   8   30.19    1.70
   4  -7  -7   17.74    1.43
   4  -7  -7   16.22    1.33
  -4   7   7   16.43    1.35
  -4   7   6   11.94    1.26
   4  -7  -6   16.15    1.27
   4  -7  -6   16.45    1.40
   4  -7  -6   15.72    1.53
   4  -7  -5   24.82    1.87
   4  -7  -5   24.06    1.64
   4  -7  -5   24.06    1.76
  -4   7   5   18.69    1.51
   4  -7  -4   15.53    1.60
   4  -7  -4   17.82    1.49
   4  -7  -4   14.24    1.38
   4  -7  -3   27.60    1.92
   4  -7  -3   25.09    1.63
   4  -7  -3   21.85    1.58
   4  -7  -2  137.53    4.58
   4  -7  -2  129.22    4.23
   4  -7  -2  131.16    4.19
   4  -7  -1   13.78    1.24
   4  -7  -1   13.69    1.25
   4  -7  -1   13.56    1.32
   4  -7  -1   13.59    1.15
   4  -7   0   88.16    3.17
   4  -7   0   96.18    3.40
   4  -7   0   90.47    3.34
   4  -7   0   87.12    3.26
   4  -7   1   28.92    1.74
   4  -7   1   26.07    2.97
   4  -7   1   32.42    1.90
   4  -7   1   29.95    1.68
   4  -7   1   31.07    1.84
   4  -7   2    2.78    0.85
   4  -7   2    3.31    1.26
   4  -7   2    2.90    1.05
   4  -7   2    3.50    0.96
   4  -7   2    4.06    1.13
   4  -7   3   42.96    2.17
   4  -7   3   40.32    1.93
   4  -7   3   41.12    2.17
   4  -7   3   43.75    2.26
   4  -7   3   40.68    2.29
   4  -7   4    1.74    1.16
   4  -7   4    0.95    0.89
   4  -7   4    1.24    0.96
   4  -7   4    0.40    1.01
   4  -7   4    2.16    0.90
   4  -7   5   35.85    2.05
   4  -7   5   34.26    2.02
   4  -7   5   36.11    2.20
   4  -7   5   35.57    2.11
   4  -7   5   33.27    1.90
   4  -7   6   19.72    1.56
   4  -7   6   19.83    1.60
   4  -7   6   19.19    1.63
   4  -7   6   16.68    1.46
   4  -7   7    5.92    1.05
   4  -7   7    7.10    1.02
   4  -7   7    6.14    1.00
   4  -7   8    2.34    0.76
   4  -7   8    0.92    0.63
   4  -7   8    2.05    0.79
   4  -7   9    3.15    0.62
   4  -7   9    2.96    0.63
  -4   6  10   -0.09    0.51
  -4   6   9   10.10    1.07
   4  -6  -9    9.21    0.94
  -4   6   8   13.26    1.28
   4  -6  -8   14.83    1.27
   4  -6  -8   13.93    1.13
   4  -6  -7   72.83    2.94
   4  -6  -7   76.17    2.82
  -4   6   7   69.45    2.97
  -4   6   6   11.40    1.28
   4  -6  -6   11.24    1.34
   4  -6  -6   12.09    1.16
   4  -6  -6   12.38    1.41
   4  -6  -5  154.02    4.80
   4  -6  -5  158.27    4.62
   4  -6  -5  149.48    4.66
  -4   6   4    0.64    0.53
   4  -6  -4    0.50    0.90
   4  -6  -4    0.38    0.63
   4  -6  -4    0.43    0.64
   4  -6  -3  196.48    5.76
   4  -6  -3  191.45    5.33
   4  -6  -3  192.51    5.39
   4  -6  -2    1.02    0.66
   4  -6  -2   -0.35    0.53
   4  -6  -2   -0.65    0.61
   4  -6  -2   -0.24    0.43
   4  -6  -1   67.51    2.67
   4  -6  -1   72.76    2.71
   4  -6  -1   71.48    2.63
   4  -6   0   17.57    1.18
   4  -6   0   15.82    2.13
   4  -6   0   18.03    1.27
   4  -6   0   16.90    1.17
   4  -6   0   19.25    1.28
   4  -6   0   17.63    1.18
   4  -6   1   73.24    4.65
   4  -6   1   68.71    2.64
   4  -6   1   70.03    2.69
   4  -6   1   68.42    2.65
   4  -6   1   71.63    2.64
   4  -6   2    4.25    0.71
   4  -6   2    3.23    1.10
   4  -6   2    4.64    0.84
   4  -6   2    5.44    0.92
   4  -6   2    5.61    0.89
   4  -6   3   96.04    3.36
   4  -6   3   93.03    5.69
   4  -6   3   90.04    3.33
   4  -6   3   99.20    3.46
   4  -6   3   91.07    3.39
   4  -6   3   97.04    3.19
   4  -6   4    0.29    0.77
   4  -6   4    1.44    0.91
   4  -6   4   -0.75    0.91
   4  -6   4    0.64    1.00
   4  -6   4    0.78    0.63
   4  -6   4    1.12    0.97
   4  -6   5   61.04    2.78
   4  -6   5   64.41    2.79
   4  -6   5   59.53    2.76
   4  -6   5   60.92    2.84
   4  -6   5   64.10    2.70
   4  -6   6    0.60    0.94
   4  -6   6    2.75    1.09
   4  -6   6   -0.28    0.93
   4  -6   6    0.14    0.96
   4  -6   6    1.10    0.92
   4  -6   7    2.59    1.01
   4  -6   7    1.62    0.86
   4  -6   7    1.49    0.92
   4  -6   8    7.66    0.98
   4  -6   8    6.92    1.06
   4  -6   8    8.65    1.13
   4  -6   9    0.01    0.60
   4  -6   9    0.35    0.68
   4  -6  10    0.57    0.52
  -4   5  11    1.65    0.52
  -4   5  10   -0.35    0.69
  -4   5   9    1.10    0.80
  -4   5   8   12.71    1.47
   4  -5  -8   14.34    1.25
   4  -5  -8   13.00    1.12
  -4   5   7    0.66    1.00
   4  -5  -7    1.30    0.92
   4  -5  -7    0.84    0.70
   4  -5  -6   70.63    2.89
  -4   5   6   72.07    3.10
   4  -5  -6   73.35    2.92
   4  -5  -5   53.69    2.43
   4  -5  -5   56.55    2.23
   4  -5  -5   53.91    2.26
  -4   5   5   51.62    2.49
  -4   5   5   48.12    4.14
   4  -5  -4   85.10    3.14
   4  -5  -4   87.16    2.94
   4  -5  -4   88.28    2.98
  -4   5   4   87.29    3.11
  -4   5   4   90.02    5.15
  -4   5   3    1.15    0.40
   4  -5  -3    1.58    0.62
   4  -5  -3    1.29    0.44
   4  -5  -3    2.03    0.50
   4  -5  -3    0.03    0.78
   4  -5  -2    5.07    0.69
   4  -5  -2    7.21    0.73
   4  -5  -2    5.49    0.69
   4  -5  -2    4.98    1.48
   4  -5  -2    5.86    0.63
   4  -5  -1    4.26    0.65
   4  -5  -1    4.01    0.57
   4  -5  -1    4.83    0.64
   4  -5  -1    2.80    1.04
   4  -5  -1    4.82    0.66
   4  -5   0   22.58    1.32
   4  -5   0   24.14    2.32
   4  -5   0   21.91    2.89
   4  -5   0   23.81    1.33
   4  -5   0   24.96    1.35
   4  -5   0   24.84    1.33
   4  -5   0   23.04    1.32
   4  -5   1   20.03    1.19
   4  -5   1   22.41    2.25
   4  -5   1   21.45    2.89
   4  -5   1   21.42    1.26
   4  -5   1   21.44    1.31
   4  -5   1   20.11    1.21
   4  -5   1   20.95    1.24
   4  -5   2    4.47    0.60
   4  -5   2    4.70    1.19
   4  -5   2    5.22    0.73
   4  -5   2    4.85    0.73
   4  -5   2    3.09    1.26
   4  -5   2    3.89    0.57
   4  -5   2    4.37    0.62
   4  -5   3   80.09    4.94
   4  -5   3   74.67    2.78
   4  -5   3   78.96    2.88
   4  -5   3   78.74    2.90
   4  -5   3   79.62    2.86
   4  -5   3   79.97    2.83
   4  -5   3   79.77    2.74
   4  -5   4   -0.74    0.55
   4  -5   4    0.71    0.55
   4  -5   4    1.52    0.68
   4  -5   4    0.28    0.70
   4  -5   4    1.05    0.72
   4  -5   4   -1.17    0.65
   4  -5   4   -0.32    0.49
   4  -5   5   14.67    1.37
   4  -5   5   13.44    1.28
   4  -5   5   10.73    2.13
   4  -5   5   13.43    1.28
   4  -5   5   13.29    1.24
   4  -5   5   12.43    1.23
   4  -5   5   13.40    1.26
   4  -5   6   13.89    1.44
   4  -5   6   14.16    1.51
   4  -5   6   13.31    1.39
   4  -5   6   13.82    1.35
   4  -5   6   12.35    1.38
   4  -5   6   13.50    1.37
   4  -5   7   23.45    1.82
   4  -5   7   24.45    1.76
   4  -5   7   29.90    1.90
   4  -5   7   25.45    1.86
   4  -5   8    0.48    0.66
   4  -5   8   -0.32    0.85
   4  -5   8    0.28    0.87
   4  -5   9    5.23    0.85
   4  -5   9    5.28    0.95
   4  -5  10   -1.09    0.65
  -4   4  11    6.24    0.81
  -4   4  10    8.45    1.05
  -4   4   9   13.58    1.41
   4  -4  -8   22.21    1.47
  -4   4   8   19.22    1.67
  -4   4   7    2.08    0.98
   4  -4  -7    4.46    0.97
  -4   4   6    3.95    0.94
  -4   4   6    3.45    1.31
   4  -4  -6    5.21    0.89
   4  -4  -6    3.94    0.63
   4  -4  -5   19.09    1.29
   4  -4  -5   17.31    1.12
  -4   4   5   16.78    1.29
  -4   4   5   17.93    2.41
  -4   4   4    7.15    0.78
   4  -4  -4    6.99    0.82
   4  -4  -4    6.85    0.66
   4  -4  -4    7.24    0.71
  -4   4   4    6.52    1.39
   4  -4  -4    5.16    1.27
   4  -4  -3   14.94    1.13
   4  -4  -3   14.56    0.92
   4  -4  -3   15.53    1.00
   4  -4  -3   15.42    0.97
  -4   4   3   14.63    1.02
  -4   4   3   14.86    1.87
   4  -4  -3   14.32    2.06
  -4   4   2    0.31    0.28
   4  -4  -2   -0.40    0.86
   4  -4  -2    0.57    0.46
   4  -4  -2    0.40    0.28
   4  -4  -2    0.45    0.34
  -4   4   2   -0.14    0.64
   4  -4  -1   47.75    1.98
   4  -4  -1   49.32    1.91
   4  -4  -1   49.31    3.93
   4  -4  -1   50.84    1.94
   4  -4   0   60.61    2.26
   4  -4   0   66.22    3.53
   4  -4   0   64.59    2.28
   4  -4   0   59.30    4.45
   4  -4   0   64.31    2.25
   4  -4   1    6.37    1.60
   4  -4   1    7.48    0.68
   4  -4   1    7.40    0.71
   4  -4   1    8.14    0.74
   4  -4   1    7.62    1.30
   4  -4   1    7.95    0.72
   4  -4   1    6.41    0.65
   4  -4   1    7.68    0.70
   4  -4   2  113.45    5.32
   4  -4   2  107.17    3.29
   4  -4   2  114.15    6.22
   4  -4   2  109.07    3.42
   4  -4   2  110.73    3.38
   4  -4   2  109.22    3.36
   4  -4   2  109.93    3.34
   4  -4   3   24.21    2.45
   4  -4   3   24.08    2.67
   4  -4   3   25.98    1.35
   4  -4   3   24.87    1.38
   4  -4   3   22.97    1.39
   4  -4   3   24.99    1.40
   4  -4   3   25.53    1.36
   4  -4   3   24.50    1.28
   4  -4   4   -0.10    0.32
   4  -4   4    0.60    0.38
   4  -4   4    0.40    0.46
   4  -4   4   -0.30    0.47
   4  -4   4    0.85    0.75
   4  -4   4    0.03    0.44
   4  -4   4    1.70    0.91
   4  -4   4    0.08    0.33
   4  -4   5    3.69    0.67
   4  -4   5    4.25    0.70
   4  -4   5    4.17    0.66
   4  -4   5    4.36    1.29
   4  -4   5    5.63    0.72
   4  -4   5    4.93    0.71
   4  -4   5    3.42    0.59
   4  -4   6    8.86    1.09
   4  -4   6    7.53    1.12
   4  -4   6    9.34    1.04
   4  -4   6   10.82    2.16
   4  -4   6    8.96    1.04
   4  -4   6    9.01    0.99
   4  -4   6    8.71    1.11
   4  -4   7   -1.31    0.90
   4  -4   7    0.70    0.91
   4  -4   7   -0.50    0.76
   4  -4   7   -0.32    0.95
   4  -4   8    2.10    0.99
   4  -4   8    3.06    0.88
   4  -4   8    1.75    0.94
   4  -4   9    0.11    0.65
   4  -4   9   -0.58    0.85
   4  -4  10    0.98    0.73
   4  -4  11    2.71    0.63
  -4   3  12    7.22    0.74
  -4   3  11    0.02    0.58
  -4   3  10   20.17    1.52
  -4   3   9    9.75    1.23
  -4   3   8   -0.63    1.01
   4  -3  -8    0.64    0.69
   4  -3  -7   19.80    1.35
  -4   3   7   20.55    2.90
  -4   3   7   17.94    1.53
   4  -3  -6  143.25    4.29
  -4   3   6  146.21    4.72
  -4   3   6  147.12    7.79
   4  -3  -5   20.58    1.31
  -4   3   5   17.05    1.25
  -4   3   5   18.86    2.44
   4  -3  -4  150.33    4.36
   4  -3  -4  142.23    3.94
   4  -3  -4  148.85    6.68
  -4   3   4  146.80    4.31
  -4   3   4  143.96    6.62
   4  -3  -3   27.87    1.47
   4  -3  -3   27.95    1.27
  -4   3   3   28.38    2.50
   4  -3  -3   33.71    2.98
  -4   3   3   28.80    1.41
   4  -3  -2  102.27    3.17
   4  -3  -2  100.05    2.95
   4  -3  -2   99.99    5.43
  -4   3   2  102.40    4.74
   4  -3  -1  190.42    5.02
  -4   3   1  189.45    6.57
   4  -3  -1  190.63    7.98
   4  -3   0   26.52    1.90
   4  -3   0   24.99    1.20
   4  -3   0   24.68    1.20
  -4   3   0   23.21    1.84
   4  -3   0   22.06    2.51
   4  -3   1  883.90   21.13
   4  -3   1  840.14   18.86
   4  -3   1  890.57   23.42
   4  -3   1  830.53   18.76
   4  -3   1  854.31   18.86
   4  -3   2  253.49    8.47
   4  -3   2  257.11    6.37
   4  -3   2  263.06    9.69
   4  -3   2  246.35    6.24
   4  -3   2  255.22    6.23
   4  -3   3   19.06    2.31
   4  -3   3   13.34    1.92
   4  -3   3   14.54    1.05
   4  -3   3   13.60    0.95
   4  -3   3   14.17    0.97
   4  -3   3   14.84    0.95
   4  -3   4   39.14    3.30
   4  -3   4   40.97    1.87
   4  -3   4   37.62    3.17
   4  -3   4   38.18    1.74
   4  -3   4   37.42    1.66
   4  -3   4   37.67    1.69
   4  -3   5   41.43    3.66
   4  -3   5   41.26    1.93
   4  -3   5   40.08    1.99
   4  -3   5   40.23    1.87
   4  -3   5   40.14    1.79
   4  -3   5   41.84    1.87
   4  -3   6    5.41    0.84
   4  -3   6    4.84    0.93
   4  -3   6    4.46    0.60
   4  -3   6    5.15    1.50
   4  -3   6    6.15    0.73
   4  -3   7   22.64    1.68
   4  -3   7   21.53    1.45
   4  -3   7   21.55    3.13
   4  -3   8    9.51    1.25
   4  -3   8    9.88    1.07
   4  -3   8    8.15    1.08
   4  -3   9    1.69    0.84
   4  -3   9    2.73    0.75
   4  -3   9    2.53    0.93
   4  -3  10   20.70    1.28
   4  -3  10   22.59    1.52
   4  -3  11   15.13    1.11
  -4   2  12   11.71    0.91
  -4   2  12    8.77    0.77
  -4   2  11    1.48    0.61
  -4   2  10    1.08    0.77
  -4   2   9    2.32    0.94
  -4   2   8  104.99    3.77
   4  -2  -7   47.82    2.04
  -4   2   7   50.48    4.55
  -4   2   7   49.46    2.39
   4  -2  -6  159.65    4.55
  -4   2   6  155.93    7.89
  -4   2   6  157.13    4.90
  -4   2   5  132.41    6.61
   4  -2  -5  135.08    5.98
   4  -2  -5  127.05    3.84
  -4   2   5  124.64    4.00
   4  -2  -4  253.99    6.54
  -4   2   4  251.74    9.28
  -4   2   4  259.94    6.58
   4  -2  -4  252.55    9.04
   4  -2  -3   75.94    2.66
   4  -2  -3   82.59    4.55
  -4   2   3   86.64    4.44
  -4   2   3   83.83    2.68
   4  -2  -2  180.15    4.77
  -4   2   2  173.29    6.57
   4  -2  -2  174.78    7.21
   4  -2  -1   75.74    4.49
  -4   2   1   79.78    3.87
   4  -2   0 1265.66   30.85
   4  -2   1  409.02   10.72
   4  -2   1  381.43   10.97
   4  -2   1  388.58   12.54
   4  -2   2  325.92    9.69
   4  -2   2  322.49    7.70
   4  -2   2  329.53   10.11
   4  -2   2  324.81    7.63
   4  -2   2  317.19   10.78
   4  -2   3   29.32    2.49
   4  -2   3   29.08    1.44
   4  -2   3   26.34    1.27
   4  -2   3   24.27    2.43
   4  -2   4  117.48    3.57
   4  -2   4  109.97    5.60
   4  -2   4  107.64    3.25
   4  -2   4  112.37    5.46
   4  -2   4  106.64    3.18
   4  -2   4  104.77    3.18
   4  -2   5   19.69    1.33
   4  -2   5   18.54    2.41
   4  -2   5   18.87    1.15
   4  -2   5   17.39    1.07
   4  -2   5   17.38    1.09
   4  -2   6  157.13    7.95
   4  -2   6  144.96    4.32
   4  -2   7    1.95    0.77
   4  -2   7    2.44    0.64
   4  -2   7    2.25    1.44
   4  -2   8   92.72    3.36
   4  -2   9    2.50    0.90
   4  -2   9    2.37    0.75
   4  -2  10    0.55    0.65
   4  -2  10    0.14    0.58
   4  -2  10    0.71    0.76
   4  -2  11    2.53    0.59
   4  -2  11    4.02    0.76
  -4   1  12    2.06    0.60
  -4   1  11    9.79    1.03
  -4   1  11    7.69    0.92
  -4   1  10    9.84    1.15
  -4   1   9   34.67    1.99
  -4   1   8   11.16    2.38
  -4   1   8   12.31    1.32
  -4   1   7   84.04    5.81
  -4   1   7   80.31    3.21
  -4   1   6    0.74    0.50
  -4   1   6   -0.30    0.82
   4  -1  -5  193.74    5.25
   4  -1  -5  201.95    7.50
  -4   1   5  205.61    8.41
  -4   1   5  194.10    5.41
   4  -1  -4   18.60    1.14
   4  -1  -4   17.86    2.00
  -4   1   4   18.82    2.10
  -4   1   4   19.29    1.17
   4  -1  -3   79.43    2.70
   4  -1  -3   86.00    4.58
  -4   1   3   82.93    4.39
  -4   1   3   86.78    2.71
  -4   1   2  171.57    6.47
   4  -1  -2  162.88    6.92
   4  -1  -1  315.09   10.86
  -4   1   1  346.63   10.04
   4  -1   0    9.76    1.20
   4  -1   0    9.17    1.59
   4  -1   1  444.97   11.41
   4  -1   1  448.46   13.63
   4  -1   1  443.53   12.32
   4  -1   2   19.29    2.23
   4  -1   2   18.55    1.73
   4  -1   2   18.28    1.85
   4  -1   3  265.88    9.31
   4  -1   3  278.42    6.77
   4  -1   3  280.89    9.18
   4  -1   3  262.75    9.33
  -4   1  -3  266.96    6.48
   4  -1   4   22.28    1.34
   4  -1   4   21.19    2.31
   4  -1   4   20.87    2.42
   4  -1   4   21.16    1.09
  -4   1  -4   21.38    1.12
   4  -1   4   19.81    2.12
  -4   1  -4   21.03    1.12
  -4   1  -5  145.94    4.07
   4  -1   5  157.30    7.39
   4  -1   5  147.18    4.15
   4  -1   5  156.79    7.45
  -4   1  -5  158.74    4.35
   4  -1   6  140.21    7.35
   4  -1   6  129.77    3.87
  -4   1  -6  130.30    4.04
   4  -1   7  151.57    7.92
  -4   1  -7  146.20    4.50
   4  -1   8   41.13    2.09
  -4   1  -8   38.53    2.01
  -4   1  -9    4.22    0.87
   4  -1   9    4.52    0.91
   4  -1  10   30.30    1.59
   4  -1  10   31.89    1.73
  -4   1 -10   27.64    1.57
   4  -1  11    2.32    0.56
   4  -1  11    4.56    0.79
  -4   0  12   -0.01    0.51
  -4   0  11    0.19    0.69
  -4   0  11    0.54    0.61
  -4   0  10   -0.42    0.75
  -4   0  10   -0.22    0.73
  -4   0   9   10.23    1.22
  -4   0   8    7.38    1.09
  -4   0   8    7.59    1.84
  -4   0   7   24.82    3.08
  -4   0   7   23.52    1.58
  -4   0   6   36.87    3.46
  -4   0   6   33.72    1.79
   4   0  -5   20.75    2.14
  -4   0   5   24.16    2.68
  -4   0   5   24.01    1.39
   4   0  -4    2.85    1.03
  -4   0   4    3.01    0.49
  -4   0   4    3.44    1.14
  -4   0   3  240.28    8.39
  -4   0   3  236.86    5.95
  -4   0   2    1.19    0.66
   4   0  -2    0.86    0.51
   4   0  -1  177.07    5.91
  -4   0   1  177.37    6.68
   4   0   0    5.30    1.01
   4   0   1   24.56    1.75
   4   0   1   22.68    1.99
   4   0   2   28.81    2.23
   4   0   2   26.61    2.38
   4   0   3  178.99    4.80
   4   0   3  165.79    6.76
   4   0   3  173.25    7.22
   4   0   3  170.14    7.16
  -4   0  -3  178.96    4.70
  -4   0  -3  182.06    4.68
  -4   0  -4    1.16    0.38
   4   0   4    0.44    0.61
   4   0   4    0.69    0.68
   4   0   4    1.27    0.75
  -4   0  -4    1.38    0.39
  -4   0  -5  307.64    7.42
   4   0   5  321.31   11.61
   4   0   5  302.25   11.44
  -4   0  -5  297.74    7.56
   4   0   6   36.52    3.55
   4   0   6   37.75    3.77
  -4   0  -6   38.22    1.75
  -4   0  -6   36.27    1.88
   4   0   7   59.99    4.80
  -4   0  -7   59.09    2.60
  -4   0  -8   -0.66    0.82
  -4   0  -9   10.94    1.24
   4   0   9   12.98    1.17
  -4   0 -10    2.41    0.79
  -4   0 -11    9.83    0.96
   4   0  11   10.87    0.94
  -4  -1  12    2.78    0.59
  -4  -1  11    0.35    0.65
  -4  -1  10   -0.33    0.75
  -4  -1  10    0.57    0.59
  -4  -1   9    2.73    0.86
  -4  -1   9    4.29    0.88
  -4  -1   8    6.79    0.91
  -4  -1   8    9.25    2.12
  -4  -1   8    8.63    1.07
  -4  -1   7    8.92    1.81
  -4  -1   7   12.39    1.15
  -4  -1   6   -0.65    0.76
  -4  -1   6    0.13    0.37
  -4  -1   5    9.22    1.62
  -4  -1   5    7.53    0.79
  -4  -1   4   33.63    2.87
  -4  -1   4   34.44    1.61
   4   1  -3    1.10    0.56
  -4  -1   3    1.19    0.35
  -4  -1   2    2.53    0.91
   4   1  -2    2.44    0.72
   4   1  -1  110.69    4.70
   4   1   0    6.80    1.22
   4   1   1   42.78    2.95
   4   1   2   91.94    4.87
  -4  -1  -2  105.41    3.04
  -4  -1  -2  100.84    3.01
  -4  -1  -3    5.49    0.60
  -4  -1  -3    5.15    0.57
   4   1   3    5.56    1.25
  -4  -1  -3    5.81    0.60
  -4  -1  -4   73.08    2.52
  -4  -1  -4   77.96    2.55
   4   1   4   78.75    4.92
  -4  -1  -4   74.96    2.55
  -4  -1  -4   78.23    2.67
  -4  -1  -5    1.06    0.44
  -4  -1  -5    1.43    0.43
   4   1   5    0.74    0.81
  -4  -1  -5    1.45    0.39
  -4  -1  -6   20.50    1.34
   4   1   6   22.38    2.99
  -4  -1  -6   22.03    1.33
  -4  -1  -6   23.95    1.51
  -4  -1  -7    1.51    0.76
  -4  -1  -7    3.44    0.70
   4   1   7    4.27    1.57
   4   1   7    2.34    1.42
  -4  -1  -7    3.10    0.71
  -4  -1  -8   39.23    2.19
  -4  -1  -9    1.26    0.93
   4   1   9    1.38    0.75
  -4  -1 -10   12.71    1.27
  -4  -1 -11    1.38    0.62
  -4  -2  12    4.63    0.64
  -4  -2  12    4.55    0.67
  -4  -2  11   -0.07    0.60
  -4  -2  11    0.22    0.67
  -4  -2  10   14.55    1.27
  -4  -2   9    0.00    0.75
  -4  -2   9    0.62    0.63
  -4  -2   8    2.25    0.79
  -4  -2   8    2.10    0.81
  -4  -2   7    1.21    0.51
  -4  -2   7    1.06    0.83
  -4  -2   7    0.36    0.52
  -4  -2   6   51.95    2.26
  -4  -2   6   54.21    4.15
  -4  -2   5    3.95    1.19
  -4  -2   5    2.99    0.59
   4   2  -4   19.16    1.99
  -4  -2   4   18.68    2.18
  -4  -2   4   19.47    1.21
   4   2  -3   24.13    2.26
  -4  -2   3   25.04    1.30
  -4  -2   2    9.05    0.77
   4   2  -2    9.11    1.45
  -4  -2   1  254.17    6.34
   4   2  -1  254.82    8.64
  -4  -2   0    7.38    0.67
   4   2   0    7.40    1.34
  -4  -2   0    6.53    0.59
   4   2   1  584.75   16.70
  -4  -2  -1  601.70   13.42
  -4  -2  -1  611.02   13.44
  -4  -2  -1  607.48   13.37
  -4  -2  -2   90.10    2.76
  -4  -2  -2   85.69    2.73
   4   2   2   85.73    4.86
  -4  -2  -2   85.82    2.72
  -4  -2  -2   83.85    2.73
  -4  -2  -3  129.60    3.81
  -4  -2  -3  132.12    3.87
  -4  -2  -3  137.07    3.81
   4   2   3  133.45    6.46
  -4  -2  -3  130.93    3.85
  -4  -2  -4    1.45    0.47
  -4  -2  -4    1.21    0.40
   4   2   4    1.98    1.03
  -4  -2  -4    1.44    0.40
  -4  -2  -4    0.87    0.39
  -4  -2  -5   46.48    2.07
   4   2   5   48.23    4.14
  -4  -2  -5   42.31    2.00
  -4  -2  -5   46.67    2.09
  -4  -2  -6    6.85    0.94
   4   2   6    4.70    1.47
  -4  -2  -6    6.75    0.84
  -4  -2  -6    6.98    0.83
  -4  -2  -7   58.34    2.64
   4   2   7   58.98    5.12
  -4  -2  -7   58.72    2.48
  -4  -2  -7   62.62    2.83
  -4  -2  -8    5.46    1.07
  -4  -2  -8    4.55    0.81
  -4  -2  -8    5.46    1.24
  -4  -2  -9   62.67    2.84
  -4  -2 -10    0.06    0.72
  -4  -2 -11    1.04    0.60
  -4  -2 -11    0.05    0.45
  -4  -3  12    1.96    0.51
  -4  -3  11    2.83    0.65
  -4  -3  11    3.23    0.75
  -4  -3  10    8.85    0.98
  -4  -3  10   11.25    1.25
  -4  -3   9    8.49    1.07
  -4  -3   9    9.25    1.24
  -4  -3   8   60.58    2.59
  -4  -3   7    2.59    0.63
  -4  -3   7    2.65    0.76
  -4  -3   7    1.79    0.64
  -4  -3   6   54.27    2.36
  -4  -3   6   56.73    2.35
  -4  -3   5    9.63    0.95
  -4  -3   5   10.15    0.92
  -4  -3   5    9.69    0.89
   4   3  -5    9.32    1.70
  -4  -3   4  254.02    6.55
  -4  -3   4  246.30    6.46
   4   3  -4  247.90    9.51
  -4  -3   4  251.97    6.57
  -4  -3   3    0.31    0.35
  -4  -3   3    0.32    0.39
  -4  -3   3    0.85    0.32
  -4  -3   3    0.01    0.35
   4   3  -3   -0.32    0.75
  -4  -3   2  180.91    4.77
  -4  -3   2  177.98    4.61
  -4  -3   2  175.32    4.75
  -4  -3   2  162.25    4.47
   4   3  -2  184.50    7.45
  -4  -3   2  172.53    4.57
  -4  -3   1  112.68    3.36
   4   3  -1  117.69    5.68
  -4  -3   1  118.92    3.46
  -4  -3   1  116.53    3.38
  -4  -3   1  117.92    3.48
  -4  -3   1  119.23    3.40
  -4  -3   0  466.89   10.80
  -4  -3   0  476.61   10.80
  -4  -3   0  480.23   10.74
   4   3   0  470.02   14.16
  -4  -3   0  466.19   10.82
  -4  -3   0  478.13   10.77
  -4  -3   0  465.71   10.71
  -4  -3  -1    1.77    0.42
  -4  -3  -1    2.02    0.38
  -4  -3  -1    2.00    0.38
  -4  -3  -1    1.94    0.41
   4   3   1    1.56    0.79
  -4  -3  -1    1.84    0.46
  -4  -3  -2  150.43    4.15
  -4  -3  -2  137.81    4.09
  -4  -3  -2  154.27    4.21
  -4  -3  -2  143.64    4.09
   4   3   2  148.29    6.94
  -4  -3  -2  150.30    4.14
  -4  -3  -3   -0.26    0.36
  -4  -3  -3    0.16    0.30
  -4  -3  -3    0.21    0.32
   4   3   3    0.47    0.82
  -4  -3  -3    0.29    0.35
  -4  -3  -4  171.12    4.83
  -4  -3  -4  170.04    4.55
   4   3   4  161.99    7.94
  -4  -3  -4  172.60    4.82
  -4  -3  -4  158.59    4.75
  -4  -3  -5   -1.10    0.57
  -4  -3  -5   -0.20    0.36
   4   3   5    0.29    0.79
  -4  -3  -5   -0.34    0.43
  -4  -3  -6   71.46    2.95
   4   3   6   68.96    5.43
  -4  -3  -6   62.53    2.89
  -4  -3  -6   74.85    3.04
  -4  -3  -7   -1.33    1.22
  -4  -3  -7   -0.59    0.90
  -4  -3  -7    1.31    0.82
  -4  -3  -8   75.31    3.16
  -4  -3  -8   71.05    2.76
  -4  -3  -8   75.92    3.26
  -4  -3  -9    0.65    0.91
  -4  -3 -10    4.22    0.86
  -4  -3 -10    4.75    0.75
  -4  -3 -11    1.57    0.58
  -4  -3 -11    3.16    0.52
  -4  -3 -11    3.14    0.54
  -4  -4  11   -0.01    0.42
  -4  -4  11   -0.06    0.51
  -4  -4  10    1.86    0.73
  -4  -4  10    2.65    0.68
  -4  -4   9   12.25    1.16
  -4  -4   9   13.59    1.39
  -4  -4   8   11.05    1.15
  -4  -4   8   11.36    1.40
  -4  -4   7   28.08    1.57
  -4  -4   7   31.22    1.89
  -4  -4   7   23.61    1.75
  -4  -4   6   15.13    1.37
  -4  -4   6   17.61    1.40
  -4  -4   6   17.85    1.24
  -4  -4   5  126.01    3.96
  -4  -4   5  134.98    4.27
  -4  -4   5  127.03    4.04
  -4  -4   5  128.95    3.98
   4   4  -5  129.97    6.93
  -4  -4   4    0.34    0.39
  -4  -4   4    0.81    0.53
  -4  -4   4    0.47    0.34
  -4  -4   4    0.64    0.39
   4   4  -4    1.39    0.88
  -4  -4   3   66.01    2.45
  -4  -4   3   63.32    2.53
  -4  -4   3   65.94    2.41
   4   4  -3   66.36    4.62
  -4  -4   3   66.34    2.49
  -4  -4   2  149.83    4.30
  -4  -4   2  153.92    4.30
  -4  -4   2  151.09    4.20
   4   4  -2  157.06    7.30
  -4  -4   2  153.07    4.34
  -4  -4   2  150.07    4.40
  -4  -4   2  151.69    4.25
  -4  -4   1  163.76    4.56
  -4  -4   1  163.89    4.48
  -4  -4   1  170.58    4.67
  -4  -4   1  165.53    4.49
   4   4  -1  168.07    7.48
  -4  -4   1  166.53    4.59
  -4  -4   1  157.52    4.63
  -4  -4   0   30.36    1.49
  -4  -4   0   30.82    1.53
  -4  -4   0   29.82    1.51
   4   4   0   29.16    2.90
  -4  -4   0   28.64    1.43
  -4  -4   0   30.04    1.41
  -4  -4   0   31.54    1.50
  -4  -4  -1  108.39    3.36
   4   4   1  105.04    5.86
  -4  -4  -1  106.17    3.36
  -4  -4  -1  110.85    3.39
  -4  -4  -1  109.07    3.37
  -4  -4  -1  108.56    3.28
  -4  -4  -2   48.13    2.02
   4   4   2   50.71    4.03
  -4  -4  -2   46.07    2.00
  -4  -4  -2   47.36    2.01
  -4  -4  -2   49.25    2.04
  -4  -4  -2   47.91    1.96
  -4  -4  -3   87.52    3.06
  -4  -4  -3   89.01    3.00
  -4  -4  -3   91.01    3.13
   4   4   3   91.62    5.63
  -4  -4  -3   89.04    3.07
  -4  -4  -3   88.33    2.97
  -4  -4  -4   54.19    2.31
  -4  -4  -4   57.60    2.20
   4   4   4   54.86    4.47
  -4  -4  -4   51.90    2.42
  -4  -4  -4   55.62    2.32
  -4  -4  -5   52.43    2.41
  -4  -4  -5   47.16    2.00
   4   4   5   51.70    4.63
  -4  -4  -5   51.17    2.38
  -4  -4  -5   48.32    2.29
  -4  -4  -6  218.49    6.39
  -4  -4  -6  216.91    6.11
  -4  -4  -6  213.12    6.31
  -4  -4  -7   67.16    3.06
  -4  -4  -7   70.65    2.87
  -4  -4  -7   65.88    3.02
  -4  -4  -8   24.20    1.76
  -4  -4  -8   23.27    1.53
  -4  -4  -8   25.52    1.75
  -4  -4  -9    2.79    0.85
  -4  -4  -9    4.50    0.79
  -4  -4 -10   15.98    1.04
  -4  -4 -10   16.80    1.05
  -4  -4 -10   14.04    1.13
  -4  -5  11    0.66    0.40
  -4  -5  11    0.79    0.44
  -4  -5  10   -0.06    0.45
  -4  -5  10    0.55    0.61
  -4  -5   9    1.26    0.67
  -4  -5   9    1.92    0.81
  -4  -5   8    2.02    0.93
  -4  -5   8    2.83    0.78
  -4  -5   7    4.30    1.07
  -4  -5   7    4.39    1.09
  -4  -5   6    8.71    1.07
  -4  -5   6    8.46    1.34
  -4  -5   6   10.23    1.28
  -4  -5   5    1.33    0.75
  -4  -5   5    0.15    1.11
  -4  -5   5    0.74    0.77
   4   5  -5    0.08    1.02
   4   5  -4   25.64    3.12
  -4  -5   4   30.95    1.60
  -4  -5   4   30.46    1.72
  -4  -5   4   30.39    1.83
  -4  -5   4   30.40    1.68
  -4  -5   4   29.31    1.78
  -4  -5   3  169.54    4.81
  -4  -5   3  169.00    4.87
  -4  -5   3  162.44    4.72
  -4  -5   3  166.21    4.94
   4   5  -3  175.22    8.34
  -4  -5   3  168.30    4.75
  -4  -5   3  156.17    4.54
  -4  -5   2    0.40    0.33
  -4  -5   2    0.97    0.50
  -4  -5   2    0.21    0.38
  -4  -5   2    0.38    0.41
  -4  -5   2    0.51    0.33
  -4  -5   2    0.19    0.34
   4   5  -2    0.66    0.87
  -4  -5   1   89.05    3.04
  -4  -5   1   94.62    3.13
   4   5  -1   86.80    5.51
  -4  -5   1   84.50    3.07
  -4  -5   1   89.06    3.01
  -4  -5   1   90.80    2.93
  -4  -5   0   34.76    1.70
  -4  -5   0   35.91    1.71
   4   5   0   35.87    3.43
  -4  -5   0   34.09    1.57
  -4  -5   0   33.54    1.64
  -4  -5   0   34.14    1.69
  -4  -5   0   34.32    1.71
  -4  -5   0   34.93    1.59
  -4  -5  -1   57.44    2.27
  -4  -5  -1   56.70    2.27
   4   5   1   58.69    4.49
  -4  -5  -1   54.60    2.30
  -4  -5  -1   56.57    2.13
  -4  -5  -1   57.40    2.26
  -4  -5  -1   57.69    2.32
  -4  -5  -1   54.86    2.13
  -4  -5  -2   24.45    1.43
  -4  -5  -2   25.40    1.44
   4   5   2   26.55    3.07
  -4  -5  -2   24.88    1.48
  -4  -5  -2   22.16    1.31
  -4  -5  -2   23.41    1.41
  -4  -5  -2   25.26    1.45
  -4  -5  -3  158.46    4.68
  -4  -5  -3  156.46    4.58
   4   5   3  158.00    8.03
  -4  -5  -3  162.10    4.88
  -4  -5  -3  146.68    4.47
  -4  -5  -4   22.85    1.49
  -4  -5  -4   25.67    1.67
   4   5   4   24.47    3.11
  -4  -5  -4   27.48    1.77
  -4  -5  -4   24.58    1.54
  -4  -5  -5  411.40    9.91
  -4  -5  -5  406.46   10.25
  -4  -5  -5  412.20   10.16
  -4  -5  -5  405.15   10.16
  -4  -5  -6    6.71    1.17
  -4  -5  -6    8.94    1.29
  -4  -5  -6   10.10    1.20
  -4  -5  -6   11.19    1.34
  -4  -5  -7   59.54    2.84
  -4  -5  -7   69.85    2.67
  -4  -5  -7   67.81    2.69
  -4  -5  -7   64.59    2.82
  -4  -5  -8    0.78    0.76
  -4  -5  -8    1.56    0.78
  -4  -5  -8    0.74    0.60
  -4  -5  -8    0.19    0.71
  -4  -5  -9   22.55    1.27
  -4  -5  -9   18.88    1.18
  -4  -5  -9   18.64    1.29
  -4  -5 -10    1.18    0.49
  -4  -5 -10    0.85    0.44
  -4  -5 -10    1.95    0.45
  -4  -6  10    0.01    0.41
  -4  -6   9    1.40    0.68
  -4  -6   9    0.89    0.68
  -4  -6   8    7.67    1.05
  -4  -6   8    8.29    1.13
  -4  -6   7    1.00    0.91
  -4  -6   7    0.51    0.61
  -4  -6   7    0.06    0.77
  -4  -6   7    0.42    0.90
  -4  -6   6    2.57    0.91
  -4  -6   6    2.44    1.13
  -4  -6   6    2.88    0.97
  -4  -6   6    3.07    1.00
  -4  -6   5   50.33    2.42
  -4  -6   5   54.91    2.69
  -4  -6   5   46.92    2.38
  -4  -6   5   49.07    2.53
  -4  -6   4    5.17    0.75
  -4  -6   4    5.79    1.06
  -4  -6   4    6.87    0.95
  -4  -6   4    7.66    1.16
  -4  -6   4    6.72    1.11
  -4  -6   3   19.86    1.30
  -4  -6   3   20.58    1.60
  -4  -6   3   20.73    1.40
  -4  -6   3   19.31    1.47
  -4  -6   3   21.22    1.66
  -4  -6   3   20.19    1.54
   4   6  -3   18.33    2.78
  -4  -6   3   17.77    1.18
  -4  -6   2   22.02    1.54
  -4  -6   2   21.37    1.50
  -4  -6   2   22.25    1.53
  -4  -6   2   22.54    1.46
   4   6  -2   22.08    2.97
  -4  -6   2   21.87    1.27
  -4  -6   2   23.17    1.41
  -4  -6   2   21.26    1.50
  -4  -6   1    9.29    0.83
  -4  -6   1   10.66    1.11
  -4  -6   1    9.29    1.02
  -4  -6   1   10.10    1.04
  -4  -6   1   10.85    1.11
  -4  -6   1    9.93    0.92
  -4  -6   1   10.78    1.01
   4   6  -1   10.29    2.02
  -4  -6   0   12.27    1.16
  -4  -6   0   12.66    1.12
  -4  -6   0   12.88    1.17
  -4  -6   0   12.95    1.14
  -4  -6   0   12.38    1.05
  -4  -6   0   13.80    1.04
  -4  -6   0   12.81    1.09
   4   6   0   11.23    2.13
  -4  -6   0   13.11    0.96
  -4  -6  -1    1.07    0.46
  -4  -6  -1   -0.07    0.69
  -4  -6  -1    0.58    0.74
  -4  -6  -1    1.59    0.52
  -4  -6  -1    0.64    0.58
  -4  -6  -1    1.50    0.66
   4   6   1    2.00    1.19
  -4  -6  -2    6.97    0.81
  -4  -6  -2    6.76    1.01
  -4  -6  -2    7.94    1.12
  -4  -6  -2    4.96    0.69
  -4  -6  -2    6.09    1.04
   4   6   2    6.65    1.84
  -4  -6  -3   53.76    2.51
  -4  -6  -3   57.46    2.55
  -4  -6  -3   62.37    2.32
  -4  -6  -3   58.06    2.55
  -4  -6  -3   58.28    2.40
  -4  -6  -4   71.45    2.81
  -4  -6  -4   67.64    2.87
  -4  -6  -4   67.62    2.60
  -4  -6  -4   66.02    2.79
  -4  -6  -4   67.28    2.76
  -4  -6  -5    9.79    1.25
  -4  -6  -5   10.63    1.31
  -4  -6  -5   12.01    1.25
  -4  -6  -5    9.24    1.14
  -4  -6  -5    9.90    1.27
  -4  -6  -6    4.61    0.93
  -4  -6  -6    4.67    0.99
  -4  -6  -6    4.03    0.98
  -4  -6  -6    3.81    0.82
  -4  -6  -6    3.30    0.88
  -4  -6  -6    3.70    0.72
  -4  -6  -7    2.54    0.76
  -4  -6  -7    2.39    0.92
  -4  -6  -7    1.87    0.78
  -4  -6  -7    2.52    0.63
  -4  -6  -8    9.96    1.00
  -4  -6  -8    9.08    1.05
  -4  -6  -8   10.89    0.94
  -4  -6  -8    8.67    0.82
  -4  -6  -9    0.65    0.39
  -4  -6  -9    1.79    0.51
  -4  -6  -9    1.97    0.43
  -4  -7   9    5.45    0.70
  -4  -7   9    5.68    0.64
  -4  -7   8    3.51    0.72
  -4  -7   8    4.35    0.80
  -4  -7   7    0.27    0.56
  -4  -7   7    0.42    0.58
  -4  -7   7    0.21    0.61
  -4  -7   6    0.25    0.76
  -4  -7   6    0.25    0.77
  -4  -7   6   -1.32    0.92
  -4  -7   6    0.31    0.78
  -4  -7   5   -2.34    0.99
  -4  -7   5   -2.12    0.99
  -4  -7   5    0.37    0.76
  -4  -7   5    0.40    0.99
  -4  -7   4    1.38    0.95
  -4  -7   4    1.15    0.78
  -4  -7   4    1.35    0.77
  -4  -7   4    1.50    1.03
  -4  -7   3    0.98    0.80
  -4  -7   3    1.23    0.96
  -4  -7   3    0.68    0.80
  -4  -7   3    0.30    0.74
  -4  -7   2    0.72    0.94
  -4  -7   2    0.14    0.80
  -4  -7   2   -0.62    0.82
  -4  -7   2    0.13    0.71
  -4  -7   2    0.43    0.76
  -4  -7   2   -0.12    0.56
  -4  -7   1   38.28    2.07
  -4  -7   1   37.24    2.06
  -4  -7   1   40.17    2.03
  -4  -7   1   36.71    2.05
  -4  -7   1   36.41    1.92
  -4  -7   0    3.82    0.83
  -4  -7   0    4.67    1.03
  -4  -7   0    6.11    1.05
  -4  -7   0    4.46    1.04
  -4  -7   0    4.87    1.02
  -4  -7  -1    2.66    0.94
  -4  -7  -1    2.61    0.97
  -4  -7  -1    1.28    0.64
  -4  -7  -1    2.80    0.91
  -4  -7  -1    2.14    0.75
  -4  -7  -2    9.70    1.12
  -4  -7  -2   10.50    1.21
  -4  -7  -2    9.69    1.29
  -4  -7  -2   10.94    1.05
  -4  -7  -3    5.39    0.90
  -4  -7  -3    5.58    1.06
  -4  -7  -3    4.43    1.07
  -4  -7  -3    4.64    0.77
  -4  -7  -3    6.81    1.01
  -4  -7  -4    0.48    0.65
  -4  -7  -4   -0.01    0.75
  -4  -7  -4   -0.19    0.87
  -4  -7  -4   -0.12    0.63
  -4  -7  -4   -0.85    0.84
  -4  -7  -5    3.73    0.83
  -4  -7  -5    3.82    0.99
  -4  -7  -5    4.29    0.92
  -4  -7  -5    4.22    0.80
  -4  -7  -5    3.32    0.84
  -4  -7  -6   -0.10    0.61
  -4  -7  -6   -0.97    0.80
  -4  -7  -6   -0.59    0.64
  -4  -7  -6    0.33    0.64
  -4  -7  -7    0.80    0.51
  -4  -7  -7    2.06    0.70
  -4  -7  -7    2.34    0.63
  -4  -7  -8    1.09    0.54
  -4  -7  -8    3.31    0.56
  -4  -8   8    0.80    0.41
  -4  -8   7    1.75    0.55
  -4  -8   7    2.68    0.57
  -4  -8   7    2.82    0.62
  -4  -8   6    8.09    0.93
  -4  -8   6    5.35    0.86
  -4  -8   6    7.52    0.87
  -4  -8   5    0.19    0.86
  -4  -8   5    0.09    0.64
  -4  -8   5   -0.08    0.59
  -4  -8   4   22.01    1.60
  -4  -8   4   22.29    1.45
  -4  -8   4   22.18    1.53
  -4  -8   4   21.42    1.48
  -4  -8   3    1.68    0.96
  -4  -8   3    0.83    0.66
  -4  -8   3   -0.18    0.80
  -4  -8   3    0.43    0.71
  -4  -8   3   -0.23    0.67
  -4  -8   2   42.87    2.23
  -4  -8   2   45.26    2.20
  -4  -8   2   47.59    2.23
  -4  -8   2   44.72    2.08
  -4  -8   2   42.15    2.09
  -4  -8   1    0.51    0.73
  -4  -8   1    0.37    0.90
  -4  -8   1    1.19    0.79
  -4  -8   1   -1.07    0.94
  -4  -8   1   -0.13    0.67
  -4  -8   0    3.03    0.83
  -4  -8   0    3.90    1.08
  -4  -8   0    3.18    0.81
  -4  -8   0    3.66    0.86
  -4  -8  -1   20.61    1.69
  -4  -8  -1   19.78    1.44
  -4  -8  -1   18.91    1.34
  -4  -8  -2   10.27    1.13
  -4  -8  -2   10.90    1.29
  -4  -8  -2    9.51    0.96
  -4  -8  -3    8.61    1.06
  -4  -8  -3    9.82    1.20
  -4  -8  -3    9.61    0.96
  -4  -8  -4   54.64    2.39
  -4  -8  -4   56.77    2.45
  -4  -8  -5    3.33    0.75
  -4  -8  -5    3.22    0.75
  -4  -8  -6   25.20    1.32
  -4  -8  -6   25.89    1.46
  -4  -8  -6   27.68    1.26
  -4  -8  -7    0.05    0.42
  -4  -9   6    4.49    0.65
  -4  -9   6    4.35    0.60
  -4  -9   6    5.01    0.65
  -4  -9   5    8.44    0.91
  -4  -9   5    7.56    0.76
  -4  -9   5    9.17    0.85
  -4  -9   5    9.94    0.93
  -4  -9   4   18.49    1.30
  -4  -9   4   15.53    1.07
  -4  -9   4   16.45    1.15
  -4  -9   4   17.17    1.21
  -4  -9   3   11.68    1.17
  -4  -9   3   11.39    0.95
  -4  -9   3   11.91    1.02
  -4  -9   3   12.37    1.06
  -4  -9   2   11.77    1.00
  -4  -9   2   12.84    1.16
  -4  -9   2   12.78    1.09
  -4  -9   2   11.20    1.04
  -4  -9   1   13.92    1.08
  -4  -9   1   11.84    1.19
  -4  -9   1   13.32    1.07
  -4  -9   0   13.80    1.09
  -4  -9   0   13.34    1.26
  -4  -9   0   13.77    1.08
  -4  -9  -1   12.07    1.03
  -4  -9  -1   10.80    1.17
  -4  -9  -1   11.69    0.97
  -4  -9  -2   17.92    1.35
  -4  -9  -2   20.14    1.27
  -4  -9  -2   17.99    1.15
  -4  -9  -3    9.03    0.91
  -4  -9  -3    7.44    0.95
  -4  -9  -3    5.97    0.74
  -4  -9  -4   27.56    1.45
  -4  -9  -4   27.18    1.44
  -4  -9  -5    5.36    0.67
  -4  -9  -5    4.53    0.65
  -4 -10   3   18.91    1.09
  -4 -10   2    1.13    0.49
  -4 -10   1   29.72    1.43
  -4 -10   1   34.79    1.47
  -4 -10   0    1.17    0.55
  -4 -10   0    1.31    0.47
  -4 -10  -1   24.62    1.31
  -4 -10  -2    3.38    0.64
   5 -10  -3    5.53    0.77
   5 -10  -2    3.94    0.68
   5 -10  -2    3.66    0.58
   5 -10  -1    5.01    0.74
   5 -10  -1    4.66    0.64
   5 -10   0    0.53    0.47
   5 -10   0   -0.40    0.55
   5 -10   1    2.41    0.64
   5 -10   1    4.09    0.62
   5 -10   2    3.75    0.64
   5 -10   2    2.87    0.56
   5 -10   3    0.99    0.46
   5  -9  -6   -0.58    0.50
   5  -9  -5    5.12    0.80
   5  -9  -5    6.38    0.76
   5  -9  -5    5.61    0.68
   5  -9  -4    0.24    0.52
   5  -9  -4   -1.34    0.73
   5  -9  -4    0.65    0.74
   5  -9  -3    7.64    1.03
   5  -9  -3    7.21    0.94
   5  -9  -3    7.43    0.87
   5  -9  -2    1.68    0.78
   5  -9  -2    2.75    0.78
   5  -9  -2    1.86    0.60
   5  -9  -1    4.00    0.77
   5  -9  -1    4.15    0.87
   5  -9  -1    3.36    0.75
   5  -9   0   -0.23    0.81
   5  -9   0    0.04    0.65
   5  -9   0   -0.21    0.60
   5  -9   1    8.62    1.07
   5  -9   1    8.23    1.04
   5  -9   1    6.87    0.88
   5  -9   2    0.32    0.75
   5  -9   2   -0.59    0.79
   5  -9   2    0.08    0.60
   5  -9   3   16.12    1.23
   5  -9   3   14.08    1.09
   5  -9   3   16.48    1.30
   5  -9   3   15.75    1.21
   5  -9   4   -0.63    0.65
   5  -9   4    0.62    0.62
   5  -9   4    0.52    0.59
   5  -9   4    0.47    0.67
   5  -9   5    4.42    0.70
   5  -9   5    5.28    0.73
   5  -8  -7    0.90    0.45
   5  -8  -7   -0.49    0.59
   5  -8  -7   -0.39    0.46
   5  -8  -6    1.15    0.73
   5  -8  -6    0.55    0.61
   5  -8  -6    1.70    0.54
   5  -8  -5    0.42    0.86
   5  -8  -5    1.10    0.76
   5  -8  -5   -0.06    0.60
   5  -8  -4    1.17    1.04
   5  -8  -4   -0.80    0.80
   5  -8  -4    0.83    0.70
   5  -8  -3    1.06    0.98
   5  -8  -3    0.42    0.67
   5  -8  -3    0.44    0.75
   5  -8  -2   -0.51    0.97
   5  -8  -2   -0.30    0.92
   5  -8  -2    0.08    0.73
  -5   8   1    1.66    0.69
   5  -8  -1    0.41    0.82
   5  -8  -1    1.11    0.79
   5  -8  -1    2.45    0.97
   5  -8  -1   -0.53    0.72
   5  -8   0    3.40    1.00
   5  -8   0    4.66    1.01
   5  -8   0    3.85    0.88
   5  -8   1    1.51    0.93
   5  -8   1    1.66    0.70
   5  -8   1    2.87    1.08
   5  -8   1    2.31    0.89
   5  -8   2    4.29    1.03
   5  -8   2    4.13    0.87
   5  -8   2    3.97    1.14
   5  -8   2    2.95    0.89
   5  -8   3    2.77    0.95
   5  -8   3    1.66    0.88
   5  -8   3    1.72    0.96
   5  -8   3    3.16    0.88
   5  -8   4    0.68    0.92
   5  -8   4   -0.09    0.81
   5  -8   4   -0.14    0.75
   5  -8   4   -0.30    0.86
   5  -8   5    1.05    0.71
   5  -8   5    2.69    0.83
   5  -8   5    2.10    0.80
   5  -8   5    1.64    0.86
   5  -8   6    0.90    0.61
   5  -8   6    0.60    0.67
   5  -8   7    3.29    0.65
   5  -8   7    4.08    0.68
  -5   7   8    1.13    0.54
   5  -7  -7    0.01    0.71
   5  -7  -7   -0.34    0.59
  -5   7   7   -0.15    0.56
   5  -7  -6    2.29    0.95
   5  -7  -6    3.19    0.81
  -5   7   6    1.16    0.63
   5  -7  -5    4.57    1.16
   5  -7  -5    4.42    1.07
   5  -7  -4   -0.38    1.03
   5  -7  -4    0.70    0.90
   5  -7  -3    3.05    1.32
   5  -7  -3    2.93    0.95
   5  -7  -3    2.80    0.82
   5  -7  -2    0.23    0.97
   5  -7  -2   -0.73    1.00
   5  -7  -2    0.26    0.66
   5  -7  -2   -0.16    0.84
   5  -7  -1    1.74    0.89
   5  -7  -1    1.98    0.90
   5  -7  -1    1.93    0.87
   5  -7  -1    2.27    0.93
  -5   7   0    4.14    0.81
   5  -7   0    3.02    0.80
   5  -7   0    3.21    1.03
   5  -7   0    3.39    0.78
   5  -7   0    3.22    0.99
   5  -7   0    4.55    1.02
   5  -7   1    0.63    1.01
   5  -7   1    0.68    0.79
   5  -7   1   -0.09    0.92
   5  -7   1    1.19    0.83
   5  -7   2    3.86    0.99
   5  -7   2    3.43    1.11
   5  -7   2    3.27    1.01
   5  -7   2    2.85    1.09
   5  -7   3   13.09    1.41
   5  -7   3   12.82    1.35
   5  -7   3   10.75    1.36
   5  -7   3   10.19    1.19
   5  -7   4    6.26    1.08
   5  -7   4    8.33    1.21
   5  -7   4    8.69    1.22
   5  -7   4    7.71    1.27
   5  -7   5    6.93    1.15
   5  -7   5    4.88    1.04
   5  -7   5    6.95    1.23
   5  -7   5    5.94    1.02
   5  -7   5    5.71    0.85
   5  -7   6   -0.22    0.83
   5  -7   6    0.60    0.80
   5  -7   6    0.64    0.81
   5  -7   6    0.38    0.63
   5  -7   7    2.15    0.76
   5  -7   7    2.32    0.70
   5  -7   7    2.19    0.69
   5  -7   8    0.40    0.53
   5  -7   8   -0.21    0.47
   5  -7   8   -0.33    0.47
  -5   6   9   -0.05    0.54
   5  -6  -8   13.72    1.14
  -5   6   8   11.30    1.08
   5  -6  -7    3.98    0.98
   5  -6  -7    3.54    0.74
  -5   6   7    3.41    0.89
   5  -6  -6   17.77    1.54
   5  -6  -6   19.54    1.37
  -5   6   6   16.42    1.48
   5  -6  -5    2.09    1.09
   5  -6  -5    4.18    0.98
  -5   6   5    2.88    0.83
   5  -6  -4   34.90    2.11
   5  -6  -4   31.97    1.85
   5  -6  -3    9.68    1.53
   5  -6  -3   10.51    1.18
   5  -6  -2   46.88    2.36
   5  -6  -2   47.56    2.21
   5  -6  -2   41.40    2.01
   5  -6  -1    0.56    0.80
   5  -6  -1    0.94    0.78
   5  -6  -1   -0.35    0.80
   5  -6  -1   -0.65    0.73
   5  -6   0   23.42    1.50
  -5   6   0   22.48    1.36
   5  -6   0   23.37    1.67
   5  -6   0   22.12    1.49
   5  -6   0   24.93    1.67
   5  -6   0   27.39    1.65
   5  -6   1    2.94    1.04
   5  -6   1    1.47    0.84
   5  -6   1    3.45    1.00
   5  -6   1    3.40    0.90
   5  -6   2    4.91    1.09
   5  -6   2    7.34    1.28
   5  -6   2    5.21    1.01
   5  -6   2    4.92    1.12
   5  -6   3   -0.73    1.03
   5  -6   3    0.09    0.95
   5  -6   3   -0.96    1.14
   5  -6   3    0.05    0.71
   5  -6   4   -0.19    1.11
   5  -6   4    0.44    0.98
   5  -6   4   -0.18    1.09
   5  -6   4   -0.13    0.81
   5  -6   4    0.11    0.59
   5  -6   5    1.61    0.89
   5  -6   5    1.80    1.03
   5  -6   5    2.19    1.02
   5  -6   5    2.70    1.07
   5  -6   5    1.11    0.73
   5  -6   6    1.82    1.05
   5  -6   6    0.91    0.92
   5  -6   6    4.51    1.02
   5  -6   6    1.69    0.83
   5  -6   7   -0.06    0.83
   5  -6   7    2.15    0.90
   5  -6   7    1.00    0.75
   5  -6   8    5.41    0.86
   5  -6   8    5.24    0.79
   5  -6   8    6.07    0.85
   5  -6   9    1.74    0.54
  -5   5  10    7.82    0.81
  -5   5   9   24.88    1.53
  -5   5   8   15.06    1.35
   5  -5  -7   30.36    1.81
  -5   5   7   28.63    1.86
   5  -5  -6    0.30    0.99
   5  -5  -6    0.68    0.74
  -5   5   6    1.13    0.93
   5  -5  -5   19.16    1.53
   5  -5  -5   21.30    1.40
  -5   5   5   17.37    1.48
   5  -5  -4   23.37    1.86
   5  -5  -4   19.36    1.31
  -5   5   4   18.11    1.27
   5  -5  -3   30.47    1.94
   5  -5  -3   32.45    3.68
   5  -5  -3   32.60    1.72
   5  -5  -3   34.81    1.65
   5  -5  -2   76.69    3.01
   5  -5  -2   80.94    5.85
   5  -5  -2   77.26    2.83
   5  -5  -2   77.33    2.81
   5  -5  -1   15.87    1.27
   5  -5  -1   14.48    1.08
   5  -5  -1   12.69    1.00
   5  -5  -1   14.92    1.18
   5  -5  -1   15.98    2.69
   5  -5   0   46.51    2.10
   5  -5   0   48.90    2.10
   5  -5   0   47.12    4.52
   5  -5   0   49.33    2.14
   5  -5   0   52.47    2.22
   5  -5   0   54.34    2.24
   5  -5   1   10.03    0.85
   5  -5   1   10.06    1.01
  -5   5  -1    9.70    0.85
   5  -5   1   11.93    1.12
   5  -5   1    8.70    0.86
   5  -5   1    9.17    0.93
   5  -5   1   10.05    2.16
   5  -5   2   11.92    1.03
   5  -5   2   11.28    1.11
   5  -5   2   13.45    1.23
   5  -5   2   11.72    1.12
   5  -5   2   12.40    1.12
   5  -5   2   12.33    2.37
   5  -5   3    1.49    0.61
   5  -5   3    0.76    0.61
   5  -5   3    1.83    0.91
   5  -5   3    1.65    0.96
   5  -5   3    1.52    1.10
   5  -5   3    1.10    0.82
   5  -5   4   10.44    1.29
   5  -5   4   10.15    1.39
   5  -5   4    9.44    1.29
   5  -5   4    9.73    1.12
   5  -5   4   11.97    1.27
   5  -5   4    9.11    0.96
   5  -5   5   12.91    1.41
   5  -5   5   14.60    1.54
   5  -5   5   13.72    1.49
   5  -5   5   12.80    1.41
   5  -5   5   13.85    1.28
   5  -5   5   13.27    1.34
   5  -5   6   10.53    1.30
   5  -5   6   14.61    1.54
   5  -5   6   14.21    1.44
   5  -5   6   12.25    1.31
   5  -5   6   12.81    1.29
   5  -5   7    0.74    0.94
   5  -5   7    1.62    0.93
   5  -5   7   -0.11    0.83
   5  -5   7    0.13    0.81
   5  -5   8   16.29    1.27
   5  -5   8   15.75    1.29
   5  -5   9    1.10    0.60
   5  -5   9    0.52    0.56
  -5   4  10    0.17    0.62
  -5   4   9    8.81    1.13
  -5   4   8    3.37    0.99
   5  -4  -7    8.20    1.12
  -5   4   7    6.86    1.18
   5  -4  -6    7.52    1.24
  -5   4   6    6.55    1.27
   5  -4  -5   59.82    2.60
  -5   4   5   54.65    4.37
  -5   4   5   56.82    2.53
   5  -4  -4   19.81    1.54
   5  -4  -4   17.52    1.13
   5  -4  -4   17.99    1.17
  -5   4   4   19.15    2.41
  -5   4   4   15.23    1.17
   5  -4  -4   17.19    2.48
   5  -4  -3   84.94    3.24
   5  -4  -3   92.18    5.89
   5  -4  -3   96.13    3.08
   5  -4  -3   90.34    3.05
  -5   4   3   89.55    5.08
  -5   4   3   93.99    3.10
   5  -4  -2    4.06    1.25
   5  -4  -2    4.81    0.74
   5  -4  -2    5.51    0.67
   5  -4  -2    6.28    0.73
   5  -4  -1   25.43    1.49
   5  -4  -1   26.21    1.42
   5  -4  -1   27.03    3.20
   5  -4  -1   26.74    1.46
   5  -4   0   12.55    1.02
   5  -4   0   10.87    2.02
   5  -4   0   14.14    1.03
   5  -4   0   13.84    1.03
   5  -4   0   13.51    0.96
  -5   4   0   12.82    0.97
   5  -4   1   78.80    2.82
   5  -4   1   78.45    5.68
   5  -4   1   80.07    2.80
   5  -4   1   79.69    2.79
   5  -4   1   77.43    2.69
  -5   4  -1   77.34    2.66
  -5   4  -2    4.41    0.57
   5  -4   2    4.64    0.66
   5  -4   2    5.39    0.72
   5  -4   2    4.81    0.68
   5  -4   2    5.00    0.72
   5  -4   2    4.92    0.64
   5  -4   2    2.41    1.19
   5  -4   3  296.37   11.70
   5  -4   3  294.52    7.61
   5  -4   3  292.51    7.73
   5  -4   3  293.87    7.65
   5  -4   3  298.53    7.59
   5  -4   3  299.10    7.50
   5  -4   4   -0.67    0.74
   5  -4   4    0.00    0.80
   5  -4   4    0.92    0.92
   5  -4   4   -1.09    0.86
   5  -4   4    0.90    0.47
   5  -4   4    1.68    0.93
   5  -4   4    0.32    0.53
   5  -4   4    0.76    0.65
   5  -4   5   85.75    5.83
   5  -4   5   92.69    3.45
   5  -4   5   96.03    3.64
   5  -4   5   91.21    3.49
   5  -4   5   94.85    3.41
   5  -4   5   92.91    3.32
   5  -4   5   91.33    3.31
   5  -4   6    1.83    0.92
   5  -4   6    1.79    1.07
   5  -4   6    3.02    0.93
   5  -4   6    2.14    0.91
   5  -4   7   14.16    1.47
   5  -4   7   14.59    1.39
   5  -4   7   15.67    1.34
   5  -4   7   15.64    1.44
   5  -4   8    8.25    1.17
   5  -4   8    8.19    1.05
   5  -4   8    7.62    1.05
   5  -4   9    4.82    0.74
   5  -4   9    5.96    0.89
   5  -4  10    2.54    0.65
  -5   3  11    0.07    0.46
  -5   3  10    2.49    0.75
  -5   3   9    1.30    0.79
  -5   3   8   10.54    1.37
  -5   3   7   23.39    1.86
   5  -3  -6   45.90    2.20
  -5   3   6   41.72    4.11
  -5   3   6   42.66    2.37
   5  -3  -5   42.81    2.10
  -5   3   5   38.37    3.60
  -5   3   5   38.32    2.06
   5  -3  -4   30.07    1.73
   5  -3  -4   25.39    2.91
  -5   3   4   27.67    1.56
  -5   3   4   31.76    3.09
   5  -3  -3    8.24    0.91
   5  -3  -3    7.80    1.73
  -5   3   3    8.28    1.49
  -5   3   3    9.16    0.85
   5  -3  -2   21.60    1.36
   5  -3  -2   23.73    1.23
   5  -3  -2   22.02    2.82
  -5   3   2   20.86    2.25
  -5   3   2   23.13    1.27
   5  -3  -1    0.16    0.41
   5  -3  -1    0.80    0.93
   5  -3  -1    0.92    0.36
  -5   3   1    0.87    0.57
  -5   3   0   -0.28    0.34
   5  -3   0   -0.21    0.36
   5  -3   0    0.34    0.28
   5  -3   0   -0.02    0.39
  -5   3  -1    4.35    0.57
   5  -3   1    3.48    1.30
   5  -3   1    3.45    0.57
   5  -3   1    3.80    0.59
   5  -3   1    2.74    0.43
   5  -3   2   25.77    1.46
   5  -3   2   28.05    3.11
   5  -3   2   26.58    1.43
   5  -3   2   24.96    1.32
  -5   3  -2   27.49    1.38
   5  -3   3   95.92    5.18
   5  -3   3   95.07    3.29
   5  -3   3   96.28    5.85
   5  -3   3   95.18    3.21
   5  -3   3   94.15    3.15
   5  -3   3   92.89    3.00
  -5   3  -3   94.63    3.00
   5  -3   4    4.37    1.35
   5  -3   4    3.52    0.59
   5  -3   4    4.77    0.83
   5  -3   4    3.89    1.25
   5  -3   4    4.29    0.74
   5  -3   4    3.83    0.58
   5  -3   5   84.95    5.70
   5  -3   5   92.53    3.34
   5  -3   5   88.68    3.48
   5  -3   5   92.74    3.33
   5  -3   5   92.90    3.18
   5  -3   5   87.41    3.17
   5  -3   6    0.62    0.94
   5  -3   6    1.41    0.98
   5  -3   6    0.68    0.76
   5  -3   7   10.51    1.34
   5  -3   7    7.40    1.08
   5  -3   8    0.40    0.85
   5  -3   8   -0.23    0.79
   5  -3   8    0.28    0.92
   5  -3   9    6.96    1.00
   5  -3   9    7.67    1.08
   5  -3  10    0.19    0.59
  -5   2  11    9.75    0.79
  -5   2  11    9.26    0.88
  -5   2  10    1.97    0.76
  -5   2   9   23.62    1.67
  -5   2   8    0.64    0.92
  -5   2   7    0.61    1.06
  -5   2   6   10.94    2.24
  -5   2   6    8.88    1.15
  -5   2   5   12.30    2.13
  -5   2   5   11.26    1.03
   5  -2  -4    1.32    0.57
   5  -2  -4    0.58    0.60
  -5   2   4    0.64    0.71
  -5   2   4    0.75    0.38
   5  -2  -3   10.79    0.98
  -5   2   3    9.96    1.65
   5  -2  -3    9.71    1.80
  -5   2   3   11.80    0.95
  -5   2   2    2.55    0.79
   5  -2  -2    2.19    1.05
  -5   2   2    1.78    0.43
   5  -2  -1   29.89    1.36
  -5   2   1   31.53    1.50
  -5   2   1   34.20    1.53
   5  -2  -1   32.15    3.30
   5  -2   0    7.99    1.74
   5  -2   0    7.31    0.66
   5  -2   0    7.23    0.62
  -5   2   0    8.81    0.77
  -5   2   0    6.71    0.61
   5  -2   1    9.45    0.78
  -5   2  -1    9.90    0.83
   5  -2   1    8.53    1.82
  -5   2  -2   -0.03    0.34
   5  -2   2   -0.24    0.34
   5  -2   2    0.18    0.43
   5  -2   2   -0.57    0.78
   5  -2   3   15.14    1.89
   5  -2   3   16.94    1.20
   5  -2   3   15.05    2.17
   5  -2   3   16.62    1.07
  -5   2  -3   16.22    1.03
   5  -2   4    2.30    0.99
   5  -2   4    1.49    0.54
   5  -2   4    1.03    0.43
   5  -2   4    1.81    0.77
   5  -2   4    1.78    0.42
  -5   2  -4    1.41    0.42
   5  -2   5   23.28    2.85
   5  -2   5   27.40    1.59
   5  -2   5   25.11    1.39
   5  -2   6    3.69    0.84
   5  -2   6    2.80    1.25
   5  -2   7    9.74    1.33
   5  -2   7   10.96    1.22
   5  -2   8   20.20    1.58
   5  -2   9    2.06    0.78
   5  -2  10   14.19    1.07
   5  -2  10   13.23    1.14
   5  -2  11    0.90    0.48
  -5   1  11    0.56    0.52
  -5   1  11   -0.17    0.51
  -5   1  10   17.55    1.23
  -5   1  10   18.91    1.34
  -5   1   9    1.88    0.87
  -5   1   8   26.19    1.86
  -5   1   7    1.32    1.11
  -5   1   6   60.09    4.85
  -5   1   6   61.61    2.45
  -5   1   6   54.83    2.59
  -5   1   5    3.10    1.10
  -5   1   5    4.01    0.67
   5  -1  -4   51.64    3.96
  -5   1   4   51.09    3.97
  -5   1   4   51.30    2.14
  -5   1   4   53.28    2.24
  -5   1   3    0.27    0.36
   5  -1  -3    0.32    0.68
  -5   1   3    0.99    0.85
  -5   1   3    1.19    0.39
  -5   1   2    9.84    1.60
   5  -1  -2   10.45    1.87
  -5   1   2    9.88    0.84
  -5   1   2    9.51    0.81
   5  -1  -1   79.66    5.18
  -5   1   1   81.87    2.74
  -5   1   1   85.52    2.78
  -5   1   1   84.71    2.67
  -5   1   0    2.09    0.43
  -5   1   0    2.52    0.40
   5  -1   0    2.09    1.12
  -5   1   0    2.15    0.41
   5  -1   1   61.93    4.68
   5  -1   1   58.36    2.15
   5  -1   1   60.31    3.81
  -5   1  -1   59.73    2.21
  -5   1  -1   54.03    2.04
  -5   1  -1   62.35    2.21
   5  -1   2   30.25    3.15
   5  -1   2   34.16    1.62
   5  -1   2   30.60    2.89
  -5   1  -2   34.30    1.58
  -5   1  -2   34.78    1.57
  -5   1  -3    2.31    0.44
   5  -1   3    2.67    1.04
   5  -1   3    3.35    0.61
   5  -1   3    2.66    0.48
   5  -1   3    1.51    0.72
  -5   1  -3    1.65    0.44
   5  -1   4   47.74    3.75
   5  -1   4   51.10    4.10
   5  -1   4   48.06    1.94
  -5   1  -4   47.63    1.95
   5  -1   4   50.32    3.96
  -5   1  -4   49.69    2.04
   5  -1   5    8.12    0.85
   5  -1   5    6.27    1.42
  -5   1  -5    8.60    0.81
  -5   1  -5    8.88    0.89
  -5   1  -6    1.23    0.62
   5  -1   6    2.32    0.66
   5  -1   6    1.44    1.35
  -5   1  -7   13.08    1.18
  -5   1  -8   -0.39    0.75
   5  -1   8   -0.52    0.87
   5  -1   9   13.37    1.23
   5  -1  10    0.18    0.56
   5  -1  11    1.82    0.54
  -5   0  11    1.45    0.53
  -5   0  10   12.05    1.05
  -5   0  10   14.72    1.19
  -5   0   9    8.98    1.12
  -5   0   8   65.25    2.88
  -5   0   7   25.07    1.90
  -5   0   6  117.32    6.93
  -5   0   6  114.88    3.97
  -5   0   5   51.66    2.16
  -5   0   5   57.18    4.44
  -5   0   5   53.42    2.37
  -5   0   4  195.96    5.45
   5   0  -4  185.91    8.30
  -5   0   4  201.76    8.55
  -5   0   4  192.02    5.25
  -5   0   3   19.51    1.25
   5   0  -3   20.97    2.60
  -5   0   3   19.67    2.32
  -5   0   3   17.68    1.13
   5   0  -2  111.50    6.38
  -5   0   2  106.73    3.33
  -5   0   2  111.11    3.44
  -5   0   1    2.36    0.47
  -5   0   1    2.39    0.46
   5   0  -1    1.59    1.07
  -5   0   1    3.11    0.53
   5   0   0   62.82    3.68
   5   0   0   53.98    4.45
  -5   0   0   57.33    2.19
  -5   0   0   60.81    2.24
  -5   0   0   63.50    2.18
  -5   0  -1    0.62    0.39
   5   0   1    0.49    1.03
  -5   0  -1    0.18    0.34
   5   0   1    0.78    0.76
  -5   0  -1   -0.07    0.26
   5   0   2   93.94    5.83
   5   0   2   91.29    5.19
  -5   0  -2  103.83    3.28
  -5   0  -2  102.28    3.12
  -5   0  -2  108.11    3.23
   5   0   3    9.21    1.77
   5   0   3    9.61    0.80
  -5   0  -3   11.13    0.87
   5   0   3    8.84    1.70
  -5   0  -3   10.58    0.84
   5   0   4  135.79    6.98
  -5   0  -4  147.45    4.27
   5   0   4  133.69    6.70
   5   0   4  142.59    7.44
  -5   0  -4  151.07    4.35
   5   0   5   13.75    2.23
   5   0   5   12.15    2.36
  -5   0  -5   12.19    0.96
  -5   0  -5   11.78    1.01
   5   0   6   50.25    4.44
   5   0   6   57.15    5.00
  -5   0  -6   52.09    2.21
  -5   0  -6   56.12    2.56
  -5   0  -7    2.34    0.98
  -5   0  -8   16.60    1.38
  -5   0  -9    1.45    0.77
   5   0   9    1.13    0.78
   5   0  10   16.25    1.10
  -5   0 -10   15.18    1.09
   5   0  11    0.00    0.43
  -5  -1  11    6.54    0.82
  -5  -1  10    1.81    0.63
  -5  -1   9   27.01    1.66
  -5  -1   8    0.59    0.88
  -5  -1   7  108.50    3.90
  -5  -1   6   37.53    3.81
  -5  -1   6   34.53    1.99
  -5  -1   5  172.57    8.29
  -5  -1   5  167.12    5.03
  -5  -1   4   11.27    1.88
  -5  -1   4    9.75    0.86
  -5  -1   4   11.48    1.05
  -5  -1   3  251.05    6.41
  -5  -1   3  249.31    6.54
  -5  -1   2   27.95    1.42
  -5  -1   2   28.91    1.51
  -5  -1   1  174.58    4.78
  -5  -1   1  182.65    5.05
   5   1  -1  206.32    7.38
  -5  -1   1  185.75    5.01
  -5  -1   1  196.86    4.99
  -5  -1   0   69.97    2.37
   5   1   0   71.17    4.16
  -5  -1   0   76.15    2.60
  -5  -1   0   75.24    2.60
  -5  -1   0   74.76    2.57
   5   1   1   97.39    5.24
  -5  -1  -1  102.22    3.28
  -5  -1  -1  100.64    3.19
  -5  -1  -1  105.32    3.18
   5   1   2   63.21    4.38
  -5  -1  -2   65.04    2.46
  -5  -1  -2   66.91    2.39
  -5  -1  -2   66.78    2.44
   5   1   3   68.74    4.90
  -5  -1  -3   80.42    2.74
  -5  -1  -3   73.59    2.56
  -5  -1  -3   77.76    2.74
   5   1   4   23.32    2.86
   5   1   4   28.65    2.99
   5   1   4   27.22    3.17
  -5  -1  -4   28.69    1.44
  -5  -1  -4   27.70    1.51
  -5  -1  -4   27.95    1.56
   5   1   5   61.02    4.77
   5   1   5   58.72    5.03
  -5  -1  -5   63.13    2.53
  -5  -1  -5   68.33    2.74
   5   1   6   45.95    4.23
  -5  -1  -6   50.91    2.42
  -5  -1  -7   18.07    1.44
  -5  -1  -7   16.90    1.66
  -5  -1  -8   18.26    1.62
  -5  -1  -9   13.49    1.28
   5   1   9   13.41    1.16
  -5  -1 -10    2.17    0.69
  -5  -2  11    2.64    0.63
  -5  -2  10   -0.31    0.60
  -5  -2   9   -1.01    0.81
  -5  -2   9   -0.38    0.58
  -5  -2   8   21.42    1.55
  -5  -2   7    3.27    1.01
  -5  -2   6   21.44    1.58
  -5  -2   5   37.60    1.77
  -5  -2   5   33.46    1.87
  -5  -2   4   12.60    0.92
  -5  -2   4   13.74    1.11
  -5  -2   3   89.55    3.11
  -5  -2   3   86.64    2.91
   5   2  -2   87.56    4.82
  -5  -2   2   82.69    2.85
  -5  -2   2   81.17    2.90
  -5  -2   1  191.23    5.04
  -5  -2   1  184.23    5.13
  -5  -2   1  187.89    5.22
  -5  -2   1  189.03    5.14
  -5  -2   0   76.82    2.58
   5   2   0   72.97    4.59
  -5  -2   0   76.35    2.69
  -5  -2   0   76.55    2.70
  -5  -2   0   75.16    2.60
  -5  -2  -1  105.49    3.29
   5   2   1  103.98    5.74
  -5  -2  -1  110.94    3.42
  -5  -2  -1  111.49    3.46
  -5  -2  -1  106.02    3.38
  -5  -2  -2    5.61    0.64
  -5  -2  -2    6.51    0.72
   5   2   2    7.45    1.65
  -5  -2  -2    7.08    0.77
  -5  -2  -2    7.43    0.78
  -5  -2  -3  103.45    3.39
   5   2   3  106.29    6.34
  -5  -2  -3  107.27    3.53
  -5  -2  -3  111.32    3.41
  -5  -2  -3  107.48    3.52
  -5  -2  -4    7.73    0.96
  -5  -2  -4    7.11    0.78
   5   2   4    5.69    1.62
  -5  -2  -4    7.10    0.96
  -5  -2  -5  105.84    3.56
   5   2   5   90.38    6.45
  -5  -2  -5   87.55    3.35
  -5  -2  -5   98.95    3.60
  -5  -2  -6    6.87    1.22
  -5  -2  -6    5.59    0.95
  -5  -2  -6    5.84    1.13
  -5  -2  -7   57.50    2.50
  -5  -2  -7   51.28    2.44
  -5  -2  -7   52.40    2.76
  -5  -2  -8   12.61    1.45
  -5  -2  -8   11.45    1.10
  -5  -2  -9    6.36    1.00
   5   2   9    6.37    0.82
  -5  -2 -10    2.78    0.67
  -5  -3  11    0.83    0.46
  -5  -3  10    1.05    0.58
  -5  -3   9    0.90    0.75
  -5  -3   8    1.44    0.85
  -5  -3   8    4.21    0.82
  -5  -3   7    7.47    1.17
  -5  -3   7   11.89    1.20
  -5  -3   6    1.58    0.78
  -5  -3   6    0.90    0.85
  -5  -3   5    2.96    0.63
  -5  -3   5    2.39    0.75
  -5  -3   4    0.08    0.32
  -5  -3   4   -0.13    0.57
  -5  -3   3    1.50    0.39
  -5  -3   3    1.49    0.48
   5   3  -3    2.13    0.88
  -5  -3   2   -0.27    0.43
  -5  -3   2    0.33    0.27
  -5  -3   2    0.06    0.36
   5   3  -2   -0.18    0.72
  -5  -3   2   -0.08    0.34
  -5  -3   1   16.74    1.11
   5   3  -1   15.10    2.12
  -5  -3   1   16.67    1.13
  -5  -3   1   16.77    1.18
  -5  -3   1   15.65    1.04
  -5  -3   1   17.32    1.14
  -5  -3   0   11.54    0.98
  -5  -3   0   12.08    0.93
  -5  -3   0   11.13    0.96
  -5  -3   0   11.16    0.86
   5   3   0   10.24    1.81
  -5  -3   0   12.35    0.94
  -5  -3  -1    1.15    0.41
  -5  -3  -1    1.51    0.43
  -5  -3  -1    1.76    0.41
  -5  -3  -1    1.45    0.39
   5   3   1    1.27    0.75
  -5  -3  -1    1.46    0.44
  -5  -3  -2   28.50    1.51
   5   3   2   27.41    3.09
  -5  -3  -2   28.14    1.56
  -5  -3  -2   27.67    1.52
  -5  -3  -2   27.82    1.52
  -5  -3  -3   17.44    1.18
  -5  -3  -3   17.67    1.34
  -5  -3  -3   15.93    1.13
   5   3   3   13.31    2.26
  -5  -3  -3   16.66    1.24
  -5  -3  -4    6.94    0.93
  -5  -3  -4    9.98    0.89
  -5  -3  -4    7.45    0.90
   5   3   4    7.57    1.99
  -5  -3  -4    8.24    1.07
  -5  -3  -5   39.54    2.15
  -5  -3  -5   38.28    2.20
  -5  -3  -5   40.47    2.21
  -5  -3  -6    3.07    1.11
  -5  -3  -6    2.96    0.92
  -5  -3  -6    2.69    1.00
  -5  -3  -7   22.48    1.63
  -5  -3  -7   24.11    1.62
  -5  -3  -7   24.10    1.83
  -5  -3  -8    7.45    1.17
  -5  -3  -8    6.22    0.98
  -5  -3  -8    7.49    0.89
  -5  -3  -9   11.92    1.15
  -5  -3 -10    2.95    0.64
  -5  -3 -10    4.14    0.58
  -5  -4  10    1.62    0.57
  -5  -4  10    2.47    0.60
  -5  -4   9    0.47    0.68
  -5  -4   8    4.69    0.99
  -5  -4   7   -0.06    0.80
  -5  -4   7   -0.65    0.66
  -5  -4   6   23.37    1.62
  -5  -4   6   22.74    1.51
  -5  -4   5    0.15    0.60
  -5  -4   5    1.05    0.71
  -5  -4   5    0.92    0.73
  -5  -4   5    1.15    0.77
  -5  -4   4   20.19    1.45
  -5  -4   4   18.80    1.26
  -5  -4   4   20.68    1.47
  -5  -4   4   22.60    1.48
  -5  -4   3   -0.21    0.56
  -5  -4   3    0.70    0.65
  -5  -4   3    0.09    0.29
  -5  -4   3    1.16    0.51
  -5  -4   3    0.43    0.58
   5   4  -3    0.68    1.05
  -5  -4   2   39.83    1.91
   5   4  -2   35.27    3.47
  -5  -4   2   34.78    1.70
  -5  -4   2   36.59    1.86
  -5  -4   2   37.41    1.78
  -5  -4   2   39.12    1.86
  -5  -4   1   39.69    1.87
   5   4  -1   41.25    3.73
  -5  -4   1   37.82    1.81
  -5  -4   1   38.54    1.92
  -5  -4   1   36.98    1.77
  -5  -4   1   40.62    1.87
  -5  -4   0    7.44    0.88
  -5  -4   0    6.08    0.67
  -5  -4   0    6.42    0.70
  -5  -4   0    7.49    0.91
   5   4   0    7.04    1.61
  -5  -4   0    7.06    0.82
  -5  -4  -1   38.59    1.87
  -5  -4  -1   37.82    1.83
   5   4   1   37.30    3.67
  -5  -4  -1   35.66    1.82
  -5  -4  -1   40.11    1.82
  -5  -4  -1   37.87    1.83
  -5  -4  -2    0.27    0.56
  -5  -4  -2    0.39    0.47
  -5  -4  -2    0.36    0.56
   5   4   2    0.27    0.84
  -5  -4  -2    0.61    0.71
  -5  -4  -3   17.89    1.30
  -5  -4  -3   19.53    1.34
  -5  -4  -3   20.40    1.60
   5   4   3   18.80    2.83
  -5  -4  -3   18.33    1.40
  -5  -4  -4   -0.12    0.79
  -5  -4  -4    0.80    0.78
  -5  -4  -4    2.40    0.71
  -5  -4  -4    0.91    1.02
  -5  -4  -5   25.00    1.74
  -5  -4  -5   24.44    1.48
  -5  -4  -5   25.85    1.88
  -5  -4  -5   27.02    1.80
  -5  -4  -6    1.77    1.07
  -5  -4  -6    0.44    0.87
  -5  -4  -6    0.87    0.94
  -5  -4  -7   11.99    1.33
  -5  -4  -7   12.46    1.27
  -5  -4  -7   12.21    1.18
  -5  -4  -8    2.17    0.82
  -5  -4  -8    2.30    0.70
  -5  -4  -8    2.16    0.75
  -5  -4  -8    2.93    0.68
  -5  -4  -9    3.88    0.71
  -5  -4  -9    4.68    0.69
  -5  -4  -9    3.97    0.58
  -5  -5  10    3.65    0.54
  -5  -5   9    0.91    0.49
  -5  -5   9    0.69    0.56
  -5  -5   9    1.78    0.62
  -5  -5   8    4.68    0.77
  -5  -5   8    5.95    0.90
  -5  -5   8    4.18    0.87
  -5  -5   7    0.35    0.60
  -5  -5   7    0.41    0.74
  -5  -5   7    0.85    0.74
  -5  -5   6   18.92    1.48
  -5  -5   6   20.10    1.57
  -5  -5   6   18.39    1.39
  -5  -5   5   -0.74    0.73
  -5  -5   5    0.10    0.74
  -5  -5   5   -0.48    0.79
  -5  -5   5    0.99    0.80
  -5  -5   4  104.69    3.63
  -5  -5   4   93.94    3.29
  -5  -5   4   99.04    3.39
  -5  -5   4   98.67    3.55
  -5  -5   4   92.96    3.29
  -5  -5   3    1.14    0.72
  -5  -5   3    0.18    0.81
  -5  -5   3    0.58    0.75
  -5  -5   3    0.87    0.68
  -5  -5   3    2.14    0.76
  -5  -5   2  142.75    4.43
   5   5  -2  147.71    7.81
  -5  -5   2  128.12    4.21
  -5  -5   2  142.86    4.34
  -5  -5   2  135.96    4.18
  -5  -5   1    2.85    0.72
  -5  -5   1    3.00    0.82
  -5  -5   1    2.43    0.59
  -5  -5   1    2.99    0.80
  -5  -5   1    2.27    0.63
  -5  -5   0  108.68    3.68
  -5  -5   0  117.18    3.79
   5   5   0  117.25    6.94
  -5  -5   0  112.06    3.72
  -5  -5   0  109.71    3.72
  -5  -5   0  115.04    3.65
  -5  -5  -1   14.94    1.32
  -5  -5  -1   14.06    1.37
  -5  -5  -1   13.90    1.18
  -5  -5  -1   14.58    1.31
  -5  -5  -1   12.27    1.23
   5   5   1   14.43    2.50
  -5  -5  -1   15.24    1.26
  -5  -5  -2   61.20    2.58
  -5  -5  -2   61.40    2.59
  -5  -5  -2   59.95    2.65
  -5  -5  -2   61.53    2.64
  -5  -5  -2   58.62    2.46
  -5  -5  -3   10.41    1.11
  -5  -5  -3    8.62    1.11
  -5  -5  -3    9.72    1.16
  -5  -5  -3    8.83    1.32
  -5  -5  -4  124.68    4.13
  -5  -5  -4  125.39    3.92
  -5  -5  -4  119.74    3.81
  -5  -5  -4  125.31    4.23
  -5  -5  -4  121.11    4.02
  -5  -5  -5    1.62    0.88
  -5  -5  -5    0.12    0.83
  -5  -5  -5    0.82    0.70
  -5  -5  -5    0.15    0.74
  -5  -5  -5    0.95    0.99
  -5  -5  -6   53.07    2.56
  -5  -5  -6   57.26    2.36
  -5  -5  -6   57.57    2.47
  -5  -5  -7    3.16    0.87
  -5  -5  -7    3.89    0.90
  -5  -5  -7    4.18    0.84
  -5  -5  -7    4.67    0.80
  -5  -5  -8    5.16    0.81
  -5  -5  -8    4.29    0.75
  -5  -5  -8    6.32    0.77
  -5  -5  -8    4.91    0.61
  -5  -5  -9    4.46    0.62
  -5  -5  -9    3.90    0.57
  -5  -6   9    1.45    0.50
  -5  -6   9    1.28    0.44
  -5  -6   8    1.87    0.65
  -5  -6   8    0.29    0.52
  -5  -6   7    3.82    0.80
  -5  -6   6   13.77    1.32
  -5  -6   6   13.59    1.26
  -5  -6   6   13.30    1.04
  -5  -6   5   41.60    2.04
  -5  -6   5   44.68    2.20
  -5  -6   5   37.41    2.07
  -5  -6   5   40.15    1.87
  -5  -6   4   26.70    1.80
  -5  -6   4   33.70    1.82
  -5  -6   4   29.58    1.82
  -5  -6   4   26.30    1.55
  -5  -6   4   28.91    1.77
  -5  -6   4   28.15    1.55
  -5  -6   3   49.80    2.41
  -5  -6   3   55.55    2.45
  -5  -6   3   49.19    2.34
  -5  -6   3   53.08    2.30
  -5  -6   3   45.86    2.25
  -5  -6   3   49.45    2.13
  -5  -6   2    8.48    0.95
  -5  -6   2   11.05    1.22
  -5  -6   2    7.36    1.17
  -5  -6   2    8.74    0.94
  -5  -6   2    8.83    1.09
  -5  -6   2    9.49    1.08
  -5  -6   1   64.18    2.68
  -5  -6   1   60.49    2.57
  -5  -6   1   52.33    2.23
  -5  -6   1   62.45    2.53
  -5  -6   1   54.47    2.48
  -5  -6   1   58.47    2.32
  -5  -6   0    3.83    0.81
  -5  -6   0    3.66    0.96
  -5  -6   0    1.96    0.94
  -5  -6   0    3.16    0.85
  -5  -6   0    1.48    0.71
  -5  -6   0    2.16    0.86
  -5  -6  -1   72.13    2.89
  -5  -6  -1   72.05    2.87
  -5  -6  -1   69.92    2.85
  -5  -6  -1   72.84    2.72
  -5  -6  -2   23.56    1.63
  -5  -6  -2   23.52    1.65
  -5  -6  -2   23.57    1.62
  -5  -6  -2   22.28    1.45
  -5  -6  -3   46.25    2.18
  -5  -6  -3   46.72    2.28
  -5  -6  -3   44.60    2.27
  -5  -6  -3   44.45    2.12
  -5  -6  -4   13.02    1.28
  -5  -6  -4   12.91    1.33
  -5  -6  -4   13.10    1.06
  -5  -6  -4   12.42    1.27
  -5  -6  -4   12.34    1.31
  -5  -6  -5   25.58    1.60
  -5  -6  -5   29.67    1.84
  -5  -6  -5   27.09    1.46
  -5  -6  -5   29.81    1.70
  -5  -6  -5   23.46    1.60
  -5  -6  -6   25.94    1.64
  -5  -6  -6   29.38    1.47
  -5  -6  -6   32.08    1.63
  -5  -6  -6   24.98    1.57
  -5  -6  -7    6.48    0.80
  -5  -6  -7    5.29    0.84
  -5  -6  -7    8.66    0.83
  -5  -6  -8   24.26    1.12
  -5  -7   8    0.80    0.49
  -5  -7   8    0.22    0.41
  -5  -7   7    3.39    0.67
  -5  -7   7    2.57    0.65
  -5  -7   6   -0.17    0.60
  -5  -7   6    0.45    0.59
  -5  -7   5    5.74    0.90
  -5  -7   5    5.19    0.82
  -5  -7   4   -0.13    0.66
  -5  -7   4   -0.20    0.72
  -5  -7   4    0.00    0.57
  -5  -7   3   27.96    1.62
  -5  -7   3   23.88    1.59
  -5  -7   3   24.00    1.42
  -5  -7   3   23.37    1.46
  -5  -7   3   22.69    1.53
  -5  -7   2   -0.60    0.83
  -5  -7   2    1.41    0.88
  -5  -7   2   -1.03    0.66
  -5  -7   2    1.04    0.69
  -5  -7   1    9.36    1.09
  -5  -7   1   10.50    1.22
  -5  -7   1    9.97    0.99
  -5  -7   1    9.13    1.10
  -5  -7   0    7.20    0.85
  -5  -7   0    7.51    0.98
  -5  -7   0    6.76    1.12
  -5  -7   0    5.39    0.90
  -5  -7  -1   21.69    1.59
  -5  -7  -1   24.26    1.60
  -5  -7  -1   19.56    1.37
  -5  -7  -1   24.44    1.38
  -5  -7  -2   10.07    1.01
  -5  -7  -2    8.79    1.12
  -5  -7  -2    9.29    1.22
  -5  -7  -2    8.58    1.04
  -5  -7  -3   40.65    2.06
  -5  -7  -3   38.70    2.03
  -5  -7  -3   37.52    1.90
  -5  -7  -3   37.86    1.86
  -5  -7  -4   -0.08    0.61
  -5  -7  -4    0.08    0.73
  -5  -7  -4   -0.26    0.75
  -5  -7  -4   -0.59    0.74
  -5  -7  -5   22.97    1.35
  -5  -7  -5   23.35    1.49
  -5  -7  -5   21.44    1.33
  -5  -7  -5   22.49    1.32
  -5  -7  -6    0.10    0.44
  -5  -7  -6    1.33    0.63
  -5  -7  -6    0.88    0.47
  -5  -7  -7   14.92    1.01
  -5  -8   6    2.94    0.57
  -5  -8   6    2.63    0.56
  -5  -8   6    3.78    0.59
  -5  -8   5    0.36    0.50
  -5  -8   5   -0.05    0.53
  -5  -8   5    0.50    0.51
  -5  -8   4    0.58    0.57
  -5  -8   4    1.12    0.54
  -5  -8   4    1.25    0.57
  -5  -8   3    0.42    0.58
  -5  -8   3    0.21    0.62
  -5  -8   3   -0.11    0.56
  -5  -8   3    0.12    0.56
  -5  -8   2    0.39    0.59
  -5  -8   2    0.36    0.67
  -5  -8   2    0.07    0.52
  -5  -8   2    0.58    0.54
  -5  -8   1    6.81    0.88
  -5  -8   1    6.05    0.98
  -5  -8   1    7.43    0.84
  -5  -8   0    6.88    0.90
  -5  -8   0    7.91    1.08
  -5  -8  -1    6.49    0.88
  -5  -8  -1    6.75    0.98
  -5  -8  -2   18.97    1.41
  -5  -8  -2   20.15    1.33
  -5  -8  -3   10.42    1.03
  -5  -8  -3   12.08    1.09
  -5  -8  -4    1.87    0.65
  -5  -8  -4    2.70    0.71
  -5  -8  -5    8.41    0.83
  -5  -9   4    0.03    0.41
  -5  -9   3    1.57    0.51
  -5  -9   2    1.81    0.50
  -5  -9   2    2.01    0.59
  -5  -9   2    1.21    0.48
  -5  -9   1    1.68    0.56
  -5  -9   1    0.64    0.58
  -5  -9   0   -1.07    0.50
  -5  -9   0   -0.47    0.61
  -5  -9  -1    1.29    0.50
  -5  -9  -1   -0.55    0.60
  -5  -9  -2    2.15    0.55
  -5  -9  -2    2.55    0.63
   6  -9  -3    0.98    0.63
   6  -9  -3    0.49    0.44
   6  -9  -2    6.01    0.78
   6  -9  -2    6.65    0.75
   6  -9  -1    1.59    0.63
   6  -9  -1    1.23    0.48
   6  -9   0    6.53    0.82
   6  -9   0    6.46    0.75
   6  -9   1   -0.91    0.54
   6  -9   1    0.82    0.60
   6  -9   1    0.47    0.55
   6  -9   2    7.62    0.83
   6  -9   2    7.82    0.87
   6  -9   2    8.49    0.81
   6  -9   3    2.03    0.60
   6  -9   3    1.62    0.57
   6  -9   3    2.18    0.54
  -6   8   6    6.37    0.71
   6  -8  -6    8.03    0.71
  -6   8   5    3.63    0.69
   6  -8  -5    5.42    0.73
   6  -8  -5    6.61    0.73
  -6   8   4    8.01    0.93
   6  -8  -4    7.78    0.99
   6  -8  -4    9.02    0.95
   6  -8  -4    9.31    0.98
  -6   8   3    3.09    0.72
   6  -8  -3    4.21    1.02
   6  -8  -3    3.79    0.80
   6  -8  -3    3.01    0.70
   6  -8  -2   29.57    1.59
   6  -8  -2   28.19    1.54
  -6   8   2   22.80    1.29
   6  -8  -1    3.54    0.79
   6  -8  -1    3.81    0.77
   6  -8  -1    4.65    0.85
   6  -8   0   13.64    1.25
   6  -8   0   10.26    1.07
   6  -8   0   12.63    1.12
   6  -8   1    7.21    1.05
   6  -8   1    4.76    0.92
   6  -8   1    5.12    0.83
   6  -8   2    0.31    0.64
   6  -8   2    1.77    0.79
   6  -8   2    2.44    0.70
   6  -8   2    0.60    0.77
   6  -8   3    4.42    0.89
   6  -8   3    5.57    0.85
   6  -8   3    5.15    0.91
   6  -8   3    3.26    0.72
   6  -8   4    2.31    0.76
   6  -8   4    1.98    0.65
   6  -8   4    1.08    0.67
   6  -8   4    1.01    0.63
   6  -8   5    3.98    0.67
   6  -8   5    3.90    0.73
   6  -7  -7   12.48    0.93
  -6   7   7   12.25    0.95
   6  -7  -6    2.41    0.62
   6  -7  -5   27.13    1.67
   6  -7  -5   25.98    1.48
   6  -7  -5   27.37    1.61
   6  -7  -4   -0.36    0.92
   6  -7  -4    0.05    0.82
   6  -7  -4   -0.41    0.63
   6  -7  -3   29.17    1.97
   6  -7  -3   30.48    1.72
   6  -7  -3   28.04    1.67
  -6   7   3   28.74    1.63
  -6   7   2    3.63    0.86
   6  -7  -2    3.72    1.04
   6  -7  -2    3.72    0.91
   6  -7  -2    4.66    0.86
   6  -7  -2    3.28    0.85
  -6   7   1   12.33    1.14
   6  -7  -1   11.49    1.25
   6  -7  -1   10.82    1.13
   6  -7  -1   11.10    1.16
  -6   7   0   -1.15    0.68
   6  -7   0   -0.18    0.81
   6  -7   0    1.29    0.85
   6  -7   0   -0.43    0.77
   6  -7   1   18.31    1.51
   6  -7   1   15.56    1.33
   6  -7   1   16.44    1.36
   6  -7   1   17.08    1.51
   6  -7   2   -1.25    0.99
   6  -7   2    0.12    0.88
   6  -7   2   -0.04    0.89
   6  -7   2    0.85    0.75
   6  -7   3   12.83    1.32
   6  -7   3   13.62    1.38
   6  -7   3   12.65    1.31
   6  -7   3   11.01    1.15
   6  -7   4    0.83    0.82
   6  -7   4    0.19    0.80
   6  -7   4    0.46    0.85
   6  -7   4    1.17    0.65
   6  -7   5    5.08    0.93
   6  -7   5    6.20    0.95
   6  -7   5    4.50    0.97
   6  -7   6   -0.02    0.60
   6  -7   6   -0.78    0.64
   6  -7   7   -0.72    0.53
  -6   6   8    2.43    0.57
  -6   6   8    1.39    0.52
  -6   6   7    2.65    0.68
  -6   6   6    3.30    0.81
   6  -6  -5    4.93    1.08
   6  -6  -5    4.37    0.85
   6  -6  -4   15.94    1.60
   6  -6  -4   15.44    1.30
   6  -6  -3    0.45    1.08
   6  -6  -3    0.66    0.74
   6  -6  -3    1.65    0.68
   6  -6  -3    3.27    0.92
  -6   6   2    2.88    0.87
   6  -6  -2    2.77    0.98
   6  -6  -2    6.01    1.03
   6  -6  -2    3.70    0.89
   6  -6  -2    3.61    0.90
   6  -6  -1    0.92    0.77
  -6   6   1   -0.57    0.85
   6  -6  -1    0.87    0.92
   6  -6  -1    1.49    0.86
  -6   6   0   10.93    1.10
   6  -6   0    9.22    1.25
   6  -6   0   10.03    1.16
   6  -6   0   10.34    1.29
   6  -6   0    9.83    1.15
  -6   6  -1    8.80    0.98
   6  -6   1    9.48    1.28
   6  -6   1   10.35    1.27
   6  -6   1   11.23    1.28
   6  -6   1    9.00    1.09
   6  -6   2    0.06    0.97
   6  -6   2    0.00    0.92
   6  -6   2   -0.56    1.01
   6  -6   2   -0.30    0.73
   6  -6   3   27.28    1.87
   6  -6   3   26.99    1.85
   6  -6   3   25.85    1.81
   6  -6   3   23.73    1.65
   6  -6   4    1.65    1.00
   6  -6   4   -0.14    0.93
   6  -6   4    0.25    0.91
   6  -6   4    1.21    0.73
   6  -6   5    3.89    1.06
   6  -6   5    4.57    1.00
   6  -6   5    4.10    1.01
   6  -6   5    4.44    0.86
   6  -6   6    2.56    0.83
   6  -6   6    0.69    0.78
   6  -6   7    8.89    0.96
   6  -6   7    7.70    0.88
   6  -6   7    5.74    0.74
  -6   5   9    1.24    0.53
  -6   5   8    4.29    0.70
  -6   5   8    5.06    0.80
  -6   5   7    6.21    0.98
  -6   5   6    2.11    0.88
   6  -5  -5    6.23    1.19
  -6   5   5    6.44    0.99
   6  -5  -4    0.29    1.19
   6  -5  -4    0.16    0.66
   6  -5  -4    0.15    0.63
  -6   5   4    1.88    0.71
   6  -5  -3    2.84    1.19
   6  -5  -3    5.09    0.88
   6  -5  -3    3.68    0.84
  -6   5   2    0.81    0.91
   6  -5  -2    2.23    1.07
   6  -5  -2    1.27    0.78
   6  -5  -2    0.67    0.73
   6  -5  -2    2.65    0.91
  -6   5   1    6.04    1.00
   6  -5  -1    6.75    1.02
   6  -5  -1    5.75    0.95
   6  -5  -1    5.24    0.91
   6  -5  -1    5.38    1.00
   6  -5   0   19.32    1.47
   6  -5   0   23.11    1.61
   6  -5   0   18.75    1.50
   6  -5   0   17.02    1.38
  -6   5   0   21.79    1.48
  -6   5  -1    0.03    0.72
   6  -5   1    0.04    0.94
   6  -5   1    0.59    0.86
   6  -5   1    0.51    0.66
   6  -5   1    1.10    0.90
   6  -5   2   45.56    2.32
   6  -5   2   47.23    2.39
   6  -5   2   50.32    2.38
   6  -5   2   42.51    2.16
  -6   5  -2   47.78    2.03
   6  -5   3   14.49    1.25
   6  -5   3   17.18    1.58
   6  -5   3   16.99    1.55
   6  -5   3   15.88    1.29
   6  -5   3   18.15    1.65
   6  -5   4    0.46    0.88
   6  -5   4   -0.53    1.02
   6  -5   4   -1.08    1.09
   6  -5   4    0.35    0.95
   6  -5   4   -0.59    0.68
   6  -5   5    0.07    0.88
   6  -5   5    0.15    0.93
   6  -5   5   -0.99    1.04
   6  -5   5    0.00    0.84
   6  -5   5   -0.95    0.72
   6  -5   6    3.18    0.87
   6  -5   6    4.98    1.04
   6  -5   6    3.20    0.94
   6  -5   6    3.67    0.80
   6  -5   7    0.70    0.74
   6  -5   7   -0.14    0.62
   6  -5   7   -0.04    0.60
   6  -5   8    0.84    0.59
   6  -5   8    0.08    0.48
  -6   4   9    2.93    0.67
  -6   4   8   -0.39    0.59
  -6   4   8    0.19    0.69
  -6   4   7    6.04    0.98
  -6   4   7    7.79    1.12
  -6   4   6   32.78    2.07
  -6   4   5    3.61    0.90
   6  -4  -4   36.81    1.84
  -6   4   4   35.66    1.92
  -6   4   3    5.50    1.06
   6  -4  -3    5.44    0.73
   6  -4  -3    5.55    0.90
  -6   4   3    5.48    0.79
   6  -4  -2   25.36    3.44
   6  -4  -2   25.64    1.47
   6  -4  -2   28.67    1.79
  -6   4   2   27.71    1.73
   6  -4  -1   15.95    2.76
   6  -4  -1   15.94    1.20
   6  -4  -1   18.42    1.45
   6  -4  -1   16.18    1.18
  -6   4   1   16.85    1.36
   6  -4   0   18.63    3.09
   6  -4   0   20.32    1.39
   6  -4   0   25.24    1.52
   6  -4   0   20.74    1.53
   6  -4   0   20.33    1.32
  -6   4   0   21.84    1.43
   6  -4   1  125.48    4.07
   6  -4   1  127.18    8.00
   6  -4   1  130.14    4.15
   6  -4   1  135.08    4.22
   6  -4   1  122.02    3.83
  -6   4  -1  127.82    3.97
   6  -4   2   64.57    2.61
   6  -4   2   72.53    2.98
   6  -4   2   72.93    2.91
   6  -4   2   72.69    2.91
   6  -4   2   67.51    2.56
  -6   4  -2   71.27    2.62
   6  -4   3    3.13    0.85
   6  -4   3    3.52    1.00
   6  -4   3    2.50    1.04
   6  -4   3    3.65    0.71
   6  -4   3    2.10    0.95
   6  -4   4    4.78    1.04
   6  -4   4    5.74    1.19
   6  -4   4    7.82    1.33
   6  -4   4    3.73    0.77
   6  -4   4    7.08    1.16
   6  -4   5    8.61    1.23
   6  -4   5    8.37    1.37
   6  -4   5    8.10    1.37
   6  -4   5    5.89    0.89
   6  -4   5    9.22    1.15
   6  -4   5    6.99    1.03
   6  -4   6    2.07    0.92
   6  -4   6    1.12    0.97
   6  -4   6    2.39    0.82
   6  -4   6    1.83    0.75
   6  -4   7    3.95    0.94
   6  -4   7    5.81    1.03
   6  -4   7    3.56    0.79
   6  -4   8    2.02    0.79
   6  -4   8    1.01    0.65
   6  -4   8    0.86    0.62
   6  -4   9   -2.50    0.53
  -6   3  10    0.49    0.50
  -6   3   9   -0.24    0.64
  -6   3   8   19.91    1.27
  -6   3   8   24.37    1.62
  -6   3   7   11.32    1.14
  -6   3   7   11.30    1.37
  -6   3   6   30.11    1.89
  -6   3   6   27.07    1.92
  -6   3   5   29.60    1.89
  -6   3   5   30.68    1.88
  -6   3   4   42.67    2.22
  -6   3   4   44.74    2.20
   6  -3  -3   34.06    3.77
  -6   3   3   30.42    3.09
  -6   3   3   38.04    2.01
  -6   3   3   35.17    1.78
   6  -3  -2   24.32    3.32
  -6   3   2   22.92    1.51
  -6   3   2   22.49    1.33
   6  -3  -1    9.35    0.85
   6  -3  -1    6.87    2.03
   6  -3  -1    9.10    0.80
   6  -3  -1   10.82    1.10
  -6   3   1   11.86    1.13
   6  -3   0  137.80    4.21
   6  -3   0  141.71    8.27
   6  -3   0  144.99    4.41
   6  -3   0  143.62    4.10
  -6   3   0  144.64    4.36
   6  -3   1   75.35    2.78
   6  -3   1   76.15    6.03
   6  -3   1   75.99    2.89
   6  -3   1   68.74    2.49
  -6   3  -1   79.19    2.82
   6  -3   2   38.97    1.98
   6  -3   2   39.13    4.20
   6  -3   2   40.60    2.08
  -6   3  -2   40.77    1.90
  -6   3  -3    6.68    0.86
   6  -3   3    6.83    2.00
   6  -3   3    8.45    1.20
   6  -3   3    8.71    1.19
   6  -3   3    8.67    1.18
   6  -3   4    6.94    1.10
   6  -3   4    5.92    1.12
   6  -3   4    8.14    1.25
   6  -3   4    9.23    1.11
   6  -3   5    3.47    1.05
   6  -3   5    5.62    1.18
   6  -3   5    4.74    0.93
   6  -3   6   19.49    1.55
   6  -3   6   18.95    1.62
   6  -3   6   19.75    1.43
   6  -3   7    0.13    0.86
   6  -3   7    1.16    0.81
   6  -3   7   -0.19    0.65
   6  -3   8   24.83    1.57
   6  -3   8   22.67    1.35
   6  -3   8   23.11    1.44
   6  -3   9    0.45    0.61
   6  -3   9    0.60    0.52
  -6   2  10    1.25    0.55
  -6   2   9   10.85    1.09
  -6   2   8    1.36    0.90
  -6   2   7   22.13    1.46
  -6   2   7   24.97    1.91
  -6   2   6    0.09    0.91
  -6   2   6   -0.90    0.99
  -6   2   5   43.65    2.24
  -6   2   5   47.06    2.40
  -6   2   4   10.76    1.26
   6  -2  -4    6.55    1.73
  -6   2   4   11.11    2.09
  -6   2   4   10.27    1.11
   6  -2  -3   17.54    2.67
  -6   2   3   17.34    2.39
  -6   2   3   18.33    1.38
  -6   2   3   21.06    1.41
   6  -2  -2   30.46    3.57
  -6   2   2   28.90    1.63
  -6   2   2   27.24    1.50
   6  -2  -1   62.98    5.21
  -6   2   1   62.83    2.53
  -6   2   1   64.97    2.43
  -6   2   0   -1.00    0.58
   6  -2   0    0.44    0.34
   6  -2   0   -0.90    1.05
   6  -2   1   97.31    3.28
   6  -2   1  104.05    3.54
   6  -2   1  102.06    6.91
  -6   2  -1  100.84    3.39
  -6   2  -2    4.79    0.79
   6  -2   2    2.84    0.55
   6  -2   2    4.52    1.49
   6  -2   2    4.70    0.85
   6  -2   3   82.28    3.18
   6  -2   3   92.07    3.20
   6  -2   3   86.74    6.00
  -6   2  -3   90.05    3.08
   6  -2   4    0.19    0.91
   6  -2   4    1.05    0.75
  -6   2  -4   -0.04    0.57
   6  -2   5   50.51    2.37
   6  -2   5   47.37    2.14
   6  -2   6   14.10    1.49
   6  -2   6   14.95    1.42
   6  -2   7   48.25    2.40
   6  -2   7   46.36    2.12
   6  -2   8    4.85    0.92
   6  -2   9    2.85    0.73
   6  -2   9    2.98    0.72
  -6   1  10   -0.17    0.52
  -6   1   9    2.41    0.74
  -6   1   8   10.20    1.23
  -6   1   7    2.83    1.22
  -6   1   6   36.38    1.96
  -6   1   6   33.72    2.22
  -6   1   5   11.45    1.21
  -6   1   5   13.70    1.41
  -6   1   4    3.29    0.82
  -6   1   4    2.24    1.28
   6  -1  -4    4.08    1.40
  -6   1   4    3.68    0.80
  -6   1   3   61.18    2.50
  -6   1   3   57.96    2.51
   6  -1  -3   55.52    4.72
   6  -1  -2   13.91    2.45
  -6   1   2   15.34    1.20
  -6   1   2   14.62    1.11
  -6   1   2   14.95    1.03
   6  -1  -1   26.17    3.32
  -6   1   1   28.23    1.56
  -6   1   1   28.17    1.54
  -6   1   1   32.27    1.53
   6  -1   0   25.84    3.33
  -6   1   0   25.75    1.49
  -6   1   0   26.62    1.43
  -6   1   0   29.02    1.50
   6  -1   1   20.72    3.12
  -6   1  -1   19.39    1.28
  -6   1  -1   20.85    1.20
  -6   1  -1   23.60    1.28
   6  -1   2   23.92    1.44
   6  -1   2   24.71    1.46
  -6   1  -2   25.75    1.52
  -6   1  -2   23.95    1.41
   6  -1   2   22.31    3.01
   6  -1   3  125.11    3.94
  -6   1  -3  123.35    3.97
   6  -1   3  117.95    7.05
  -6   1  -3  135.08    3.95
  -6   1  -4    5.87    0.82
   6  -1   4    4.58    0.74
  -6   1  -4    5.96    0.84
   6  -1   5  116.20    3.82
  -6   1  -5  124.71    3.93
   6  -1   6   15.68    1.33
   6  -1   7   14.81    1.45
   6  -1   8    1.96    0.83
   6  -1   9    8.15    0.88
  -6   0  10    0.65    0.49
  -6   0  10    0.41    0.51
  -6   0   9    1.07    0.56
  -6   0   9    0.54    0.62
  -6   0   8   -0.46    0.91
  -6   0   7    1.05    1.07
  -6   0   6    5.26    0.85
  -6   0   6    4.50    1.14
  -6   0   5    5.05    0.97
  -6   0   5    4.72    1.00
   6   0  -4   11.87    2.21
  -6   0   4   14.90    1.25
  -6   0   4   17.28    1.41
  -6   0   3    1.13    0.60
   6   0  -3    1.39    1.05
  -6   0   3    1.68    0.67
  -6   0   2   13.28    1.12
  -6   0   2   10.64    0.95
   6   0  -2   13.75    2.44
  -6   0   2   11.00    0.91
  -6   0   1    9.39    0.85
   6   0  -1   10.27    2.27
  -6   0   1   10.87    0.96
  -6   0   1   10.94    0.90
   6   0   0   31.41    3.71
  -6   0   0   26.96    1.52
  -6   0   0   30.34    1.57
  -6   0   0   30.51    1.55
  -6   0  -1   -0.28    0.55
   6   0   1   -0.83    1.16
  -6   0  -1    0.80    0.42
  -6   0  -1    0.80    0.35
   6   0   2   58.44    4.95
  -6   0  -2   63.94    2.58
  -6   0  -2   63.14    2.35
  -6   0  -2   66.58    2.51
   6   0   3   15.10    2.52
   6   0   3   22.28    1.35
  -6   0  -3   19.80    1.41
   6   0   3   17.43    2.59
  -6   0  -3   22.53    1.38
  -6   0  -4   22.69    1.56
   6   0   4   20.75    2.99
  -6   0  -4   22.75    1.48
   6   0   5   18.09    1.34
  -6   0  -5   18.04    1.41
  -6   0  -5   20.64    1.56
  -6   0  -6   10.04    1.22
   6   0   6   10.33    1.10
  -6   0  -6    8.38    1.09
  -6   0  -7    0.65    0.79
   6   0   8   23.00    1.49
  -6   0  -8   20.68    1.40
   6   0   9    1.05    0.62
  -6  -1  10    1.75    0.52
  -6  -1  10    1.75    0.49
  -6  -1   9   -0.29    0.57
  -6  -1   9   -0.49    0.57
  -6  -1   8    2.02    0.75
  -6  -1   8    3.82    0.95
  -6  -1   7    1.41    0.73
  -6  -1   7    0.69    0.89
  -6  -1   6    5.58    1.22
  -6  -1   5    8.53    0.98
  -6  -1   5   10.20    1.31
  -6  -1   4    5.10    0.82
   6   1  -4    4.57    1.43
  -6  -1   4    6.35    1.14
  -6  -1   3    8.18    0.94
   6   1  -3    4.70    1.74
  -6  -1   3    7.15    0.96
  -6  -1   2   -0.34    0.58
  -6  -1   2    0.91    0.52
   6   1  -2    1.04    1.26
  -6  -1   2    0.29    0.49
   6   1  -1   37.09    4.19
  -6  -1   1   41.40    1.95
  -6  -1   1   38.92    1.89
  -6  -1   1   42.09    1.90
  -6  -1   0    0.80    0.39
   6   1   0   -0.08    1.10
  -6  -1   0    0.17    0.41
  -6  -1   0    0.57    0.56
   6   1   1   70.43    5.82
  -6  -1  -1   71.27    2.79
  -6  -1  -1   68.61    2.62
  -6  -1  -1   73.05    2.71
   6   1   2   34.21    3.92
   6   1   2   31.12    3.33
  -6  -1  -2   41.81    2.07
  -6  -1  -2   40.57    1.92
  -6  -1  -2   44.02    1.96
  -6  -1  -3    0.90    0.65
   6   1   3    0.80    1.09
   6   1   3    1.32    1.23
  -6  -1  -3    0.74    0.43
  -6  -1  -3    1.51    0.84
  -6  -1  -4   17.41    1.46
  -6  -1  -4   16.43    1.38
  -6  -1  -5    2.06    0.95
  -6  -1  -5    1.36    0.85
  -6  -1  -6    4.32    1.12
  -6  -1  -6    3.10    0.90
  -6  -1  -7    5.34    1.00
  -6  -1  -7    4.95    0.84
  -6  -1  -8    0.34    0.72
  -6  -1  -9    6.65    0.75
   6   1   9    9.38    0.85
  -6  -2  10    0.68    0.45
  -6  -2   9   -0.29    0.50
  -6  -2   9   -0.63    0.53
  -6  -2   8   18.63    1.37
  -6  -2   8   20.78    1.43
  -6  -2   7    2.31    0.74
  -6  -2   7    5.50    1.09
  -6  -2   6   31.00    1.93
  -6  -2   5   32.50    1.97
  -6  -2   4   97.31    3.31
  -6  -2   4  104.12    3.70
  -6  -2   3   19.75    1.37
  -6  -2   3   18.05    1.46
  -6  -2   3   18.63    1.42
  -6  -2   2   21.84    1.31
  -6  -2   2   21.29    1.42
  -6  -2   2   19.91    1.45
  -6  -2   2   22.32    1.46
  -6  -2   1    8.87    0.91
  -6  -2   1    8.21    0.77
  -6  -2   1    6.94    0.96
  -6  -2   1    8.77    0.99
  -6  -2   0   79.48    2.73
  -6  -2   0   73.39    2.89
  -6  -2   0   76.15    2.91
  -6  -2   0   78.79    2.86
  -6  -2  -1    9.61    0.98
  -6  -2  -1    9.27    0.82
   6   2   1    5.72    1.46
  -6  -2  -1   10.55    1.01
  -6  -2  -1    9.66    1.06
  -6  -2  -2   83.08    2.86
  -6  -2  -2   83.77    2.97
  -6  -2  -2   83.77    3.12
  -6  -2  -2   81.55    2.97
  -6  -2  -3    7.43    1.09
  -6  -2  -3    8.43    1.03
  -6  -2  -3   10.22    1.22
  -6  -2  -4  113.19    3.81
  -6  -2  -4  107.36    3.80
  -6  -2  -5    0.71    0.94
  -6  -2  -5    2.74    0.97
  -6  -2  -6   23.94    1.73
  -6  -2  -6   25.22    1.80
  -6  -2  -7    1.19    0.80
  -6  -2  -7    0.69    0.68
  -6  -2  -8   12.66    1.14
  -6  -2  -8   11.77    0.93
  -6  -2  -9    1.46    0.53
  -6  -3   9    7.20    0.80
  -6  -3   8    2.33    0.71
  -6  -3   8    0.90    0.61
  -6  -3   7   33.11    1.74
  -6  -3   7   28.38    1.70
  -6  -3   6   16.24    1.27
  -6  -3   6   14.63    1.20
  -6  -3   6   15.29    1.41
  -6  -3   5   72.87    2.98
  -6  -3   4    0.46    0.78
  -6  -3   4   -0.45    0.92
  -6  -3   3   15.84    1.36
  -6  -3   3   17.29    1.33
  -6  -3   3   14.94    1.19
  -6  -3   3   16.47    1.40
  -6  -3   2   35.27    1.82
  -6  -3   2   35.86    1.85
  -6  -3   2   38.11    2.01
  -6  -3   2   39.16    1.98
  -6  -3   1   85.15    3.02
  -6  -3   1   84.90    3.16
  -6  -3   1   89.03    3.27
  -6  -3   1   91.86    3.21
  -6  -3   0    4.07    0.92
  -6  -3   0    2.15    0.53
   6   3   0    2.22    1.05
  -6  -3   0    3.37    0.95
  -6  -3   0    2.50    0.84
  -6  -3  -1   85.10    3.00
   6   3   1   75.44    5.51
  -6  -3  -1   88.80    3.28
  -6  -3  -1   91.63    3.24
  -6  -3  -1   84.88    3.20
  -6  -3  -2   24.47    1.49
  -6  -3  -2   26.09    1.72
  -6  -3  -2   24.69    1.61
  -6  -3  -2   27.23    1.69
  -6  -3  -3   40.75    1.99
  -6  -3  -3   43.69    2.28
  -6  -3  -3   43.01    2.09
  -6  -3  -3   41.71    2.10
  -6  -3  -4   50.61    2.30
  -6  -3  -4   54.78    2.20
  -6  -3  -4   58.01    2.59
  -6  -3  -4   55.57    2.50
  -6  -3  -5   14.28    1.39
  -6  -3  -5   13.18    1.23
  -6  -3  -5   13.88    1.42
  -6  -3  -6   89.81    3.24
  -6  -3  -6  100.06    3.51
  -6  -3  -6  103.13    3.64
  -6  -3  -7   59.67    2.30
  -6  -3  -7   56.71    2.47
  -6  -3  -8    3.47    0.77
  -6  -3  -8    4.09    0.64
  -6  -3  -9    8.57    0.69
  -6  -4   9    2.00    0.52
  -6  -4   9    2.91    0.54
  -6  -4   8    0.65    0.60
  -6  -4   8    0.25    0.58
  -6  -4   8    0.68    0.56
  -6  -4   7    7.43    1.00
  -6  -4   7    6.81    0.87
  -6  -4   7    7.08    0.87
  -6  -4   7    7.95    0.91
  -6  -4   6    0.38    0.74
  -6  -4   6    0.14    0.61
  -6  -4   6   -0.54    0.62
  -6  -4   6   -0.58    0.74
  -6  -4   5    0.16    0.82
  -6  -4   5   -0.10    0.58
  -6  -4   5   -0.46    0.75
  -6  -4   4   26.30    1.70
  -6  -4   4   28.97    1.74
  -6  -4   4   24.35    1.51
  -6  -4   4   25.70    1.63
  -6  -4   3   89.02    3.24
  -6  -4   3   89.34    3.30
  -6  -4   3   86.25    3.03
  -6  -4   3   88.20    3.19
  -6  -4   2    2.63    0.85
  -6  -4   2    2.98    0.91
  -6  -4   2    3.45    0.68
  -6  -4   2    2.95    0.97
  -6  -4   2    3.08    0.78
  -6  -4   1   89.98    3.19
  -6  -4   1   80.79    3.11
  -6  -4   1   89.70    3.31
  -6  -4   1   85.83    3.01
  -6  -4   1   91.72    3.24
  -6  -4   0   21.74    1.43
  -6  -4   0   20.46    1.54
  -6  -4   0   19.74    1.52
  -6  -4   0   21.85    1.34
  -6  -4   0   24.42    1.59
  -6  -4  -1   34.77    1.87
  -6  -4  -1   33.54    1.98
  -6  -4  -1   37.65    2.03
  -6  -4  -1   40.08    1.98
  -6  -4  -2   13.76    1.35
  -6  -4  -2   11.40    1.14
  -6  -4  -2   13.32    1.30
  -6  -4  -2   13.74    1.35
  -6  -4  -3   34.37    1.90
  -6  -4  -3   41.40    1.96
  -6  -4  -3   39.69    2.16
  -6  -4  -3   36.94    2.01
  -6  -4  -4   14.29    1.35
  -6  -4  -4   11.96    1.21
  -6  -4  -4   12.73    1.10
  -6  -4  -4   11.39    1.52
  -6  -4  -5  130.76    4.14
  -6  -4  -5  124.88    4.11
  -6  -4  -6    4.93    0.99
  -6  -4  -6    3.91    0.82
  -6  -4  -6    5.17    0.88
  -6  -4  -7   23.27    1.35
  -6  -4  -7   25.77    1.35
  -6  -4  -7   29.04    1.45
  -6  -4  -7   26.11    1.59
  -6  -4  -8    0.89    0.55
  -6  -4  -8    0.71    0.45
  -6  -5   8    5.29    0.65
  -6  -5   8    5.84    0.81
  -6  -5   8    4.58    0.62
  -6  -5   7    0.27    0.54
  -6  -5   7    0.14    0.62
  -6  -5   7    0.13    0.49
  -6  -5   6    1.87    0.69
  -6  -5   6    1.52    0.77
  -6  -5   6    1.61    0.60
  -6  -5   6    1.43    0.58
  -6  -5   5   11.79    1.10
  -6  -5   5   11.30    1.18
  -6  -5   5   10.23    0.99
  -6  -5   5    9.95    1.03
  -6  -5   5    9.70    1.02
  -6  -5   4   -0.51    0.79
  -6  -5   4   -0.35    0.72
  -6  -5   4   -0.69    0.60
  -6  -5   4   -0.21    0.66
  -6  -5   3   12.99    1.21
  -6  -5   3   10.79    1.12
  -6  -5   3   10.43    1.04
  -6  -5   3   11.72    1.23
  -6  -5   2   14.33    1.24
  -6  -5   2   11.94    1.21
  -6  -5   2   10.51    1.04
  -6  -5   2   13.12    1.26
  -6  -5   1   28.14    1.72
  -6  -5   1   25.06    1.63
  -6  -5   1   28.78    1.78
  -6  -5   1   26.46    1.58
  -6  -5   1   29.32    1.69
  -6  -5   0   20.95    1.45
  -6  -5   0   20.51    1.60
  -6  -5   0   17.31    1.42
  -6  -5   0   17.83    1.40
  -6  -5   0   19.51    1.41
  -6  -5  -1    4.04    0.93
  -6  -5  -1    3.99    0.88
  -6  -5  -1    3.34    1.02
  -6  -5  -1    3.29    0.95
  -6  -5  -1    4.32    1.09
  -6  -5  -2    0.88    0.76
  -6  -5  -2    0.08    0.76
  -6  -5  -2    1.27    0.82
  -6  -5  -2    0.86    0.99
  -6  -5  -3   17.79    1.39
  -6  -5  -3   19.84    1.36
  -6  -5  -3   18.42    1.56
  -6  -5  -3   18.35    1.41
  -6  -5  -4   18.49    1.34
  -6  -5  -4   19.57    1.44
  -6  -5  -4   20.32    1.52
  -6  -5  -4   22.37    1.53
  -6  -5  -5    5.35    0.95
  -6  -5  -5    4.43    0.91
  -6  -5  -5    3.19    0.65
  -6  -5  -5    4.71    0.91
  -6  -5  -6    0.71    0.71
  -6  -5  -6    0.46    0.57
  -6  -5  -6    0.35    0.50
  -6  -5  -6    1.18    0.67
  -6  -5  -7    2.99    0.63
  -6  -5  -7    1.81    0.55
  -6  -5  -7    2.27    0.58
  -6  -6   7    0.17    0.49
  -6  -6   7    0.19    0.42
  -6  -6   6    1.49    0.53
  -6  -6   6    0.65    0.57
  -6  -6   6    1.41    0.55
  -6  -6   5   -0.02    0.53
  -6  -6   5   -0.06    0.67
  -6  -6   5    0.41    0.55
  -6  -6   4   -0.28    0.57
  -6  -6   4    0.93    0.67
  -6  -6   4    0.85    0.68
  -6  -6   4    0.81    0.62
  -6  -6   4    1.10    0.57
  -6  -6   3    0.28    0.60
  -6  -6   3    0.29    0.66
  -6  -6   3   -1.63    0.82
  -6  -6   3   -0.65    0.58
  -6  -6   3    0.36    0.62
  -6  -6   2   -0.13    0.61
  -6  -6   2    0.34    0.74
  -6  -6   2    1.37    0.82
  -6  -6   2    0.75    0.58
  -6  -6   2   -0.24    0.75
  -6  -6   1    6.36    0.87
  -6  -6   1    5.11    0.87
  -6  -6   1    5.50    1.06
  -6  -6   1    6.10    0.86
  -6  -6   1    5.28    0.94
  -6  -6   0    0.30    0.62
  -6  -6   0   -0.41    0.72
  -6  -6   0    0.96    0.87
  -6  -6   0   -0.26    0.68
  -6  -6  -1    6.16    0.93
  -6  -6  -1    5.50    0.91
  -6  -6  -1    4.99    0.99
  -6  -6  -1    5.33    0.92
  -6  -6  -2   13.45    1.14
  -6  -6  -2   13.01    1.21
  -6  -6  -2   12.90    1.22
  -6  -6  -2   12.22    1.14
  -6  -6  -3    1.30    0.70
  -6  -6  -3    0.81    0.68
  -6  -6  -3    1.16    0.75
  -6  -6  -3    1.43    0.79
  -6  -6  -4    1.47    0.69
  -6  -6  -4    1.97    0.75
  -6  -6  -4    1.65    0.69
  -6  -6  -4    1.41    0.62
  -6  -6  -5    5.32    0.77
  -6  -6  -5    4.47    0.77
  -6  -6  -5    5.16    0.77
  -6  -6  -6    0.20    0.49
  -6  -6  -6   -0.20    0.48
  -6  -6  -6    0.69    0.49
  -6  -7   6    2.42    0.55
  -6  -7   5   -0.29    0.52
  -6  -7   5   -0.66    0.45
  -6  -7   4   16.64    1.05
  -6  -7   4   18.04    1.22
  -6  -7   4   14.56    1.03
  -6  -7   3   -0.65    0.62
  -6  -7   3    0.29    0.61
  -6  -7   3   -0.37    0.54
  -6  -7   2   31.38    1.66
  -6  -7   2   33.37    1.66
  -6  -7   2   29.98    1.56
  -6  -7   1    2.92    0.72
  -6  -7   1    1.50    0.76
  -6  -7   0    9.52    0.84
  -6  -7   0   10.04    0.99
  -6  -7   0   10.72    1.10
  -6  -7  -1    4.30    0.68
  -6  -7  -1    4.79    0.81
  -6  -7  -1    5.18    0.90
  -6  -7  -2    5.46    0.72
  -6  -7  -2    4.15    0.75
  -6  -7  -2    4.84    0.83
  -6  -7  -2    7.08    0.84
  -6  -7  -3    2.88    0.66
  -6  -7  -3    3.27    0.72
  -6  -7  -3    2.14    0.72
  -6  -7  -3    3.26    0.67
  -6  -7  -4   21.01    1.15
  -6  -7  -4   19.10    1.22
  -6  -7  -4   18.70    1.09
  -6  -7  -4   15.99    1.06
  -6  -8   3    4.83    0.61
  -6  -8   2   14.15    1.02
  -6  -8   2   17.59    1.08
  -6  -8   1    7.53    0.75
  -6  -8   1    7.43    0.86
  -6  -8   0   11.80    1.02
  -6  -8   0   11.87    0.91
  -6  -8  -1    7.83    0.78
  -6  -8  -1    6.80    0.81
  -6  -8  -2    9.85    0.82
  -6  -8  -2    8.25    0.83
   7  -8  -3    0.81    0.44
   7  -8  -2    0.21    0.55
   7  -8  -2    0.51    0.40
   7  -8  -1   -0.69    0.56
   7  -8  -1    0.14    0.41
   7  -8   0    0.91    0.56
   7  -8   0    0.24    0.54
   7  -8   0   -0.81    0.46
   7  -8   1    1.67    0.56
   7  -8   1    1.31    0.62
   7  -8   2   -0.25    0.53
   7  -8   2   -0.04    0.53
   7  -8   2   -0.47    0.46
  -7   7   5    3.02    0.62
   7  -7  -5    1.64    0.51
  -7   7   4    4.74    0.82
   7  -7  -4    4.55    0.68
  -7   7   3    0.14    0.58
   7  -7  -3    0.25    0.62
   7  -7  -3    0.36    0.47
  -7   7   2    7.80    0.84
   7  -7  -2    7.64    0.91
   7  -7  -2    9.52    0.90
   7  -7  -2    8.12    0.81
  -7   7   1    0.45    0.53
   7  -7  -1    0.76    0.71
   7  -7  -1    0.09    0.60
   7  -7  -1   -0.13    0.55
   7  -7   0    3.10    0.77
   7  -7   0    4.14    0.84
   7  -7   0    3.25    0.62
   7  -7   1    0.15    0.69
   7  -7   1    1.25    0.66
   7  -7   1    0.83    0.81
   7  -7   1    0.83    0.57
   7  -7   2    3.81    0.85
   7  -7   2    3.41    0.75
   7  -7   2    0.98    0.71
   7  -7   2    2.52    0.63
   7  -7   3    1.58    0.71
   7  -7   3    1.02    0.63
   7  -7   3    1.70    0.76
   7  -7   3    1.24    0.56
   7  -7   4   -0.14    0.55
   7  -7   4    0.52    0.63
  -7   6   6   -0.31    0.55
   7  -6  -6    0.06    0.46
  -7   6   5    3.52    0.84
   7  -6  -5    4.52    0.76
  -7   6   4    6.35    0.95
   7  -6  -4    5.79    0.78
  -7   6   3    9.08    1.03
   7  -6  -3    7.86    0.94
   7  -6  -3   10.47    0.96
   7  -6  -3    7.14    0.86
  -7   6   2   12.82    1.15
   7  -6  -2   11.37    1.08
   7  -6  -2   12.43    1.10
   7  -6  -2   10.67    1.02
  -7   6   1    2.68    0.78
   7  -6  -1    4.29    0.87
   7  -6  -1    3.86    0.93
   7  -6  -1    2.97    0.73
  -7   6   0    5.96    0.85
   7  -6   0    6.56    1.04
   7  -6   0    6.37    1.03
   7  -6   0    6.22    1.12
   7  -6   0    5.57    0.80
   7  -6   1    3.89    0.99
   7  -6   1    1.78    0.83
   7  -6   1    1.50    0.80
   7  -6   1    2.74    0.66
   7  -6   2    7.49    1.07
   7  -6   2    6.56    0.99
   7  -6   2    6.88    1.06
   7  -6   2    6.70    0.87
   7  -6   3    1.19    0.83
   7  -6   3    1.48    0.77
   7  -6   3    0.35    0.79
   7  -6   3    0.93    0.54
   7  -6   4   15.10    1.22
   7  -6   4   12.42    0.96
   7  -6   4   12.71    1.25
   7  -6   5    4.60    0.79
   7  -6   5    3.51    0.78
   7  -6   6    3.26    0.65
  -7   5   7    4.26    0.70
  -7   5   7    4.59    0.68
  -7   5   6    1.57    0.70
  -7   5   6    0.63    0.61
  -7   5   5   14.28    1.30
   7  -5  -5   12.43    1.04
  -7   5   4    0.81    0.85
   7  -5  -4    0.98    0.62
   7  -5  -4   -0.09    0.61
  -7   5   3   12.87    1.29
   7  -5  -3   12.17    1.13
   7  -5  -3   10.61    1.01
  -7   5   2    0.77    0.81
   7  -5  -2   -0.01    0.67
   7  -5  -2    0.77    0.58
   7  -5  -2   -0.55    0.80
  -7   5   1    7.48    1.06
   7  -5  -1    7.36    1.01
   7  -5  -1    7.48    0.99
   7  -5  -1    8.05    0.95
   7  -5  -1    7.77    1.21
  -7   5   0   -0.53    0.76
   7  -5   0    0.57    0.79
   7  -5   0   -0.78    0.92
   7  -5   0    0.53    0.61
   7  -5   0    1.09    0.93
  -7   5  -1   11.09    1.09
   7  -5   1   11.91    1.25
   7  -5   1   11.54    1.33
   7  -5   1    8.95    0.95
   7  -5   1   10.30    1.24
   7  -5   2    1.56    0.91
   7  -5   2   -0.04    0.93
   7  -5   2    0.09    0.55
   7  -5   2    0.33    0.90
   7  -5   3   43.06    2.19
   7  -5   3   43.46    2.18
   7  -5   3   44.85    2.21
   7  -5   4    0.24    0.59
   7  -5   4   -0.88    0.87
   7  -5   4   -0.77    0.87
   7  -5   5   10.68    1.14
   7  -5   5    9.89    1.06
   7  -5   6   -0.09    0.63
   7  -5   6   -0.41    0.61
  -7   4   8    3.32    0.65
  -7   4   7    1.61    0.59
  -7   4   7    3.58    0.75
  -7   4   6    3.61    0.86
  -7   4   6    2.64    0.87
  -7   4   5    7.24    1.15
   7  -4  -5    4.71    0.71
  -7   4   5    5.61    0.89
  -7   4   4    2.48    0.98
   7  -4  -4    2.45    0.73
  -7   4   4    3.48    0.76
  -7   4   3   -1.04    1.06
   7  -4  -3   -0.01    0.56
   7  -4  -3   -0.69    0.87
  -7   4   2   10.96    1.23
   7  -4  -2   12.44    1.16
   7  -4  -2   10.25    1.00
   7  -4  -2   10.89    1.28
  -7   4   1   -0.15    0.80
   7  -4  -1   -0.10    0.74
   7  -4  -1    0.16    0.82
   7  -4  -1    0.79    0.60
   7  -4  -1    0.32    0.88
  -7   4   0   -0.31    0.83
   7  -4   0    1.94    0.80
   7  -4   0    0.23    0.91
   7  -4   0    0.47    0.52
   7  -4   0   -0.98    0.97
  -7   4  -1    1.43    0.86
   7  -4   1    2.07    0.88
   7  -4   1    4.15    1.01
   7  -4   1    1.30    0.97
  -7   4  -2    1.75    0.74
   7  -4   2    0.02    0.83
   7  -4   2    0.08    0.88
   7  -4   2    1.23    0.88
   7  -4   3    8.85    1.01
   7  -4   3   11.82    1.35
   7  -4   3   10.59    1.30
   7  -4   3   12.54    1.31
   7  -4   4   -0.05    0.79
   7  -4   4    0.58    1.07
   7  -4   4    1.88    0.90
   7  -4   5   10.33    1.09
   7  -4   5   11.04    1.22
   7  -4   5   11.27    1.11
   7  -4   6   -0.29    0.61
   7  -4   6    0.26    0.72
   7  -4   6   -0.36    0.57
   7  -4   7    1.05    0.58
   7  -4   7    2.98    0.65
  -7   3   8   -0.15    0.57
  -7   3   7   -0.43    0.57
  -7   3   7   -0.39    0.69
  -7   3   6    0.43    0.75
  -7   3   6    0.35    0.79
  -7   3   5    1.24    0.95
   7  -3  -5    0.85    0.72
  -7   3   5   -0.80    0.79
  -7   3   4   -0.12    0.94
   7  -3  -4    0.16    0.82
  -7   3   4    2.21    0.80
  -7   3   3    1.67    1.08
   7  -3  -3    2.26    0.98
  -7   3   3    1.89    0.75
  -7   3   2    0.64    0.91
   7  -3  -2    0.45    1.02
  -7   3   2    0.62    0.62
  -7   3   1    1.10    0.89
   7  -3  -1    1.95    1.04
  -7   3   0    9.45    1.17
   7  -3   0   10.92    1.34
  -7   3  -1    4.39    0.96
   7  -3   1    4.97    0.91
   7  -3   1    5.10    1.07
  -7   3  -2    3.08    0.87
   7  -3   2    0.86    0.72
   7  -3   2    0.92    0.81
   7  -3   2    1.88    1.05
   7  -3   2    0.90    0.91
   7  -3   3    0.55    0.83
   7  -3   3    1.30    1.01
   7  -3   3    1.70    0.89
  -7   3  -3    0.46    0.71
   7  -3   4   -0.16    0.79
   7  -3   4    0.39    0.96
   7  -3   4   -0.31    0.78
   7  -3   5    1.02    0.73
   7  -3   5    1.29    0.92
   7  -3   5    2.34    0.76
   7  -3   6    2.55    0.77
   7  -3   6    2.63    0.85
   7  -3   7    2.85    0.75
   7  -3   7    2.89    0.67
   7  -3   8    7.40    0.76
  -7   2   9   -0.08    0.44
  -7   2   8    3.21    0.59
  -7   2   8    5.08    0.84
  -7   2   7    0.32    0.56
  -7   2   7    0.80    0.80
  -7   2   6   14.67    1.26
  -7   2   6   13.64    1.37
  -7   2   6   11.24    1.02
  -7   2   5    0.78    0.86
  -7   2   5    1.12    0.61
  -7   2   5    0.17    0.86
  -7   2   4    8.66    1.23
  -7   2   4   10.49    1.22
  -7   2   3    1.80    0.96
  -7   2   3    2.43    0.85
  -7   2   2    2.42    1.07
  -7   2   2    0.23    0.66
  -7   2   1    6.57    1.16
   7  -2  -1    6.00    1.16
  -7   2   1    5.62    0.81
  -7   2   0    0.66    0.92
   7  -2   0   -0.40    1.00
  -7   2  -1    6.15    1.09
   7  -2   1    6.59    1.11
   7  -2   2    4.21    1.01
  -7   2  -2    4.23    0.99
   7  -2   3    1.61    1.04
   7  -2   3   -0.27    0.82
  -7   2  -3    1.05    0.75
   7  -2   4    8.22    1.23
   7  -2   4    8.82    1.06
  -7   2  -4    9.12    0.95
   7  -2   5    2.93    0.91
   7  -2   5    2.85    0.93
   7  -2   6    1.15    0.83
   7  -2   6    1.16    0.80
   7  -2   6    0.96    0.62
   7  -2   7    0.10    0.69
   7  -2   7    0.56    0.57
   7  -2   7    1.26    0.58
   7  -2   8   -0.79    0.60
  -7   1   9    4.39    0.60
  -7   1   9    5.77    0.67
  -7   1   8   11.68    1.06
  -7   1   7    7.27    1.11
  -7   1   6   28.60    1.63
  -7   1   6   28.47    1.87
  -7   1   5    9.53    1.17
  -7   1   5    7.53    0.98
  -7   1   5    9.01    1.21
  -7   1   4   37.60    2.06
  -7   1   4   41.92    2.21
  -7   1   4   38.32    1.88
  -7   1   3   12.13    1.32
  -7   1   3   13.38    1.13
  -7   1   3   14.30    1.34
  -7   1   2   23.21    1.74
  -7   1   2   21.42    1.51
  -7   1   2   22.51    1.44
  -7   1   1    4.44    1.11
  -7   1   1    4.21    0.79
  -7   1   1    3.22    0.82
  -7   1   0   13.64    1.40
  -7   1   0   11.33    1.03
  -7   1   0   13.14    1.16
  -7   1  -1    0.04    0.61
   7  -1   1    0.00    0.85
  -7   1  -1   -0.33    0.92
   7  -1   2   19.18    1.50
  -7   1  -2   20.70    1.52
  -7   1  -2   19.73    1.39
   7  -1   3    1.37    0.76
  -7   1  -3   -0.59    0.76
   7  -1   4   21.43    1.58
   7  -1   4   20.89    1.35
  -7   1  -4   21.39    1.47
   7  -1   5    2.16    0.89
  -7   1  -5    0.41    0.65
   7  -1   6    5.72    1.03
   7  -1   6    6.23    0.90
   7  -1   7   -0.77    0.70
   7  -1   8    3.32    0.67
   7  -1   8    1.11    0.45
  -7   0   9    4.96    0.65
  -7   0   9    5.64    0.68
  -7   0   8    0.33    0.64
  -7   0   7   28.51    1.84
  -7   0   6    1.68    0.89
  -7   0   5   39.78    2.00
  -7   0   5   36.61    2.09
  -7   0   5   32.01    1.82
  -7   0   4    0.42    0.79
  -7   0   4    0.55    0.73
  -7   0   4    1.42    0.92
  -7   0   3   59.41    2.61
  -7   0   3   58.18    2.62
  -7   0   3   52.51    2.32
  -7   0   2    4.23    1.16
  -7   0   2    3.09    0.81
  -7   0   2    2.21    0.90
  -7   0   1   68.50    2.78
  -7   0   1   62.59    2.65
  -7   0   1   65.46    2.59
  -7   0   0    8.46    1.04
  -7   0   0    6.43    0.94
  -7   0   0    7.91    1.25
  -7   0  -1   38.88    2.05
  -7   0  -1   34.06    1.81
  -7   0  -1   39.44    1.98
  -7   0  -2    3.43    0.78
   7   0   2    3.99    0.83
  -7   0  -2    3.61    0.74
  -7   0  -2    3.26    1.00
   7   0   3   15.63    1.21
  -7   0  -3   17.14    1.41
  -7   0  -3   17.85    1.33
  -7   0  -4    0.71    0.70
  -7   0  -4    1.38    0.91
  -7   0  -5    8.90    1.07
   7   0   5    9.07    1.03
  -7   0  -5    7.72    0.96
  -7   0  -6    7.54    0.97
  -7   0  -6    6.87    0.90
   7   0   7    5.00    0.87
   7   0   8    2.65    0.62
  -7  -1   9   -0.62    0.48
  -7  -1   9    0.74    0.41
  -7  -1   8    4.76    0.80
  -7  -1   8    4.96    0.76
  -7  -1   7    0.30    0.77
  -7  -1   6   11.87    1.19
  -7  -1   6   14.69    1.40
  -7  -1   5    4.10    0.95
  -7  -1   5    5.44    1.07
  -7  -1   4   11.13    1.19
  -7  -1   4   11.44    1.33
  -7  -1   4    9.58    1.13
  -7  -1   3   13.97    1.26
  -7  -1   3   11.92    1.27
  -7  -1   3   10.87    1.24
  -7  -1   2   32.82    1.89
  -7  -1   2   31.53    1.90
  -7  -1   2   30.69    1.81
  -7  -1   1   20.04    1.53
  -7  -1   1   20.64    1.47
  -7  -1   1   19.98    1.46
  -7  -1   0   34.20    1.94
  -7  -1   0   33.06    1.83
  -7  -1   0   33.72    1.91
  -7  -1  -1   25.68    1.74
  -7  -1  -1   24.57    1.51
  -7  -1  -1   28.26    1.64
   7   1   2   18.70    1.33
  -7  -1  -2   16.53    1.28
  -7  -1  -2   20.93    1.57
  -7  -1  -2   19.95    1.44
  -7  -1  -3   29.55    1.87
  -7  -1  -3   30.53    1.63
  -7  -1  -3   31.01    1.76
  -7  -1  -4    1.77    0.77
  -7  -1  -4    2.05    0.93
   7   1   5   22.68    1.38
  -7  -1  -5   22.33    1.53
  -7  -1  -5   25.43    1.64
  -7  -1  -6    0.26    0.68
  -7  -1  -6    1.01    0.73
  -7  -1  -7    9.54    0.92
   7   1   8    1.92    0.53
  -7  -2   8    0.03    0.56
  -7  -2   8    0.42    0.50
  -7  -2   7    1.35    0.69
  -7  -2   7    2.07    0.65
  -7  -2   7    3.28    0.80
  -7  -2   6    1.49    0.78
  -7  -2   6    0.97    0.56
  -7  -2   6    0.87    0.76
  -7  -2   5    1.56    0.79
  -7  -2   5    2.44    0.68
  -7  -2   5    1.21    0.89
  -7  -2   4    1.23    0.88
  -7  -2   4    0.04    0.53
  -7  -2   4    0.06    0.87
  -7  -2   4   -0.30    0.65
  -7  -2   3    0.21    0.80
  -7  -2   3    0.85    0.86
  -7  -2   3    0.75    0.77
  -7  -2   2    0.24    0.83
  -7  -2   2    0.75    0.90
  -7  -2   2    0.98    0.84
  -7  -2   1    1.52    0.85
  -7  -2   1    1.17    0.86
  -7  -2   1    0.17    0.91
  -7  -2   0   18.58    1.47
  -7  -2   0   16.51    1.44
  -7  -2   0   20.46    1.46
  -7  -2  -1    2.92    0.88
  -7  -2  -1    2.50    0.82
  -7  -2  -1    0.88    0.92
  -7  -2  -2   29.79    1.87
  -7  -2  -2   30.93    1.71
  -7  -2  -2   31.62    1.76
  -7  -2  -3   16.03    1.40
  -7  -2  -3   16.22    1.30
  -7  -2  -4   14.06    1.22
  -7  -2  -4   15.16    1.37
  -7  -2  -5   22.53    1.52
  -7  -2  -5   20.66    1.52
  -7  -2  -6    5.37    0.88
  -7  -2  -6    6.28    0.89
  -7  -2  -7    5.19    0.71
  -7  -2  -7    5.71    0.71
  -7  -3   8    0.33    0.48
  -7  -3   7   -0.03    0.61
  -7  -3   7   -0.15    0.55
  -7  -3   7   -0.20    0.56
  -7  -3   6   -0.19    0.71
  -7  -3   6   -1.06    0.59
  -7  -3   6    0.46    0.66
  -7  -3   5    1.76    0.77
  -7  -3   5    0.05    0.55
  -7  -3   5    1.28    0.78
  -7  -3   4   -0.48    0.77
  -7  -3   4    0.26    0.57
  -7  -3   4   -0.03    0.77
  -7  -3   3   -0.02    0.80
  -7  -3   3    0.40    0.63
  -7  -3   3   -0.06    0.82
  -7  -3   3    0.26    0.63
  -7  -3   2    1.48    0.88
  -7  -3   2    0.72    0.59
  -7  -3   2    1.71    0.83
  -7  -3   2    0.91    0.78
  -7  -3   1    9.60    1.14
  -7  -3   1    7.75    0.88
  -7  -3   1    7.52    1.04
  -7  -3   1    6.92    1.05
  -7  -3   0    0.16    0.85
  -7  -3   0    0.60    0.56
  -7  -3   0   -0.51    0.87
  -7  -3   0    0.02    0.86
  -7  -3  -1    0.72    0.75
  -7  -3  -1    2.89    0.68
  -7  -3  -1    1.57    0.79
  -7  -3  -1    1.76    0.91
  -7  -3  -2    2.91    0.84
  -7  -3  -2    1.93    0.72
  -7  -3  -2    2.81    0.89
  -7  -3  -3   -0.04    0.80
  -7  -3  -3   -0.33    0.64
  -7  -3  -3    0.60    0.89
  -7  -3  -4    1.49    0.81
  -7  -3  -4    0.10    0.83
  -7  -3  -5    3.89    0.88
  -7  -3  -5    2.17    0.80
  -7  -3  -6    1.27    0.71
  -7  -3  -6   -0.59    0.59
  -7  -3  -7    3.50    0.60
  -7  -4   7    3.01    0.62
  -7  -4   7    2.58    0.58
  -7  -4   7    2.34    0.50
  -7  -4   6    2.41    0.65
  -7  -4   6    2.99    0.68
  -7  -4   6    4.37    0.70
  -7  -4   5    2.80    0.72
  -7  -4   5    2.22    0.66
  -7  -4   5    2.86    0.71
  -7  -4   4   26.26    1.53
  -7  -4   4   29.41    1.68
  -7  -4   4   28.24    1.62
  -7  -4   3    2.54    0.82
  -7  -4   3    2.06    0.71
  -7  -4   3    4.33    0.92
  -7  -4   2   20.71    1.34
  -7  -4   2   17.08    1.28
  -7  -4   2   22.86    1.51
  -7  -4   2   22.32    1.46
  -7  -4   1    5.61    0.92
  -7  -4   1    7.82    0.93
  -7  -4   1    7.43    1.02
  -7  -4   1    5.45    0.89
  -7  -4   0   20.73    1.33
  -7  -4   0   18.97    1.46
  -7  -4   0   20.22    1.48
  -7  -4   0   21.22    1.45
  -7  -4  -1    2.32    0.84
  -7  -4  -1    2.87    0.66
  -7  -4  -1    1.68    0.82
  -7  -4  -1    2.90    0.82
  -7  -4  -1    3.43    0.97
  -7  -4  -2   26.03    1.45
  -7  -4  -2   24.24    1.51
  -7  -4  -2   24.49    1.64
  -7  -4  -2   27.01    1.66
  -7  -4  -3    4.43    0.91
  -7  -4  -3    3.62    0.72
  -7  -4  -3    2.52    0.70
  -7  -4  -3    5.67    0.99
  -7  -4  -4   41.39    1.97
  -7  -4  -4   38.84    1.97
  -7  -4  -5    4.28    0.85
  -7  -4  -5    3.27    0.75
  -7  -4  -6   11.42    0.91
  -7  -4  -6   10.91    0.97
  -7  -5   6    2.13    0.55
  -7  -5   6    1.44    0.52
  -7  -5   5   25.43    1.24
  -7  -5   5   25.96    1.39
  -7  -5   5   24.58    1.29
  -7  -5   5   25.53    1.34
  -7  -5   4    5.63    0.78
  -7  -5   4    5.14    0.78
  -7  -5   4    5.12    0.80
  -7  -5   4    4.85    0.74
  -7  -5   3   25.28    1.44
  -7  -5   3   25.25    1.54
  -7  -5   3   26.55    1.50
  -7  -5   3   25.86    1.45
  -7  -5   2    0.36    0.65
  -7  -5   2    0.92    0.63
  -7  -5   2    1.55    0.82
  -7  -5   2    0.99    0.66
  -7  -5   1   25.59    1.45
  -7  -5   1   26.05    1.64
  -7  -5   1   28.23    1.57
  -7  -5   1   27.71    1.53
  -7  -5   0    0.99    0.69
  -7  -5   0   -0.37    0.56
  -7  -5   0    1.04    0.75
  -7  -5   0    0.59    0.69
  -7  -5   0    0.26    0.67
  -7  -5  -1   50.29    2.03
  -7  -5  -1   45.14    2.02
  -7  -5  -1   43.79    2.13
  -7  -5  -1   47.67    2.05
  -7  -5  -2    9.06    0.97
  -7  -5  -2    7.74    0.87
  -7  -5  -2    8.24    0.92
  -7  -5  -2    7.90    0.96
  -7  -5  -3   24.71    1.39
  -7  -5  -3   24.34    1.37
  -7  -5  -3   28.95    1.54
  -7  -5  -3   28.22    1.55
  -7  -5  -4    9.77    0.88
  -7  -5  -4   12.46    1.03
  -7  -5  -4   12.06    1.05
  -7  -5  -5   10.56    0.90
  -7  -5  -5   12.11    0.89
  -7  -6   5    7.77    0.72
  -7  -6   4   -0.14    0.42
  -7  -6   4    0.22    0.48
  -7  -6   4   -0.33    0.45
  -7  -6   4    0.19    0.45
  -7  -6   3   11.77    0.97
  -7  -6   3   11.35    0.90
  -7  -6   3    9.97    0.85
  -7  -6   3   11.16    0.87
  -7  -6   2    2.15    0.57
  -7  -6   2    1.88    0.62
  -7  -6   2    2.96    0.73
  -7  -6   1   11.07    0.95
  -7  -6   1   11.44    1.08
  -7  -6   1   12.61    0.93
  -7  -6   0    4.07    0.69
  -7  -6   0    2.21    0.63
  -7  -6   0    3.80    0.74
  -7  -6  -1   16.01    1.09
  -7  -6  -1   17.58    1.11
  -7  -6  -1   13.92    1.00
  -7  -6  -1   18.04    1.09
  -7  -6  -2    1.14    0.54
  -7  -6  -2    0.28    0.45
  -7  -6  -2    1.01    0.57
  -7  -6  -2    0.58    0.50
  -7  -6  -3   17.03    1.06
  -7  -6  -3   16.35    1.07
  -7  -6  -3   17.29    1.04
  -7  -6  -3   18.80    1.13
  -7  -7   1    5.97    0.63
  -7  -7   1    6.24    0.72
  -7  -7   0    6.36    0.65
  -7  -7   0    6.59    0.76
  -8   6   3    0.90    0.52
  -8   6   2   -0.09    0.50
   8  -6  -2    0.01    0.50
  -8   6   1    1.28    0.53
   8  -6  -1    2.48    0.65
   8  -6   0    3.32    0.70
   8  -6   1   -0.58    0.56
   8  -6   1    0.22    0.56
   8  -6   2    7.20    0.74
   8  -6   2   10.07    0.91
  -8   5   5    0.15    0.53
  -8   5   4    4.34    0.77
  -8   5   3   -0.26    0.62
   8  -5  -3   -0.28    0.53
  -8   5   2    4.88    0.77
   8  -5  -2    3.76    0.75
  -8   5   1   -0.32    0.62
   8  -5  -1    0.85    0.64
   8  -5  -1    0.31    0.68
  -8   5   0    2.32    0.66
   8  -5   0    2.54    0.73
   8  -5   0    2.26    0.79
   8  -5   1    6.56    0.95
   8  -5   1    5.60    0.90
  -8   5  -1    4.85    0.74
   8  -5   2   15.67    1.20
   8  -5   2   14.28    1.13
   8  -5   3    0.85    0.59
   8  -5   3    0.37    0.61
   8  -5   4    0.67    0.55
   8  -5   4    2.82    0.68
  -8   4   6    3.93    0.64
  -8   4   5   14.50    1.10
  -8   4   4    5.63    0.91
   8  -4  -4    6.02    0.76
  -8   4   3   13.03    1.13
   8  -4  -3   10.10    1.02
  -8   4   2    0.97    0.74
   8  -4  -2   -1.37    0.70
   8  -4  -2   -0.77    0.75
  -8   4   1    1.24    0.70
   8  -4  -1    0.96    0.66
   8  -4  -1    3.24    0.89
  -8   4   0   14.17    1.14
   8  -4   0   15.61    1.32
   8  -4   0   14.63    1.24
   8  -4   1   18.56    1.40
   8  -4   1   19.14    1.35
  -8   4  -1   19.19    1.26
   8  -4   2    8.80    1.04
   8  -4   2   10.89    1.07
  -8   4  -2    9.60    0.87
   8  -4   3    7.42    1.01
   8  -4   3    6.91    0.96
   8  -4   4    4.94    0.83
   8  -4   4    5.11    0.77
   8  -4   5    1.45    0.56
  -8   3   6   -0.80    0.53
  -8   3   6    0.88    0.55
   8  -3  -5   12.26    0.95
  -8   3   5   14.15    1.17
  -8   3   5   10.92    0.91
  -8   3   4    0.44    0.74
   8  -3  -4    0.00    0.61
  -8   3   4   -0.34    0.50
  -8   3   3    5.19    0.93
   8  -3  -3    3.61    0.73
   8  -3  -3    3.29    0.81
  -8   3   2    3.70    0.89
   8  -3  -2    3.46    0.80
   8  -3  -2    4.79    1.06
   8  -3  -1   16.76    1.33
   8  -3  -1   13.86    1.26
  -8   3   1   17.41    1.40
  -8   3   0    0.03    0.75
   8  -3   0   -0.73    0.83
   8  -3   0    0.53    0.77
   8  -3   1   18.12    1.37
   8  -3   1   20.20    1.42
  -8   3  -1   19.46    1.32
   8  -3   2   -0.95    0.90
   8  -3   2    0.51    0.72
  -8   3  -2    0.04    0.60
   8  -3   3   13.93    1.26
   8  -3   3   12.17    1.11
  -8   3  -3   10.78    0.94
   8  -3   4    2.57    0.67
   8  -3   4    3.55    0.83
   8  -3   4    2.74    0.70
   8  -3   5    4.37    0.66
   8  -3   5    3.72    0.74
  -8   2   7    0.70    0.47
  -8   2   6    1.54    0.52
   8  -2  -6    1.09    0.49
  -8   2   6    0.17    0.60
  -8   2   5    2.96    0.75
   8  -2  -5    2.50    0.71
  -8   2   5    3.15    0.74
  -8   2   4    0.05    0.77
   8  -2  -4   -0.09    0.75
  -8   2   4   -0.21    0.58
  -8   2   3    6.82    1.03
   8  -2  -3    6.87    1.09
  -8   2   3    6.15    0.82
  -8   2   2    5.83    1.05
   8  -2  -2    4.05    0.97
  -8   2   2    4.56    0.71
  -8   2   1    4.04    0.99
   8  -2  -1    2.47    0.85
   8  -2   0    6.12    0.99
  -8   2   0    7.98    1.07
   8  -2   1    3.74    0.88
  -8   2  -1    4.47    0.95
   8  -2   2    1.01    0.83
   8  -2   2    1.26    0.70
  -8   2  -2    1.58    0.78
   8  -2   3   20.80    1.38
   8  -2   3   21.42    1.47
   8  -2   3   20.15    1.31
  -8   2  -3   17.96    1.21
   8  -2   4    0.10    0.56
   8  -2   4    0.83    0.75
   8  -2   4   -0.73    0.58
  -8   2  -4    0.24    0.50
   8  -2   5   10.67    0.90
   8  -2   5   11.25    0.98
   8  -2   6    4.45    0.64
  -8   1   7    1.14    0.54
  -8   1   6   -0.41    0.51
   8  -1  -6   -0.15    0.51
  -8   1   6    0.07    0.61
  -8   1   5    0.04    0.58
  -8   1   5    0.22    0.51
  -8   1   5   -0.74    0.61
  -8   1   4   -0.04    0.69
  -8   1   4    1.34    0.56
  -8   1   4    1.18    0.69
  -8   1   3   -0.43    0.82
  -8   1   3    0.01    0.57
  -8   1   3   -0.07    0.64
  -8   1   2    8.32    1.11
  -8   1   2    7.48    0.82
   8  -1  -2    6.11    1.11
  -8   1   2    6.92    0.85
   8  -1  -1    0.00    0.79
  -8   1   1    0.90    0.56
  -8   1   1    1.34    0.80
   8  -1   0   10.21    1.14
  -8   1   0   10.48    1.21
   8  -1   1    1.33    0.77
  -8   1  -1    0.00    0.78
   8  -1   2   13.53    1.18
  -8   1  -2   14.97    1.23
   8  -1   3    0.11    0.80
   8  -1   3    0.06    0.65
  -8   1  -3    0.91    0.68
   8  -1   4    2.85    0.79
  -8   1  -4    2.47    0.67
   8  -1   5    2.03    0.67
   8  -1   5    0.61    0.59
   8  -1   6    3.27    0.59
  -8   0   7    0.84    0.51
  -8   0   6    0.19    0.52
  -8   0   6    1.53    0.69
  -8   0   5   -0.17    0.53
  -8   0   5    1.10    0.67
  -8   0   5    0.39    0.56
  -8   0   4    0.78    0.61
  -8   0   4    1.45    0.72
  -8   0   4    1.81    0.70
  -8   0   3    3.40    0.70
  -8   0   3    4.87    0.95
  -8   0   3    4.40    0.92
  -8   0   2   -0.86    0.66
  -8   0   2   -0.70    0.65
  -8   0   1    2.36    0.69
  -8   0   1    2.15    0.73
  -8   0   1    1.36    0.87
  -8   0   0    1.27    0.68
   8   0   0   -0.57    0.78
  -8   0   0    0.32    0.65
  -8   0   0    0.46    0.78
  -8   0  -1    9.04    0.93
   8   0   1    8.22    1.03
  -8   0  -1    6.36    1.02
   8   0   2    7.78    0.93
  -8   0  -2    7.02    0.97
  -8   0  -3    0.49    0.60
   8   0   3    1.05    0.74
  -8   0  -3    0.39    0.68
   8   0   4    3.95    0.74
  -8   0  -4    4.13    0.77
   8   0   5    1.95    0.65
  -8   0  -5    0.69    0.54
   8   0   6    0.69    0.51
  -8  -1   7   -0.80    0.53
  -8  -1   7   -0.54    0.46
  -8  -1   6    6.47    0.79
  -8  -1   6    7.98    0.90
  -8  -1   5    2.95    0.67
  -8  -1   5    4.08    0.84
  -8  -1   4   15.69    1.12
  -8  -1   4   15.27    1.23
  -8  -1   4   12.98    1.07
  -8  -1   3    9.47    0.97
  -8  -1   3   10.20    1.09
  -8  -1   3   11.06    1.11
  -8  -1   2   -0.29    0.59
  -8  -1   2   -0.27    0.73
  -8  -1   2    0.65    0.80
  -8  -1   1    0.51    0.65
  -8  -1   1   -0.11    0.70
  -8  -1   1    0.31    0.74
  -8  -1   0    8.22    0.93
   8   1   0    8.06    1.00
  -8  -1   0    6.90    0.84
  -8  -1   0    7.49    1.06
  -8  -1  -1    5.33    0.81
   8   1   1    3.41    0.78
  -8  -1  -1    4.14    0.76
  -8  -1  -1    2.80    0.88
  -8  -1  -2   13.82    1.21
  -8  -1  -2   15.22    1.15
  -8  -1  -3    0.60    0.57
  -8  -1  -3    0.42    0.65
   8   1   4   13.91    1.00
  -8  -1  -4   13.96    1.09
  -8  -1  -4   15.06    1.12
  -8  -1  -5   -0.54    0.50
  -8  -1  -5    0.30    0.61
   8   1   6    1.77    0.55
  -8  -2   6    1.63    0.56
  -8  -2   6    1.88    0.57
  -8  -2   5    9.91    0.92
  -8  -2   5    9.68    0.93
  -8  -2   4   -0.27    0.55
  -8  -2   4    0.52    0.61
  -8  -2   3    0.77    0.62
  -8  -2   3    0.81    0.64
  -8  -2   3    1.04    0.66
  -8  -2   2    9.33    0.99
  -8  -2   2    8.83    1.00
  -8  -2   2    8.15    0.97
  -8  -2   1   24.55    1.53
  -8  -2   1   22.84    1.42
  -8  -2   1   27.52    1.48
  -8  -2   0   -0.06    0.57
  -8  -2   0    1.00    0.64
  -8  -2   0    0.43    0.71
   8   2   1   17.76    1.16
  -8  -2  -1   19.03    1.34
  -8  -2  -1   17.70    1.22
  -8  -2  -1   20.14    1.31
  -8  -2  -2    0.96    0.60
  -8  -2  -2    1.89    0.77
  -8  -2  -3    6.87    0.84
  -8  -2  -3    5.76    0.89
  -8  -2  -4    5.36    0.79
  -8  -2  -4    4.20    0.76
  -8  -2  -5    1.17    0.53
  -8  -2  -5    1.10    0.52
  -8  -3   6    0.86    0.47
  -8  -3   5   -0.06    0.49
  -8  -3   5    0.08    0.49
  -8  -3   4    3.61    0.73
  -8  -3   4    4.66    0.74
  -8  -3   3   20.68    1.30
  -8  -3   3   19.51    1.23
  -8  -3   2    1.92    0.70
  -8  -3   2    1.17    0.60
  -8  -3   2    1.97    0.68
  -8  -3   1   24.70    1.40
  -8  -3   1   26.50    1.47
  -8  -3   0    6.30    0.83
  -8  -3   0    4.43    0.72
  -8  -3   0    3.88    0.81
  -8  -3  -1    8.05    0.90
  -8  -3  -1    7.75    0.89
  -8  -3  -1    5.86    0.84
  -8  -3  -2    7.88    0.89
  -8  -3  -2    7.62    0.79
  -8  -3  -2    8.28    0.95
  -8  -3  -3    2.37    0.62
  -8  -3  -3    2.41    0.75
  -8  -3  -4   -0.35    0.52
  -8  -3  -4   -1.10    0.56
  -8  -4   4    0.79    0.49
  -8  -4   4    0.00    0.48
  -8  -4   4    0.41    0.48
  -8  -4   3    2.82    0.60
  -8  -4   3    3.03    0.66
  -8  -4   3    2.75    0.61
  -8  -4   2    6.02    0.71
  -8  -4   2    5.19    0.77
  -8  -4   2    4.58    0.73
  -8  -4   1    7.39    0.79
  -8  -4   1    5.27    0.80
  -8  -4   1    6.07    0.77
  -8  -4   1    4.26    0.72
  -8  -4   0   12.63    1.02
  -8  -4   0   11.15    0.97
  -8  -4   0   15.32    1.04
  -8  -4  -1    2.23    0.64
  -8  -4  -1    1.16    0.54
  -8  -4  -1    1.57    0.66
  -8  -4  -2    2.29    0.58
  -8  -4  -2    0.96    0.48
  -8  -4  -2    1.86    0.61
  -8  -4  -3    9.06    0.82
  -8  -4  -3    7.85    0.77
  -8  -5   2   -0.13    0.42
  -8  -5   2    0.23    0.45
  -8  -5   1    1.74    0.47
  -8  -5   1    1.50    0.55
  -8  -5   0    2.11    0.49
  -8  -5   0    0.63    0.49
  -8  -5  -1    3.48    0.57
   9  -3  -2   -0.25    0.51
  -9   3   2   -0.49    0.48
   9  -3  -1   -0.96    0.54
  -9   3   1    0.44    0.49
   9  -3   0    0.53    0.57
   9  -3   0   -0.53    0.49
  -9   3   0   -0.31    0.46
   9  -3   1   -0.90    0.58
   9  -3   1   -0.09    0.46
   9  -2  -3    4.51    0.68
  -9   2   3    3.65    0.64
   9  -2  -2    3.10    0.66
  -9   2   2    2.48    0.61
   9  -2  -1    2.26    0.69
   9  -2  -1    1.83    0.58
  -9   2   1    1.08    0.57
   9  -2   0    1.02    0.58
   9  -2   0    1.72    0.53
  -9   2   0    0.80    0.51
   9  -2   1    1.40    0.59
   9  -2   1    0.73    0.51
  -9   2  -1    0.28    0.47
   9  -2   2    2.95    0.62
   9  -1  -3   10.55    0.94
  -9   1   3   10.64    0.87
   9  -1  -2    0.35    0.57
  -9   1   2    0.35    0.55
   9  -1  -1   15.78    1.04
  -9   1   1   15.38    1.07
   9  -1   0    0.11    0.53
   9  -1   0    0.47    0.53
  -9   1   0   -0.18    0.56
   9  -1   1   10.92    0.94
   9  -1   1   10.83    0.84
  -9   1  -1   10.31    0.87
   9  -1   2    2.06    0.59
  -9   1  -2    0.79    0.50
   9   0  -3    1.67    0.64
  -9   0   3    0.53    0.47
   9   0  -2    6.02    0.73
  -9   0   2    3.52    0.63
   9   0  -1    0.96    0.50
  -9   0   1    0.56    0.53
   9   0   0    3.37    0.62
  -9   0   0    3.45    0.65
   9   0   1    5.79    0.75
  -9   0  -1    5.65    0.72
   9   0   2    1.35    0.53
  -9   0  -2    1.02    0.51
   9   1  -3    0.69    0.50
   9   1  -2    0.80    0.48
  -9  -1   2   -0.21    0.46
   9   1  -1   -0.12    0.45
  -9  -1   1    0.12    0.49
  -9  -1   0    4.39    0.68
  -9  -1  -1    1.22    0.52
   0   0   0    0.00    0.00
TITL nt0980_AK20-pr in P-1
REM P-1 (#2 in standard setting)
CELL 1.54184   7.776010   9.957345  11.412405  90.9701  92.7705  94.2827
ZERR    2.00   0.000302   0.000377   0.000585   0.0036   0.0036   0.0031
LATT  1
SFAC C H N O S Se
UNIT 40.00 26.00 6.00 4.00 2.00 2.00
TREF
HKLF 4
END
_computing_structure_solution     'SHELXT 2014/5 (Sheldrick, 2014)'
;
_shelx_hkl_checksum     99249
_shelx_res_file
;
TITL p-bSe.res in P-1
    p-bSe.res
    created by SHELXL-2016/6 at 11:14:38 on 18-Nov-2021
REM Old TITL nt0980_AK20-pr in P-1 #2
REM SHELXT solution in P-1
REM R1 0.153, Rweak 0.011, Alpha 0.057, Orientation as input
REM Formula found by SHELXT: C22 N O2 S Se
CELL 1.54184 7.776 9.9573 11.4124 90.97 92.771 94.283
ZERR 2 0.0003 0.0004 0.0006 0.004 0.004 0.003
LATT 1
SFAC C H N O S Se
UNIT 40 26 6 4 2 2
L.S. 4 0 0
PLAN  5
CONF
BOND $H
list 4
fmap 2 53
MORE -1
TEMP 22
CONF
EQIV $1 -x+1, -y, -z+1
HTAB C8 O2_$1
HTAB C14 O1
SIZE 0.19 0.10 0.01
ACTA
WGHT    0.058800    0.207100
FVAR       0.43919
SE1   6    0.900788    0.812161    0.759585    11.00000    0.07535    0.06817 =
         0.06897   -0.02183   -0.00371   -0.00422
S1    5    0.529806    0.001375    0.251170    11.00000    0.05874    0.04675 =
         0.05246   -0.00403   -0.00207   -0.00966
O1    4    0.438477   -0.008210    0.139795    11.00000    0.06552    0.06536 =
         0.05753   -0.01155   -0.01073   -0.00550
O2    4    0.450257   -0.048597    0.353714    11.00000    0.07221    0.05983 =
         0.06045    0.00107    0.00779   -0.01464
N1    3    0.907999    0.755768    0.611952    11.00000    0.06832    0.06351 =
         0.06728   -0.01262    0.00236   -0.01161
N2    3    0.778987    0.665723    0.806183    11.00000    0.08051    0.06946 =
         0.05510   -0.01123   -0.00067    0.00901
N3    3    0.580769    0.163237    0.281142    11.00000    0.06806    0.04405 =
         0.04726   -0.00242    0.00061   -0.00860
C1    1    0.822291    0.634147    0.605030    11.00000    0.05197    0.05216 =
         0.05343   -0.00724   -0.00499    0.00351
C2    1    0.798435    0.554102    0.500522    11.00000    0.06041    0.05706 =
         0.04860   -0.00378    0.00431   -0.00462
AFIX  43
H2    2    0.846444    0.585254    0.432073    11.00000   -1.20000
AFIX   0
C3    1    0.705961    0.432058    0.499259    11.00000    0.05186    0.04538 =
         0.04707   -0.00093   -0.00192    0.00614
C4    1    0.631697    0.386780    0.607000    11.00000    0.07336    0.04611 =
         0.05107    0.00191    0.00106    0.00183
AFIX  43
H4    2    0.566610    0.304496    0.606199    11.00000   -1.20000
AFIX   0
C5    1    0.653020    0.459207    0.708903    11.00000    0.08098    0.05781 =
         0.04769    0.00478    0.00422    0.00679
AFIX  43
H5    2    0.604349    0.426314    0.776555    11.00000   -1.20000
AFIX   0
C6    1    0.750634    0.586171    0.711519    11.00000    0.06071    0.05530 =
         0.05014   -0.00594   -0.00578    0.01363
C7    1    0.674105    0.345751    0.393928    11.00000    0.05074    0.04814 =
         0.04397   -0.00166    0.00119    0.00337
C8    1    0.601422    0.217557    0.394501    11.00000    0.06044    0.05020 =
         0.04425    0.00054    0.00103   -0.00095
AFIX  43
H8    2    0.569709    0.172160    0.461603    11.00000   -1.20000
AFIX   0
C9    1    0.649398    0.260312    0.203683    11.00000    0.05617    0.05060 =
         0.04772    0.00189   -0.00080    0.00197
C10   1    0.706422    0.374960    0.271405    11.00000    0.05668    0.04628 =
         0.04827    0.00038    0.00415    0.00475
C11   1    0.776308    0.487339    0.213395    11.00000    0.09608    0.04783 =
         0.05659   -0.00067    0.00584   -0.00912
AFIX  43
H11   2    0.814269    0.565849    0.255173    11.00000   -1.20000
AFIX   0
C12   1    0.788083    0.480053    0.093614    11.00000    0.12012    0.06129 =
         0.05731    0.00730    0.01333   -0.01203
AFIX  43
H12   2    0.834370    0.554638    0.054712    11.00000   -1.20000
AFIX   0
C13   1    0.732628    0.364288    0.029726    11.00000    0.10311    0.07053 =
         0.04462    0.00321    0.00695   -0.00015
AFIX  43
H13   2    0.744430    0.362173   -0.050976    11.00000   -1.20000
AFIX   0
C14   1    0.660233    0.251961    0.083092    11.00000    0.07884    0.05967 =
         0.04498   -0.00257   -0.00246    0.00001
AFIX  43
H14   2    0.620702    0.174545    0.040267    11.00000   -1.20000
AFIX   0
C15   1    0.729177   -0.068710    0.238711    11.00000    0.06386    0.04006 =
         0.05682   -0.00085   -0.00218   -0.00977
C16   1    0.826804   -0.092453    0.340315    11.00000    0.07122    0.05835 =
         0.05912    0.00284   -0.00543   -0.00637
AFIX  43
H16   2    0.787011   -0.072995    0.413787    11.00000   -1.20000
AFIX   0
C17   1    0.985057   -0.145875    0.329591    11.00000    0.07213    0.06469 =
         0.07985    0.00779   -0.01855   -0.00228
AFIX  43
H17   2    1.052470   -0.162969    0.396443    11.00000   -1.20000
AFIX   0
C18   1    1.042562   -0.173629    0.220463    11.00000    0.06902    0.05741 =
         0.09256    0.00073    0.00056    0.00204
AFIX  43
H18   2    1.149596   -0.208273    0.214087    11.00000   -1.20000
AFIX   0
C19   1    0.944241   -0.150918    0.120963    11.00000    0.08203    0.06449 =
         0.07055   -0.00696    0.00586    0.00698
AFIX  43
H19   2    0.984606   -0.170801    0.047749    11.00000   -1.20000
AFIX   0
C20   1    0.785286   -0.098590    0.128737    11.00000    0.07484    0.05647 =
         0.05813   -0.00414   -0.00128    0.00040
AFIX  43
H20   2    0.717547   -0.083800    0.061463    11.00000   -1.20000
AFIX   0
HKLF 4
REM  p-bSe.res in P-1
REM R1 =  0.0367 for    2571 Fo > 4sig(Fo)  and  0.0466 for all    3113 data
REM    244 parameters refined using      0 restraints
END
WGHT      0.0588      0.2071
REM Highest difference peak  0.464,  deepest hole -0.614,  1-sigma level  0.063
Q1    1   0.8817  0.8219  0.6663  11.00000  0.05    0.46
Q2    1   0.9617  0.7517  0.6926  11.00000  0.05    0.43
Q3    1   0.8949  0.8175  0.8644  11.00000  0.05    0.39
Q4    1   0.9811  0.7467  0.7873  11.00000  0.05    0.36
Q5    1   0.9963  0.7534  0.7597  11.00000  0.05    0.36
;
_shelx_res_checksum     84157
data_bS
_audit_creation_method     'SHELXL-2016/6'
_chemical_name_systematic
;
5-[1-(Benzenesulfonyl)-1<i>H</i>-indol-3-yl]-2,1,3-benzothiadiazole
;
_chemical_name_common
;
5-(1<i>H</i>-Indol-3-yl)-2,1,3-benzothiadiazole
;
_chemical_formula_moiety     'C14 H9 N3 S'
_chemical_formula_sum     'C14 H9 N3 S'
_chemical_formula_iupac     'C14 H9 N3 S'
_chemical_formula_weight     251.30
_chemical_melting_point     ?
_space_group_crystal_system     orthorhombic
_space_group_name_H-M_alt     'P b c a'
_space_group_name_Hall     '-P 2ac 2ab'
loop_
    _space_group_symop_operation_xyz
    'x, y, z'
    '-x+1/2, -y, z+1/2'
    '-x, y+1/2, -z+1/2'
    'x+1/2, -y+1/2, -z'
    '-x, -y, -z'
    'x-1/2, y, -z-1/2'
    'x, -y-1/2, z-1/2'
    '-x-1/2, y-1/2, z'
_cell_length_a     7.58840(10)
_cell_length_b     7.10600(10)
_cell_length_c     43.2464(7)
_cell_angle_alpha     90
_cell_angle_beta     90
_cell_angle_gamma     90
_cell_volume     2331.98(6)
_cell_formula_units_Z     8
_cell_measurement_reflns_used     4620
_cell_measurement_theta_min     4.0700
_cell_measurement_theta_max     67.0990
_cell_measurement_temperature     295(2)
_exptl_crystal_description     plate
_exptl_crystal_colour     colourless
_exptl_crystal_size_max     0.290
_exptl_crystal_size_mid     0.180
_exptl_crystal_size_min     0.040
_exptl_crystal_density_diffrn     1.432
_exptl_crystal_density_meas     ?
_exptl_crystal_density_method     ?
_exptl_crystal_F_000     1040
_exptl_absorpt_coefficient_mu     2.317
_exptl_absorpt_correction_type     analytical
_exptl_absorpt_process_details
;
(CrysAlisPro; Rigaku OD, 2020)
;
_exptl_absorpt_correction_T_min     0.663
_exptl_absorpt_correction_T_max     0.920
_diffrn_ambient_temperature     295(2)
_diffrn_source     'fine-focus sealed tube'
_diffrn_radiation_type     CuK\a
_diffrn_radiation_wavelength     1.54184
_diffrn_measurement_device_type     'Xcalibur, Ruby, Gemini ultra R'
_diffrn_measurement_device     'four-circle diffractometer'
_diffrn_measurement_method     '\w scans'
_diffrn_detector_area_resol_mean     5.1856
_diffrn_reflns_number     10906
_diffrn_reflns_av_R_equivalents     0.0251
_diffrn_reflns_av_unetI/netI     0.0171
_diffrn_reflns_theta_min     4.089
_diffrn_reflns_theta_max     67.147
_diffrn_reflns_theta_full     67.147
_diffrn_measured_fraction_theta_max     0.989
_diffrn_measured_fraction_theta_full     0.989
_diffrn_reflns_limit_h_min     -9
_diffrn_reflns_limit_h_max     8
_diffrn_reflns_limit_k_min     -8
_diffrn_reflns_limit_k_max     7
_diffrn_reflns_limit_l_min     -51
_diffrn_reflns_limit_l_max     49
_refine_special_details
;
Structures were solved by the dual-space method of ShelXT (Sheldrick, 2015a)
within Olex^2^ (Dolomanov <i>et al.</i>, 2009). Structures were refined by the
least- squares method implemented in SHELXL (Sheldrick, 2015b) within ShelXle
(H\"ubschle <i>et al.</i>, 2011). Structures and crystal packings were
visualized using Mercury (Macrae <i>et al.</i>, 2020).
;
_reflns_number_total     2072
_reflns_number_gt     1825
_reflns_threshold_expression     'I > 2\s(I)'
_refine_ls_structure_factor_coef     Fsqd
_refine_ls_matrix_type     full
_refine_ls_R_factor_all     0.0397
_refine_ls_R_factor_gt     0.0350
_refine_ls_wR_factor_gt     0.0940
_refine_ls_wR_factor_ref     0.0978
_refine_ls_goodness_of_fit_ref     1.070
_refine_ls_restrained_S_all     1.070
_refine_ls_number_reflns     2072
_refine_ls_number_parameters     167
_refine_ls_number_restraints     0
_refine_ls_hydrogen_treatment     mixed
_refine_ls_weighting_scheme     calc
_refine_ls_weighting_details
              'w=1/[\s^2^(Fo^2^)+(0.0478P)^2^+0.7413P] where P=(Fo^2^+2Fc^2^)/3'
_atom_sites_solution_hydrogens     mixed
_atom_sites_solution_primary     dual
_atom_sites_solution_secondary     dual
_refine_ls_shift/su_max     0.001
_refine_ls_shift/su_mean     0.000
_refine_diff_density_max     0.197
_refine_diff_density_min     -0.302
_refine_ls_extinction_method     none
_refine_ls_extinction_coef     .
loop_
    _atom_type_symbol
    _atom_type_description
    _atom_type_scat_dispersion_real
    _atom_type_scat_dispersion_imag
    _atom_type_scat_source
    'C' 'C' 0.0181 0.0091
                         'International Tables Vol C Tables 4.2.6.8 and 6.1.1.4'
    'H' 'H' 0.0000 0.0000
                         'International Tables Vol C Tables 4.2.6.8 and 6.1.1.4'
    'N' 'N' 0.0311 0.0180
                         'International Tables Vol C Tables 4.2.6.8 and 6.1.1.4'
    'S' 'S' 0.3331 0.5567
                         'International Tables Vol C Tables 4.2.6.8 and 6.1.1.4'
_computing_data_collection
;
CrysAlisPro (Rigaku OD, 2020)
;
_computing_cell_refinement
;
CrysAlisPro (Rigaku OD, 2020)
;
_computing_data_reduction
;
CrysAlisPro (Rigaku OD, 2020)
;
_computing_structure_solution
;
<i>SHELXT2014/5</i> (Sheldrick, 2015a)
;
_computing_structure_refinement
;
<i>SHELXL2016/6</i> (Sheldrick, 2015b), <i>ShelXle</i>
(H\"ubschle <i>et al.</i>, 2011), <i>OLEX2</i>
(Dolomanov <i>et al.</i>, 2009)
;
_computing_molecular_graphics
;
Mercury (Macrae <i>et al.</i>,  2020)
;
_computing_publication_material     ?
loop_
    _atom_site_type_symbol
    _atom_site_label
    _atom_site_fract_x
    _atom_site_fract_y
    _atom_site_fract_z
    _atom_site_U_iso_or_equiv
    _atom_site_adp_type
    _atom_site_calc_flag
    _atom_site_occupancy
    _atom_site_disorder_assembly
    _atom_site_disorder_group
    S S1 1.08880(6) 0.65005(9) 0.46249(2) 0.0684(2) Uani d 1 . .
    N N1 1.05463(19) 0.6759(2) 0.42591(3) 0.0539(4) Uani d 1 . .
    N N3 0.2880(2) 0.8454(2) 0.33487(4) 0.0567(4) Uani d 1 . .
    H H3N 0.206(3) 0.904(3) 0.3295(5) 0.065(6) Uiso d 1 . .
    C C9 0.5346(2) 0.6723(2) 0.33531(4) 0.0369(3) Uani d 1 . .
    C C5 0.6078(2) 0.7131(2) 0.39422(3) 0.0384(4) Uani d 1 . .
    C C6 0.7877(2) 0.7053(2) 0.39392(3) 0.0396(4) Uani d 1 . .
    H H6 0.849325 0.714886 0.375400 0.048 Uiso calc 1 . .
    C C7 0.5027(2) 0.7429(2) 0.36611(4) 0.0395(4) Uani d 1 . .
    N N2 0.8896(2) 0.6472(3) 0.47547(4) 0.0649(5) Uani d 1 . .
    C C14 0.6590(2) 0.5510(2) 0.32215(4) 0.0453(4) Uani d 1 . .
    H H14 0.750683 0.502873 0.334031 0.054 Uiso calc 1 . .
    C C10 0.3973(2) 0.7415(2) 0.31639(4) 0.0441(4) Uani d 1 . .
    C C1 0.8784(2) 0.6826(2) 0.42215(4) 0.0415(4) Uani d 1 . .
    C C4 0.5157(2) 0.6949(3) 0.42314(4) 0.0480(4) Uani d 1 . .
    H H4 0.393193 0.698955 0.422964 0.058 Uiso calc 1 . .
    C C2 0.7846(2) 0.6662(3) 0.45063(4) 0.0476(4) Uani d 1 . .
    C C3 0.5985(2) 0.6722(3) 0.45054(4) 0.0543(5) Uani d 1 . .
    H H3 0.534867 0.660972 0.468820 0.065 Uiso calc 1 . .
    C C13 0.6439(3) 0.5037(3) 0.29140(4) 0.0567(5) Uani d 1 . .
    H H13 0.725749 0.422248 0.282623 0.068 Uiso calc 1 . .
    C C11 0.3836(3) 0.6946(3) 0.28513(4) 0.0547(5) Uani d 1 . .
    H H11 0.293096 0.742288 0.272936 0.066 Uiso calc 1 . .
    C C8 0.3506(2) 0.8457(3) 0.36445(4) 0.0518(4) Uani d 1 . .
    H H8 0.297698 0.906861 0.381037 0.062 Uiso calc 1 . .
    C C12 0.5077(3) 0.5761(3) 0.27307(4) 0.0594(5) Uani d 1 . .
    H H12 0.501492 0.542837 0.252302 0.071 Uiso calc 1 . .
loop_
    _atom_site_aniso_label
    _atom_site_aniso_U_11
    _atom_site_aniso_U_22
    _atom_site_aniso_U_33
    _atom_site_aniso_U_12
    _atom_site_aniso_U_13
    _atom_site_aniso_U_23
    S1 0.0416(3) 0.1158(5) 0.0479(3) -0.0007(3) -0.00962(19) -0.0036(3)
    N1 0.0354(7) 0.0777(11) 0.0486(8) -0.0024(7) -0.0023(6) -0.0024(7)
    N3 0.0500(9) 0.0557(9) 0.0645(10) 0.0187(8) -0.0130(7) 0.0043(7)
    C9 0.0349(8) 0.0340(7) 0.0417(8) -0.0034(6) -0.0024(6) 0.0053(6)
    C5 0.0371(8) 0.0380(8) 0.0399(8) -0.0005(6) 0.0003(6) -0.0026(6)
    C6 0.0363(8) 0.0460(9) 0.0365(8) 0.0000(7) 0.0031(6) -0.0003(6)
    C7 0.0363(8) 0.0375(8) 0.0448(8) 0.0013(7) -0.0009(6) 0.0014(7)
    N2 0.0484(9) 0.1062(14) 0.0401(8) 0.0008(9) -0.0042(7) -0.0029(8)
    C14 0.0431(9) 0.0462(9) 0.0466(9) 0.0039(7) -0.0008(7) 0.0019(7)
    C10 0.0456(9) 0.0373(8) 0.0494(9) -0.0009(7) -0.0065(7) 0.0082(7)
    C1 0.0336(8) 0.0490(9) 0.0421(8) -0.0013(7) 0.0012(6) -0.0035(7)
    C4 0.0323(8) 0.0651(11) 0.0465(9) 0.0003(8) 0.0048(7) -0.0020(8)
    C2 0.0423(9) 0.0634(11) 0.0370(8) 0.0001(8) -0.0005(7) -0.0032(7)
    C3 0.0424(10) 0.0812(13) 0.0393(9) -0.0010(9) 0.0090(7) -0.0006(8)
    C13 0.0638(12) 0.0558(11) 0.0504(10) 0.0032(9) 0.0050(9) -0.0068(8)
    C11 0.0603(11) 0.0553(10) 0.0486(10) -0.0060(9) -0.0165(8) 0.0119(8)
    C8 0.0473(10) 0.0537(10) 0.0543(10) 0.0137(8) -0.0026(8) -0.0043(8)
    C12 0.0739(13) 0.0635(12) 0.0409(9) -0.0103(11) -0.0051(9) -0.0008(8)
_geom_special_details
;
 All esds (except the esd in the dihedral angle between two l.s. planes)
 are estimated using the full covariance matrix.  The cell esds are taken
 into account individually in the estimation of esds in distances, angles
 and torsion angles; correlations between esds in cell parameters are only
 used when they are defined by crystal symmetry.  An approximate (isotropic)
 treatment of cell esds is used for estimating esds involving l.s. planes.
;
loop_
    _geom_bond_atom_site_label_1
    _geom_bond_atom_site_label_2
    _geom_bond_site_symmetry_2
    _geom_bond_distance
    _geom_bond_publ_flag
    S1 N2 . 1.6128(17) ?
    S1 N1 . 1.6136(16) ?
    N1 C1 . 1.348(2) ?
    N3 C8 . 1.365(2) ?
    N3 C10 . 1.368(2) ?
    N3 H3N . 0.79(2) ?
    C9 C14 . 1.399(2) ?
    C9 C10 . 1.413(2) ?
    C9 C7 . 1.444(2) ?
    C5 C6 . 1.367(2) ?
    C5 C4 . 1.438(2) ?
    C5 C7 . 1.469(2) ?
    C6 C1 . 1.411(2) ?
    C6 H6 . 0.9300 ?
    C7 C8 . 1.368(2) ?
    N2 C2 . 1.344(2) ?
    C14 C13 . 1.376(2) ?
    C14 H14 . 0.9300 ?
    C10 C11 . 1.396(2) ?
    C1 C2 . 1.428(2) ?
    C4 C3 . 1.351(2) ?
    C4 H4 . 0.9300 ?
    C2 C3 . 1.413(3) ?
    C3 H3 . 0.9300 ?
    C13 C12 . 1.400(3) ?
    C13 H13 . 0.9300 ?
    C11 C12 . 1.366(3) ?
    C11 H11 . 0.9300 ?
    C8 H8 . 0.9300 ?
    C12 H12 . 0.9300 ?
loop_
    _geom_angle_atom_site_label_1
    _geom_angle_atom_site_label_2
    _geom_angle_atom_site_label_3
    _geom_angle_site_symmetry_1
    _geom_angle_site_symmetry_3
    _geom_angle
    _geom_angle_publ_flag
    N2 S1 N1 . . 101.07(8) ?
    C1 N1 S1 . . 106.37(12) ?
    C8 N3 C10 . . 109.73(15) ?
    C8 N3 H3N . . 123.5(16) ?
    C10 N3 H3N . . 126.6(16) ?
    C14 C9 C10 . . 118.42(15) ?
    C14 C9 C7 . . 134.62(15) ?
    C10 C9 C7 . . 106.86(14) ?
    C6 C5 C4 . . 119.35(15) ?
    C6 C5 C7 . . 122.68(14) ?
    C4 C5 C7 . . 117.97(14) ?
    C5 C6 C1 . . 118.95(14) ?
    C5 C6 H6 . . 120.5 ?
    C1 C6 H6 . . 120.5 ?
    C8 C7 C9 . . 106.16(14) ?
    C8 C7 C5 . . 125.33(15) ?
    C9 C7 C5 . . 128.51(14) ?
    C2 N2 S1 . . 106.03(13) ?
    C13 C14 C9 . . 119.16(16) ?
    C13 C14 H14 . . 120.4 ?
    C9 C14 H14 . . 120.4 ?
    N3 C10 C11 . . 130.51(16) ?
    N3 C10 C9 . . 107.23(15) ?
    C11 C10 C9 . . 122.17(16) ?
    N1 C1 C6 . . 126.36(15) ?
    N1 C1 C2 . . 112.81(15) ?
    C6 C1 C2 . . 120.82(15) ?
    C3 C4 C5 . . 123.18(16) ?
    C3 C4 H4 . . 118.4 ?
    C5 C4 H4 . . 118.4 ?
    N2 C2 C3 . . 126.70(17) ?
    N2 C2 C1 . . 113.72(16) ?
    C3 C2 C1 . . 119.58(15) ?
    C4 C3 C2 . . 118.11(16) ?
    C4 C3 H3 . . 120.9 ?
    C2 C3 H3 . . 120.9 ?
    C14 C13 C12 . . 121.24(18) ?
    C14 C13 H13 . . 119.4 ?
    C12 C13 H13 . . 119.4 ?
    C12 C11 C10 . . 117.74(17) ?
    C12 C11 H11 . . 121.1 ?
    C10 C11 H11 . . 121.1 ?
    N3 C8 C7 . . 110.01(16) ?
    N3 C8 H8 . . 125.0 ?
    C7 C8 H8 . . 125.0 ?
    C11 C12 C13 . . 121.26(17) ?
    C11 C12 H12 . . 119.4 ?
    C13 C12 H12 . . 119.4 ?
loop_
    _geom_torsion_atom_site_label_1
    _geom_torsion_atom_site_label_2
    _geom_torsion_atom_site_label_3
    _geom_torsion_atom_site_label_4
    _geom_torsion_site_symmetry_1
    _geom_torsion_site_symmetry_2
    _geom_torsion_site_symmetry_3
    _geom_torsion_site_symmetry_4
    _geom_torsion
    _geom_torsion_publ_flag
    N2 S1 N1 C1 . . . . -0.35(15) ?
    C4 C5 C6 C1 . . . . -1.0(2) ?
    C7 C5 C6 C1 . . . . 177.87(14) ?
    C14 C9 C7 C8 . . . . -175.18(18) ?
    C10 C9 C7 C8 . . . . 0.92(18) ?
    C14 C9 C7 C5 . . . . 4.5(3) ?
    C10 C9 C7 C5 . . . . -179.43(15) ?
    C6 C5 C7 C8 . . . . -143.47(18) ?
    C4 C5 C7 C8 . . . . 35.4(2) ?
    C6 C5 C7 C9 . . . . 36.9(3) ?
    C4 C5 C7 C9 . . . . -144.19(17) ?
    N1 S1 N2 C2 . . . . 0.31(16) ?
    C10 C9 C14 C13 . . . . 0.2(2) ?
    C7 C9 C14 C13 . . . . 175.93(18) ?
    C8 N3 C10 C11 . . . . 176.87(18) ?
    C8 N3 C10 C9 . . . . 0.3(2) ?
    C14 C9 C10 N3 . . . . 176.06(14) ?
    C7 C9 C10 N3 . . . . -0.78(18) ?
    C14 C9 C10 C11 . . . . -0.8(2) ?
    C7 C9 C10 C11 . . . . -177.65(15) ?
    S1 N1 C1 C6 . . . . 179.53(14) ?
    S1 N1 C1 C2 . . . . 0.27(19) ?
    C5 C6 C1 N1 . . . . -178.66(17) ?
    C5 C6 C1 C2 . . . . 0.5(2) ?
    C6 C5 C4 C3 . . . . 0.8(3) ?
    C7 C5 C4 C3 . . . . -178.16(17) ?
    S1 N2 C2 C3 . . . . -179.70(18) ?
    S1 N2 C2 C1 . . . . -0.2(2) ?
    N1 C1 C2 N2 . . . . -0.1(2) ?
    C6 C1 C2 N2 . . . . -179.37(16) ?
    N1 C1 C2 C3 . . . . 179.49(18) ?
    C6 C1 C2 C3 . . . . 0.2(3) ?
    C5 C4 C3 C2 . . . . 0.0(3) ?
    N2 C2 C3 C4 . . . . 179.05(19) ?
    C1 C2 C3 C4 . . . . -0.4(3) ?
    C9 C14 C13 C12 . . . . 0.6(3) ?
    N3 C10 C11 C12 . . . . -175.41(19) ?
    C9 C10 C11 C12 . . . . 0.7(3) ?
    C10 N3 C8 C7 . . . . 0.3(2) ?
    C9 C7 C8 N3 . . . . -0.7(2) ?
    C5 C7 C8 N3 . . . . 179.60(15) ?
    C10 C11 C12 C13 . . . . 0.1(3) ?
    C14 C13 C12 C11 . . . . -0.7(3) ?
_shelx_space_group_comment
;
The symmetry employed for this shelxl refinement is uniquely defined
by the following loop, which should always be used as a source of
symmetry information in preference to the above space-group names.
They are only intended as comments.
;
_shelx_estimated_absorpt_T_min     0.553
_shelx_estimated_absorpt_T_max     0.913
_shelx_hkl_file
;
   0   0   3    0.13    0.22
   0   0   4  831.14   14.10
   0   0   5    0.22    0.40
   0   0   6   36.03    2.01
   0   0   7    0.53    0.66
   0   0   8 9884.84  147.13
   0   0   9    0.89    0.78
   0   0  10 2644.85   43.40
   0   0  11    1.14    1.00
   0   0  12 2407.69   40.81
   0   0  13    0.76    0.95
   0   0  14 1755.85   32.31
   0   0  15    4.23    1.39
   0   0  16 3796.02   63.11
   0   0  17    0.87    0.90
   0   0  18   72.41    4.85
   0   0  19   19.38    2.96
   0   0  20 4109.13   70.07
   0   0  21    3.19    1.37
   0   0  22  268.40   10.91
   0   0  23   12.63    2.74
   0   0  24 1744.13   37.28
   0   0  25    2.90    1.76
   0   0  26  132.18    8.31
   0   0  27   10.27    2.63
   0   0  28 2272.44   47.76
   0   0  29    2.33    1.78
   0   0  30  272.85    7.20
   0   0  30  269.46   13.32
   0   0  31    3.09    0.94
   0   0  31    2.14    1.80
   0   0  32  843.59   16.50
   0   0  32  888.86   27.02
   0   0 -33    5.13    1.04
   0   0  33    5.83    1.15
   0   0  33    8.63    2.82
   0   0 -34 1359.50   24.16
   0   0  34 1391.09   24.51
   0   0  34 1392.00   37.09
   0   0 -35    2.33    1.03
   0   0  35    2.13    1.03
   0   0  35    1.36    1.59
   0   0 -36   20.16    1.96
   0   0  36   19.58    1.86
   0   0  36   13.62    3.53
   0   0 -37    3.10    1.55
   0   0 -37    0.88    0.98
   0   0  37    0.17    1.89
   0   0  37    3.69    1.25
   0   0 -38  661.50   13.81
   0   0  38  688.31   14.16
   0   0 -38  658.77   14.64
   0   0 -39    1.71    1.39
   0   0 -39   -0.26    1.04
   0   0  39    1.34    1.06
   0   0 -40    5.16    1.72
   0   0 -40    2.24    1.11
   0   0  40    2.88    1.22
   0   0 -41    1.10    1.11
   0   0 -41   -0.20    1.31
   0   0  41    1.40    1.03
   0   0 -42   56.93    3.01
   0   0  42   61.90    3.26
   0   0 -42   52.88    3.47
   0   0 -43    0.03    0.97
   0   0 -43    0.67    1.23
   0   0  43   -1.30    1.00
   0   0 -44    0.89    0.96
   0   0 -44   -0.80    1.28
   0   0 -45   -1.71    1.00
   0   0 -45    0.37    1.19
   0   0 -46  101.48    4.34
   0   0 -47   -1.08    1.10
   0   0 -48   11.29    1.52
   0   0 -49    1.89    1.02
   0   0 -50    1.40    0.95
   0   0 -51    0.97    0.76
   0  -1   0    0.34    0.36
   0  -1   1   -0.04    0.29
   0  -1  -1    0.06    0.37
   0  -1   2    0.04    0.33
   0   1   2   -0.22    0.39
   0  -1   3    0.04    0.42
   0   1   3    0.08    0.40
   0  -1   4   -0.04    0.42
   0   1   4    0.17    0.39
   0  -1   5   -0.10    0.45
   0   1   5    0.42    0.50
   0  -1   6    3.08    0.71
   0   1   6   -0.69    0.59
   0  -1   7   -0.02    0.52
   0   1   7   -0.24    0.63
   0   1   8    0.06    0.71
   0  -1   8   -0.17    0.58
   0   1   9    0.11    0.68
   0  -1   9    0.80    0.65
   0   1  10    0.35    0.77
   0  -1  10    0.44    0.55
   0   1  11    4.67    1.25
   0  -1  11   -0.26    0.69
   0  -1  12    1.53    1.05
   0   1  12    0.76    0.94
   0   1  13   -0.10    0.93
   0  -1  13    0.43    0.73
   0  -1  14    0.81    0.98
   0   1  14   -0.76    0.90
   0  -1  15    0.57    1.01
   0   1  15   -0.55    0.97
   0   1  16    4.43    1.55
   0  -1  16    1.44    1.07
   0   1  17    0.65    1.03
   0  -1  17   -0.83    1.14
   0   1  18   -1.05    1.18
   0  -1  18    0.12    1.07
   0  -1  19    0.24    0.99
   0   1  19    1.14    1.31
   0   1  20    0.52    1.07
   0  -1  20    0.22    0.91
   0  -1  21    1.00    1.07
   0   1  21    0.17    0.92
   0  -1  22    4.25    1.74
   0   1  22    0.62    1.19
   0  -1  23    1.17    1.12
   0   1  23    0.01    0.96
   0   1  24   -0.99    1.29
   0  -1  24   -1.02    1.04
   0  -1 -25    0.17    0.44
   0   1  25    0.30    1.11
   0  -1  25   -0.47    1.10
   0  -1 -26   -0.32    0.52
   0  -1  26   -0.32    0.99
   0   1  26    0.87    1.47
   0  -1 -27    0.00    0.53
   0   1  27   -1.00    1.41
   0  -1  27   -0.44    1.07
   0  -1 -28   -0.39    0.59
   0   1  28   -0.35    1.11
   0  -1  28   -1.24    1.45
   0  -1 -29    0.34    0.58
   0  -1  29   -0.47    1.42
   0   1  29    1.76    1.62
   0  -1 -30    0.29    0.57
   0  -1 -30   -0.12    0.63
   0  -1  30   -0.11    1.34
   0   1  30    0.16    1.30
   0  -1 -31   -0.09    0.65
   0  -1 -31   -0.23    0.63
   0   1  31    1.53    1.50
   0  -1  31   -0.51    1.13
   0  -1 -32    0.54    0.65
   0  -1 -32   -0.03    0.57
   0  -1  32   -0.41    1.15
   0   1  32    1.47    1.35
   0  -1 -33   -0.41    0.59
   0  -1 -33   -0.36    0.67
   0   1  33   -1.74    1.87
   0  -1  33    1.77    1.41
   0  -1 -34    1.01    0.89
   0  -1 -34    2.40    0.99
   0   1  34   -0.57    1.38
   0  -1  34    1.63    1.41
   0  -1 -35   -0.63    0.91
   0  -1 -35    0.59    0.94
   0   1  35    0.91    0.95
   0  -1  35    0.44    1.69
   0   1  35    2.54    2.38
   0  -1 -36   -0.28    1.09
   0  -1 -36    0.30    0.93
   0   1  36   -0.75    1.09
   0  -1  36   -0.87    1.50
   0   1  36   -2.36    2.50
   0  -1 -37    1.36    1.34
   0  -1 -37   -1.13    1.01
   0   1  37    0.55    1.21
   0  -1 -38    0.37    1.10
   0  -1 -38   -2.04    1.43
   0   1  38    1.42    1.31
   0  -1 -39   -1.68    1.25
   0   1 -39    0.19    1.03
   0  -1 -39   -1.19    1.27
   0   1  39    0.48    1.28
   0   1 -40    0.47    1.07
   0  -1 -40   -2.40    1.33
   0  -1 -40    0.92    1.29
   0   1  40   -0.88    1.21
   0  -1 -41   -1.02    1.36
   0  -1 -41    0.00    1.04
   0   1 -41   -0.26    1.48
   0   1 -41   -0.45    0.99
   0   1  41   -1.03    1.31
   0   1 -42   -0.53    1.42
   0   1 -42   -0.35    0.93
   0  -1 -42    0.50    1.19
   0  -1 -42    0.37    1.04
   0   1  42   -0.97    1.12
   0  -1 -43    0.59    0.97
   0   1 -43   -1.06    0.96
   0  -1 -43    2.68    1.48
   0   1 -43    0.12    1.27
   0   1  43   -0.18    1.10
   0   1 -44    0.15    1.20
   0  -1 -44   -1.22    1.01
   0  -1 -44   -0.22    1.09
   0   1  44    0.72    1.10
   0  -1 -45   -1.03    1.15
   0  -1 -45   -1.48    1.13
   0   1  45   -1.04    1.01
   0  -1 -46    0.93    1.13
   0  -1 -46   -0.21    0.83
   0   1 -46    0.38    1.18
   0   1  46   -0.06    0.90
   0  -1 -47    0.09    0.77
   0   1 -47   -2.28    1.23
   0  -1 -47   -1.16    1.05
   0   1  47   -1.22    0.82
   0   1 -48    0.26    1.06
   0  -1 -48    0.28    0.88
   0   1  48    0.22    0.79
   0   1 -49   -0.07    0.89
   0  -1 -49   -0.52    0.84
   0   1 -50   -1.65    0.94
   0  -1 -50    1.12    0.84
   0  -1 -50   -1.22    0.81
   0   1 -51    0.31    0.76
   0  -1 -51   -0.53    0.77
   0  -2  -1 5472.91   82.65
   0  -2   1 5365.67   82.44
   0  -2  -2 4538.46   69.43
   0  -2   2 4464.90   69.22
   0  -2  -3 7630.12  115.30
   0  -2   3 7696.21  115.16
   0  -2   4 4020.99   62.59
   0  -2  -4 4033.01   62.94
   0   2   6  864.74   17.28
   0  -2   6  826.36   16.45
   0   2   7 3688.29   58.18
   0  -2   7 3532.23   57.09
   0  -2   8  249.44    7.42
   0   2   8  244.54    7.82
   0  -2   9   21.01    2.08
   0   2   9   19.75    2.18
   0   2  10  199.59    7.30
   0  -2  10  196.76    6.80
   0   2  11  413.98   11.65
   0  -2  11  415.07   11.02
   0  -2  12   29.43    2.65
   0   2  12   27.62    2.75
   0   2  13  157.53    6.95
   0  -2  13  161.34    6.60
   0   2  14  112.06    5.90
   0  -2  14  114.42    5.73
   0  -2  15   11.24    1.96
   0   2  15    9.16    1.90
   0  -2  16    4.40    1.42
   0   2  16    2.79    1.21
   0  -2  17 1000.55   23.30
   0   2  17 1053.21   24.39
   0  -2  18   79.38    5.45
   0   2  18   80.63    5.80
   0  -2  19   95.00    6.18
   0   2  19   90.48    6.28
   0  -2  20   88.78    6.19
   0   2  20   91.47    6.53
   0  -2  21 1183.49   28.23
   0   2  21 1187.32   29.14
   0   2  22   23.26    3.52
   0  -2  22   25.27    3.49
   0  -2 -22   28.65    1.97
   0  -2  23  543.03   17.75
   0   2  23  534.31   18.52
   0  -2 -23  563.26   11.54
   0  -2 -23  550.87   11.45
   0  -2 -24   18.66    1.67
   0  -2  24   19.18    3.19
   0   2  24   18.24    3.37
   0  -2  24   16.00    1.37
   0  -2 -24   16.74    1.59
   0  -2 -25  610.51   12.54
   0  -2  25  620.25   19.76
   0   2  25  623.55   20.66
   0  -2  25  609.57   11.95
   0  -2 -25  616.28   12.64
   0  -2 -26  171.21    5.32
   0   2  26  168.00   10.26
   0  -2  26  166.12    9.57
   0  -2  26  149.68    4.70
   0  -2 -26  176.00    5.44
   0  -2  27   15.40    3.07
   0   2  27   15.20    3.29
   0  -2 -27   15.61    1.57
   0  -2 -27   17.76    1.66
   0  -2  28  294.44   13.76
   0   2  28  308.39   14.72
   0  -2 -28  307.39    7.94
   0  -2 -28  317.89    8.06
   0   2  29  910.12   27.44
   0  -2  29  899.71   26.35
   0  -2 -29  848.29   16.53
   0  -2 -29  853.37   16.68
   0  -2  30   17.83    3.53
   0   2  30   20.98    3.98
   0  -2 -30   20.50    1.91
   0  -2 -30   21.26    1.86
   0  -2  31  230.20   12.69
   0   2  31  231.96   13.37
   0  -2 -31  214.60    6.53
   0  -2 -31  233.05    6.82
   0   2  32  165.30   11.30
   0  -2  32  167.60   10.83
   0  -2 -32  173.54    5.71
   0  -2 -32  165.21    5.67
   0   2  33   35.13    5.61
   0  -2  33   28.24    4.67
   0  -2 -33   37.04    2.58
   0  -2 -33   32.72    2.54
   0   2  34 1072.21   32.28
   0  -2  34 1050.23   30.61
   0  -2 -34  964.50   18.77
   0  -2 -34  976.22   19.07
   0   2  35   44.08    6.22
   0  -2 -35   41.01    2.80
   0  -2 -35   42.11    2.86
   0  -2 -36   90.11    4.10
   0  -2 -36   84.94    4.14
   0  -2 -37   93.72    4.20
   0  -2 -37   84.25    4.12
   0  -2 -38  420.56   10.13
   0   2  38  403.35   10.66
   0  -2 -38  425.03   10.33
   0  -2 -39    7.84    1.57
   0  -2 -39    6.58    1.59
   0   2  39    8.86    1.80
   0  -2 -40    8.84    1.57
   0  -2 -40   10.74    1.62
   0   2  40   10.72    1.91
   0  -2 -41   82.28    3.80
   0   2  41   78.70    4.10
   0  -2 -42    2.29    1.34
   0  -2 -42    1.16    1.12
   0   2  42    1.59    1.27
   0  -2 -43    9.25    1.48
   0  -2 -43   10.05    1.60
   0   2 -43    6.43    1.62
   0   2  43    7.54    1.54
   0  -2 -44   38.11    2.41
   0   2  44   38.26    2.74
   0  -2 -44   37.10    2.60
   0   2 -44   41.13    2.88
   0  -2 -44   39.87    2.60
   0  -2 -45    7.19    1.25
   0   2 -45    3.87    1.31
   0   2  45    3.67    1.21
   0  -2 -45    6.26    1.32
   0  -2 -45    3.39    1.15
   0   2 -46   -0.99    1.11
   0  -2 -46    0.04    0.81
   0   2  46    2.52    1.09
   0  -2 -46    0.27    0.98
   0  -2 -46   -0.18    0.94
   0  -2 -47   37.41    2.06
   0  -2 -47   41.96    2.46
   0   2  47   38.04    2.35
   0   2 -47   39.16    2.46
   0  -2 -47   35.86    2.23
   0   2 -48    0.93    0.97
   0   2  48    1.70    0.91
   0  -2 -48    1.36    0.91
   0  -2 -48   -0.50    0.85
   0   2 -49    8.49    1.22
   0  -2 -49    6.76    1.08
   0   2  49    6.60    1.03
   0   2 -50   -0.37    0.77
   0  -3   0    0.34    0.79
   0  -3  -1    0.20    0.62
   0  -3   1   -0.62    0.66
   0  -3  -2    0.45    0.74
   0  -3   2    1.18    0.71
   0  -3   3    0.48    0.65
   0  -3  -3    0.21    0.72
   0  -3  -4    0.33    0.70
   0  -3   4    0.34    0.69
   0  -3  -5   -0.66    0.80
   0  -3   5   -0.27    0.60
   0  -3  -6    0.54    0.81
   0  -3   6    0.25    0.62
   0  -3  -7    2.05    1.07
   0  -3   7   -0.58    0.75
   0  -3   8    0.41    0.67
   0  -3  -8   -0.70    0.70
   0  -3  -9    0.19    0.75
   0  -3   9    0.35    0.61
   0  -3 -10    1.06    0.98
   0  -3  10   -0.10    0.66
   0  -3  11   -0.13    0.71
   0  -3  12   -0.11    0.75
   0  -3  13   -0.03    0.69
   0   3  14   -0.38    1.16
   0  -3  14   -0.66    0.79
   0  -3  15   -0.63    0.80
   0   3  15   -1.27    1.17
   0  -3 -16    0.27    0.42
   0  -3  16   -0.48    0.80
   0  -3 -17   -0.09    0.55
   0  -3  17   -0.29    0.59
   0  -3  17    0.63    1.04
   0  -3 -18    1.00    0.65
   0  -3 -18    1.21    0.63
   0  -3  18    0.50    0.53
   0   3  18    1.58    1.41
   0  -3  18    0.03    0.91
   0  -3 -19   -0.33    0.60
   0  -3  19    0.45    0.65
   0  -3 -19    0.31    0.57
   0  -3  19   -0.73    0.92
   0   3  19   -1.28    1.43
   0  -3 -20    0.33    0.69
   0  -3  20    0.42    0.64
   0  -3 -20   -0.18    0.54
   0   3  20    0.71    1.21
   0  -3  20   -0.70    1.22
   0  -3 -21    0.04    0.75
   0  -3 -21    0.02    0.57
   0  -3  21   -0.44    0.72
   0   3  21   -0.22    1.10
   0  -3 -22   -0.77    0.71
   0  -3 -22   -0.14    0.57
   0  -3 -22    0.22    0.55
   0  -3  22    0.10    0.54
   0   3  22   -1.35    1.52
   0  -3  22   -0.80    1.30
   0  -3 -23    0.49    0.66
   0  -3 -23    0.49    0.49
   0  -3 -23    0.72    0.70
   0  -3  23   -0.06    0.58
   0   3  23   -0.70    1.28
   0  -3  23    0.43    0.87
   0  -3 -24    0.96    0.68
   0  -3 -24    0.89    0.69
   0  -3  24    0.85    0.72
   0  -3 -24   -0.55    0.61
   0  -3  24   -1.69    1.64
   0   3  24   -0.21    1.29
   0  -3 -25    0.28    0.61
   0  -3 -25    0.32    0.59
   0  -3  25    1.76    0.82
   0  -3 -25    0.11    0.67
   0   3  25    0.17    1.53
   0  -3  25   -1.94    1.72
   0  -3 -26    0.44    0.62
   0  -3 -26    0.05    0.61
   0  -3  26    0.37    0.64
   0   3  26    0.38    1.37
   0  -3  26    0.76    1.39
   0  -3 -27   -0.07    0.57
   0  -3 -27    0.57    0.75
   0  -3  27   -0.12    0.55
   0   3  27    1.29    1.12
   0  -3  27    0.20    1.34
   0  -3 -28    0.11    0.66
   0  -3 -28   -0.01    0.76
   0  -3 -28    0.88    0.80
   0  -3  28   -0.16    0.63
   0  -3  28    1.02    1.10
   0   3  28    0.92    1.26
   0  -3 -29    0.55    0.71
   0  -3 -29   -0.34    0.94
   0  -3 -29    0.26    0.68
   0  -3  29    0.37    0.62
   0  -3  29   -1.67    1.39
   0   3  29   -3.01    2.44
   0  -3 -30    1.33    0.93
   0  -3 -30   -0.42    0.75
   0  -3 -30   -0.49    0.88
   0  -3  30    1.81    1.54
   0   3  30    1.01    1.38
   0  -3 -31    1.74    0.82
   0  -3 -31   -1.43    1.16
   0   3  31   -0.22    1.49
   0  -3 -31   -0.33    0.97
   0  -3 -32    0.42    1.06
   0   3  32   -0.72    2.05
   0  -3 -32   -0.12    1.24
   0  -3 -32    1.29    0.95
   0  -3 -33   -1.98    1.38
   0  -3 -33   -0.74    0.99
   0  -3 -34   -0.34    1.28
   0  -3 -34    0.69    1.26
   0  -3 -34   -0.27    1.00
   0  -3 -35    0.74    1.14
   0  -3 -35    1.66    1.53
   0  -3 -35   -0.42    1.06
   0  -3 -36   -2.00    1.30
   0  -3 -36    0.06    1.24
   0  -3 -36   -1.90    1.16
   0  -3 -37   -0.52    1.21
   0  -3 -37    2.01    1.40
   0  -3 -37    4.44    1.40
   0  -3 -38    0.51    1.15
   0  -3 -38   -1.59    1.42
   0  -3 -38    1.25    1.09
   0  -3 -39    1.25    1.11
   0   3  39    2.04    1.56
   0  -3 -39    1.35    1.22
   0  -3 -39   -0.87    1.07
   0  -3 -40   -0.67    1.08
   0   3  40    1.93    1.50
   0  -3 -40    0.63    1.26
   0  -3 -40    0.62    1.06
   0  -3 -41    1.79    1.07
   0   3  41    1.14    1.38
   0  -3 -41    0.79    1.18
   0  -3 -41   -0.15    1.04
   0  -3 -42   -0.27    0.99
   0   3  42   -0.86    1.18
   0  -3 -42   -1.27    1.14
   0  -3 -42   -0.91    0.97
   0  -3 -43   -1.16    0.96
   0   3 -43    0.36    1.10
   0  -3 -43    0.61    1.02
   0   3  43   -0.63    1.08
   0   3 -44    0.37    1.06
   0  -3 -44   -0.02    0.79
   0   3  44   -1.21    1.15
   0  -3 -44   -1.09    0.93
   0   3 -45   -0.51    0.90
   0  -3 -45   -0.01    0.81
   0  -3 -45    0.95    0.85
   0   3  45   -0.07    0.93
   0   3 -46    0.33    0.82
   0  -3 -46    0.24    0.71
   0   3  46    0.08    0.89
   0  -3 -46    0.09    0.79
   0   3 -47   -0.16    0.83
   0  -3 -47    0.38    0.80
   0   3  47    0.09    0.76
   0   3  48    0.13    0.75
   0  -4   0  122.64    6.20
   0  -4   0  123.41    4.04
   0  -4  -1  644.00   16.23
   0  -4   1  587.23   15.65
   0  -4  -1  613.04   11.71
   0  -4  -1  628.47   11.95
   0  -4   1  581.75   11.70
   0  -4   2 1293.28   26.98
   0  -4  -2 1289.34   27.07
   0  -4  -2 1299.29   22.08
   0  -4  -2 1330.08   22.26
   0  -4   2 1321.23   22.22
   0  -4   3 4027.71   67.78
   0  -4  -3 4176.71   68.39
   0  -4  -3 4137.94   62.02
   0  -4  -3 4068.43   62.15
   0  -4   3 4109.03   62.08
   0  -4   4  420.44    8.95
   0  -4  -4  439.95    9.15
   0  -4   4  446.66   12.99
   0  -4  -4  447.90   13.21
   0  -4   4  435.35    9.20
   0  -4  -4  430.49    9.23
   0  -4   4  434.35    9.11
   0  -4  -5 2102.33   33.12
   0  -4   5 2045.76   32.90
   0  -4  -5 2086.03   39.07
   0  -4   5 2159.27   38.96
   0  -4   5 2033.61   33.18
   0  -4   5 2001.72   33.00
   0  -4   6   89.57    3.27
   0  -4  -6   86.28    3.33
   0  -4  -6   92.53    5.61
   0  -4   6   94.41    5.57
   0  -4   6   93.23    3.47
   0  -4   6   92.70    3.37
   0  -4  -7   35.21    2.12
   0  -4  -7   41.02    3.88
   0  -4   7   44.26    4.12
   0  -4   7   37.17    2.23
   0  -4   7   37.36    2.16
   0  -4  -8   43.57    2.35
   0  -4  -8   46.15    4.08
   0  -4   8   50.46    4.09
   0  -4   8   47.10    2.43
   0  -4   8   48.24    2.35
   0  -4  -9  182.71    5.29
   0  -4   9  195.37    8.52
   0  -4  -9  192.71    8.66
   0  -4   9  183.99    5.41
   0  -4   9  179.04    5.06
   0  -4 -10 1712.69   28.23
   0  -4 -10 1715.38   34.89
   0  -4  10 1772.36   34.56
   0  -4  10 1710.41   28.40
   0  -4 -10 1645.80   27.83
   0  -4  10 1724.18   27.92
   0  -4 -11   33.58    2.15
   0  -4  11   36.20    3.72
   0  -4 -11   35.54    3.87
   0  -4  11   33.28    2.16
   0  -4 -11   36.74    2.21
   0  -4  11   31.23    1.94
   0  -4 -12    6.90    1.05
   0  -4  12   10.16    1.99
   0  -4 -12    6.31    1.77
   0  -4  12    7.04    1.05
   0  -4 -12    6.95    1.02
   0  -4  12    6.30    0.89
   0  -4 -13   12.08    1.33
   0  -4 -13   14.31    2.50
   0  -4  13   10.54    2.21
   0  -4 -13   12.99    1.37
   0  -4  13   11.39    1.33
   0  -4  13   13.24    1.26
   0  -4 -14  131.29    4.51
   0  -4  14  129.89    7.45
   0  -4 -14  139.33    7.81
   0  -4  14  135.49    4.64
   0  -4 -14  129.43    4.34
   0  -4  14  137.95    4.28
   0  -4 -15   14.98    1.55
   0  -4  15   12.54    2.50
   0  -4 -15   11.77    2.41
   0  -4 -15   15.13    1.43
   0  -4  15   13.87    1.51
   0  -4  15   15.19    1.37
   0  -4 -16  530.08   11.32
   0  -4  16  558.05   17.28
   0  -4  16  521.76   11.46
   0  -4 -16  533.28   11.10
   0  -4  16  521.88   10.66
   0  -4 -17  166.80    5.34
   0  -4  17  172.96    9.20
   0  -4 -17  166.14    9.21
   0  -4  17  163.53    5.41
   0  -4 -17  167.26    5.19
   0  -4  17  158.86    4.75
   0  -4 -18    1.78    0.76
   0  -4  18    1.74    1.22
   0  -4 -18    1.12    1.06
   0  -4 -18    0.71    0.54
   0  -4  18    2.25    0.80
   0  -4  18    2.13    0.65
   0  -4 -19   75.47    3.48
   0  -4  19   66.92    3.39
   0  -4 -19   80.01    3.44
   0  -4  19   68.35    5.99
   0  -4 -19   67.81    6.05
   0  -4 -20   46.07    2.78
   0  -4  20   45.95    2.81
   0  -4 -20   49.60    2.71
   0  -4  20   47.93    5.15
   0  -4 -20   48.73    5.25
   0  -4 -21   20.21    1.87
   0  -4  21   21.90    1.97
   0  -4 -21   19.11    1.80
   0  -4  21   21.45    3.52
   0  -4 -21   17.16    3.20
   0  -4 -22    1.12    0.87
   0  -4 -22   -0.25    0.77
   0  -4  22    1.27    0.88
   0  -4 -22    0.47    1.02
   0  -4  22    1.57    1.31
   0  -4 -23  532.49   11.99
   0  -4 -23  501.92   11.42
   0  -4  23  510.24   11.65
   0  -4 -23  532.32   19.49
   0  -4 -24  175.54    6.26
   0  -4 -24  186.36    6.03
   0  -4  24  187.21    6.11
   0  -4 -24  178.49   11.05
   0  -4  24  171.42   10.60
   0  -4 -25   57.10    3.47
   0  -4  25   57.50    3.30
   0  -4 -25   57.16    3.18
   0  -4 -25   59.80    6.37
   0  -4 -26  194.05    6.71
   0  -4 -26  215.18    6.74
   0  -4  26  196.95    6.47
   0  -4 -26  193.39   11.96
   0  -4 -27   23.22    2.45
   0  -4 -27   18.69    2.04
   0  -4  27   22.89    2.15
   0  -4 -27   24.14    4.51
   0  -4 -28   59.16    3.62
   0  -4 -28   59.20    3.53
   0  -4  28   61.35    3.47
   0  -4 -28   61.48    6.98
   0  -4 -29  411.25   10.51
   0  -4  29  420.33   10.32
   0  -4 -29  414.20   10.52
   0  -4 -30   91.06    4.39
   0  -4 -30   95.66    4.42
   0  -4  30   99.42    4.38
   0  -4 -31  137.43    5.44
   0  -4 -31  137.28    5.43
   0  -4 -32    2.86    1.54
   0  -4 -32    1.34    1.29
   0  -4 -33   18.27    2.11
   0  -4 -33   21.76    2.30
   0  -4 -34   12.20    1.96
   0  -4 -34   14.22    1.91
   0  -4 -35  349.12    8.99
   0  -4 -35  331.55    8.81
   0  -4 -36   34.93    2.60
   0  -4 -36   35.98    2.65
   0  -4 -37  159.91    5.55
   0  -4 -37  175.73    5.75
   0  -4 -38  198.83    6.02
   0   4  38  181.05    6.28
   0  -4 -38  189.06    5.91
   0  -4 -39   36.66    2.51
   0  -4 -39   38.23    2.51
   0   4  39   40.03    2.83
   0  -4 -40   -0.38    0.92
   0   4  40    0.10    1.23
   0  -4 -40    2.69    1.14
   0  -4 -41    0.35    0.90
   0   4 -41    1.00    0.94
   0   4  41    0.52    1.12
   0  -4 -41    1.34    0.99
   0  -4 -42   31.95    2.08
   0   4  42   32.62    2.37
   0  -4 -42   33.15    2.11
   0   4 -42   33.91    2.11
   0  -4 -43  130.72    4.11
   0   4  43  131.17    4.51
   0  -4 -43  128.99    4.03
   0   4 -43  117.41    3.95
   0  -4 -44    6.28    1.00
   0   4 -44    5.20    1.01
   0   4  44    5.34    1.10
   0   4  45   10.81    1.24
   0  -5   0   -0.31    0.64
   0  -5   0    0.12    0.53
   0  -5   0    0.02    0.63
   0  -5   1   -0.26    0.60
   0  -5  -1    0.29    0.60
   0  -5   1    0.28    0.68
   0  -5   1   -0.51    0.68
   0  -5  -1   -0.77    0.74
   0  -5  -1   -0.08    0.64
   0  -5   2    0.03    0.58
   0  -5  -2   -0.17    0.56
   0  -5   2   -0.99    0.85
   0  -5  -2   -0.40    0.58
   0  -5  -2   -0.27    0.62
   0  -5   2    1.68    0.82
   0  -5  -3   -0.58    0.67
   0  -5   3    1.31    0.84
   0  -5   3   -0.14    0.68
   0  -5   3   -0.18    0.60
   0  -5  -3    0.31    0.58
   0  -5  -3    0.30    0.60
   0  -5  -4   -0.47    0.68
   0  -5   4   -0.22    0.57
   0  -5   4    0.45    0.64
   0  -5  -4   -0.79    0.72
   0  -5   4    0.02    0.58
   0  -5  -4   -0.03    0.62
   0  -5  -5    0.39    0.57
   0  -5   5    0.00    0.63
   0  -5  -5    0.38    0.67
   0  -5   5   -0.48    0.55
   0  -5  -5    0.04    0.57
   0  -5  -6   -0.53    0.64
   0  -5   6    0.12    0.64
   0  -5   6    0.28    0.56
   0  -5  -6   -0.12    0.61
   0  -5  -6   -0.19    0.61
   0  -5  -7   -0.49    0.53
   0  -5   7    0.93    0.78
   0  -5   7    0.36    0.62
   0  -5  -7    0.48    0.65
   0  -5  -8    1.04    0.68
   0  -5   8    0.52    0.73
   0  -5  -8    0.07    0.60
   0  -5   8   -0.52    0.69
   0  -5  -9    0.19    0.69
   0  -5   9    0.24    0.76
   0  -5  -9   -0.39    0.71
   0  -5   9    0.34    0.64
   0  -5 -10   -0.09    0.64
   0  -5  10    0.33    0.73
   0  -5  10    0.12    0.58
   0  -5 -10   -0.32    0.60
   0  -5 -11   -0.22    0.67
   0  -5  11   -0.94    0.78
   0  -5  11    0.33    0.56
   0  -5 -11   -0.21    0.64
   0  -5 -12   -0.33    0.70
   0  -5  12    0.07    0.80
   0  -5  12   -0.26    0.64
   0  -5 -12    0.60    0.68
   0  -5 -13    0.23    0.73
   0  -5  13    1.24    0.69
   0  -5 -13    0.51    0.80
   0  -5  13   -0.48    0.58
   0  -5 -14   -0.41    0.68
   0  -5  14    0.12    0.66
   0  -5 -14   -0.46    0.78
   0  -5  14   -0.06    0.57
   0  -5 -15    0.06    0.71
   0  -5  15   -0.55    0.85
   0  -5 -15   -0.25    0.80
   0  -5  15    0.56    0.63
   0  -5 -16   -0.74    0.95
   0  -5  16   -1.44    1.01
   0  -5  16    0.14    0.49
   0  -5 -16    0.22    0.92
   0  -5 -17    0.22    1.00
   0  -5  17   -0.90    1.02
   0  -5  17   -0.59    0.56
   0  -5 -17   -0.87    1.05
   0  -5 -18   -0.26    0.94
   0  -5  18   -0.02    1.18
   0  -5  18   -0.26    0.57
   0  -5 -18    0.61    1.11
   0  -5 -19   -1.10    1.23
   0  -5  19   -0.35    1.23
   0  -5  19   -1.31    0.72
   0  -5 -19    0.30    1.14
   0  -5 -20    0.46    1.22
   0  -5  20    0.20    1.50
   0  -5 -20   -0.70    1.05
   0  -5 -21    1.04    1.48
   0  -5  21   -0.92    1.26
   0  -5 -21   -0.53    1.08
   0  -5 -22   -1.43    1.66
   0  -5  22   -2.82    1.64
   0  -5 -22    1.73    1.37
   0  -5 -23   -0.99    1.41
   0  -5 -23   -0.05    1.05
   0  -5  23    1.22    1.45
   0  -5 -23   -0.90    1.29
   0  -5 -24    0.40    1.49
   0  -5 -24   -0.10    1.15
   0  -5  24    0.20    1.45
   0  -5 -24   -2.76    1.33
   0  -5 -25   -3.12    1.77
   0  -5 -25   -0.17    1.21
   0  -5  25    1.10    1.50
   0  -5 -25    0.19    1.12
   0  -5 -26   -1.13    1.27
   0  -5  26   -0.82    1.38
   0  -5 -26   -2.12    1.31
   0  -5 -27    1.81    1.83
   0  -5  27    2.41    1.47
   0  -5 -27   -1.64    1.38
   0  -5 -27    0.03    1.10
   0  -5 -28    0.91    1.42
   0  -5 -28   -1.84    1.34
   0  -5  28   -1.74    1.59
   0  -5 -28    0.32    1.00
   0  -5 -29    1.52    1.45
   0  -5  29   -1.21    1.38
   0  -5 -29    1.36    1.36
   0  -5 -29    0.10    0.95
   0  -5 -30   -0.31    1.38
   0  -5 -30    0.63    1.21
   0  -5 -31   -2.58    1.37
   0  -5 -31   -0.59    1.22
   0  -5 -32    0.13    1.26
   0  -5 -32    1.89    1.19
   0  -5 -33   -2.99    1.46
   0  -5 -34   -0.39    1.06
   0  -5 -35   -1.18    1.16
   0  -5 -36   -0.74    1.02
   0   5  36    0.38    1.07
   0  -5 -37    1.30    0.96
   0   5  37    0.80    1.02
   0  -5 -38   -2.14    1.09
   0   5  38   -0.46    0.93
   0  -5 -39    0.51    0.78
   0   5  39   -0.22    0.86
   0  -5 -40    0.06    0.71
   0   5  40   -0.56    0.85
   0  -5 -41    0.37    0.63
   0   5  41   -0.49    0.80
   0  -6   0  662.30   13.95
   0  -6   0  658.51   14.17
   0  -6   0  649.97   14.00
   0  -6  -1  552.99   12.34
   0  -6   1  565.70   12.70
   0  -6  -1  560.58   12.62
   0  -6  -1  551.45   12.54
   0  -6   1  549.16   12.50
   0  -6  -2  211.47    6.63
   0  -6   2  220.71    6.97
   0  -6  -2  224.04    6.92
   0  -6   2  223.17    6.85
   0  -6  -2  218.64    6.94
   0  -6  -3   71.52    3.69
   0  -6  -3   68.77    3.63
   0  -6   3   67.93    3.77
   0  -6   3   66.16    3.57
   0  -6  -3   71.06    3.88
   0  -6  -4    8.25    1.77
   0  -6  -4    9.93    1.69
   0  -6   4   14.45    2.06
   0  -6   4    8.64    1.79
   0  -6  -4    8.73    1.97
   0  -6  -5   73.18    3.83
   0  -6   5   81.94    4.15
   0  -6  -5   81.86    3.88
   0  -6   5   76.34    3.78
   0  -6  -5   89.98    4.24
   0  -6  -6    7.27    1.56
   0  -6   6    6.03    1.64
   0  -6  -6    7.57    1.73
   0  -6   6    5.24    1.54
   0  -6  -7  104.76    4.50
   0  -6   7   97.81    4.51
   0  -6   7   92.68    4.19
   0  -6  -7   92.75    4.51
   0  -6  -8  226.96    7.01
   0  -6   8  225.11    7.31
   0  -6   8  238.81    7.04
   0  -6  -8  232.11    7.33
   0  -6  -9  208.02    6.65
   0  -6   9  206.25    6.95
   0  -6   9  212.90    6.55
   0  -6  -9  216.40    7.02
   0  -6 -10  155.32    5.67
   0  -6  10  157.74    5.96
   0  -6 -10  161.22    6.01
   0  -6  10  158.30    5.54
   0  -6 -11    0.56    1.32
   0  -6  11    3.98    1.67
   0  -6 -11    4.75    1.56
   0  -6  11    2.13    1.13
   0  -6 -12    0.72    1.34
   0  -6  12    0.69    1.32
   0  -6  12   -0.41    1.05
   0  -6 -12    0.41    1.42
   0  -6 -13   10.78    1.81
   0  -6  13    9.84    1.76
   0  -6 -13    8.41    1.86
   0  -6  13   12.71    1.69
   0  -6 -14   13.67    1.90
   0  -6  14   14.25    2.15
   0  -6 -14   18.55    2.23
   0  -6  14   14.94    1.78
   0  -6 -15    1.69    1.31
   0  -6  15    2.35    1.54
   0  -6 -15    2.80    1.69
   0  -6  15    1.01    1.02
   0  -6 -16  186.75    6.44
   0  -6  16  176.16    6.60
   0  -6  16  190.67    5.88
   0  -6 -16  176.98    6.55
   0  -6 -17    4.62    1.70
   0  -6  17    4.69    1.83
   0  -6  17    3.20    1.16
   0  -6 -17    6.16    1.79
   0  -6 -18   12.51    1.99
   0  -6  18   11.21    2.04
   0  -6 -18   10.44    1.93
   0  -6  18   11.43    1.63
   0  -6 -19   90.60    4.38
   0  -6  19   82.18    4.32
   0  -6 -19   89.46    4.43
   0  -6 -20    5.71    1.85
   0  -6  20    9.32    1.98
   0  -6 -20    9.12    1.74
   0  -6 -21    5.18    1.68
   0  -6  21    3.50    1.79
   0  -6 -21    5.77    1.51
   0  -6 -22  136.89    5.54
   0  -6  22  132.50    5.37
   0  -6 -22  147.96    5.35
   0  -6 -23    7.79    1.83
   0  -6  23    7.85    1.94
   0  -6 -23    8.47    1.67
   0  -6 -24  383.05   10.16
   0  -6  24  386.19    9.99
   0  -6 -24  407.51    9.65
   0  -6 -25    0.46    1.50
   0  -6  25    1.28    1.36
   0  -6 -25    1.02    1.15
   0  -6 -26    6.48    1.73
   0  -6  26    4.60    1.56
   0  -6 -26    8.78    1.51
   0  -6 -27   42.22    2.98
   0  -6  27   39.23    2.81
   0  -6 -27   40.79    2.49
   0  -6 -28    2.80    1.22
   0  -6 -28    6.39    1.23
   0  -6 -29   66.65    3.42
   0  -6 -30    6.09    1.39
   0  -6 -31   29.05    2.21
   0   6  31   24.25    1.99
   0  -6 -32   62.37    3.08
   0   6  32   59.69    2.93
   0  -6 -33    1.87    1.07
   0   6  33    1.22    0.88
   0  -6 -34   49.98    2.47
   0   6  34   41.37    2.34
   0  -6 -35  101.13    3.52
   0  -6 -36    8.54    1.06
   0  -7   0    0.79    1.27
   0  -7   0    0.48    1.34
   0  -7   1    0.37    1.37
   0  -7  -1    1.98    1.36
   0  -7  -1    1.33    1.48
   0  -7   1    1.06    1.36
   0  -7  -2   -0.22    1.38
   0  -7   2   -2.83    1.62
   0  -7   2   -0.08    1.30
   0  -7  -2   -1.34    1.35
   0  -7   3    0.75    1.34
   0  -7  -3    0.94    1.41
   0  -7   3    1.45    1.35
   0  -7   4    1.23    1.37
   0  -7  -4   -0.87    1.38
   0  -7   4    0.86    1.24
   0  -7   5    0.25    1.41
   0  -7  -5   -0.19    1.34
   0  -7   5    0.96    1.23
   0  -7   6   -1.13    1.35
   0  -7   6   -0.93    1.33
   0  -7  -6   -1.21    1.51
   0  -7   7   -0.62    1.46
   0  -7  -7   -0.14    1.38
   0  -7   7    0.05    1.10
   0  -7  -8   -0.94    1.19
   0  -7   8   -0.99    1.39
   0  -7   8    0.16    1.19
   0  -7  -8   -1.37    1.41
   0  -7  -9    0.50    1.36
   0  -7   9    0.53    1.32
   0  -7   9   -0.72    1.11
   0  -7  -9   -0.99    1.49
   0  -7 -10    0.38    1.23
   0  -7  10    0.40    1.36
   0  -7 -10    0.63    1.33
   0  -7  10    1.45    1.10
   0  -7 -11    0.70    1.21
   0  -7  11   -0.27    1.40
   0  -7 -11   -1.07    1.21
   0  -7  11    1.45    1.16
   0  -7 -12   -0.38    1.18
   0  -7  12   -0.75    1.32
   0  -7  12   -1.45    1.20
   0  -7 -12   -0.52    1.31
   0  -7 -13   -0.22    1.14
   0  -7  13    2.54    1.40
   0  -7 -13   -0.84    1.44
   0  -7  13    0.41    1.10
   0  -7 -14    0.71    1.21
   0  -7  14    0.20    1.24
   0  -7 -14    2.31    1.44
   0  -7  14    0.76    1.08
   0  -7 -15    0.61    1.26
   0  -7  15   -1.88    1.35
   0  -7  15    2.47    1.13
   0  -7 -15    0.85    1.43
   0  -7 -16   -0.65    1.21
   0  -7  16   -0.90    1.33
   0  -7  16    0.95    0.98
   0  -7 -16    0.57    1.31
   0  -7 -17   -0.94    1.22
   0  -7  17   -0.22    1.23
   0  -7 -17   -0.08    1.27
   0  -7 -18   -0.21    1.20
   0  -7  18   -0.50    1.23
   0  -7 -18   -1.29    1.25
   0  -7 -19    1.25    1.16
   0  -7  19   -0.30    1.24
   0  -7 -19    0.64    1.06
   0  -7 -20    1.06    1.12
   0  -7  20    0.65    1.26
   0  -7 -20    0.54    1.02
   0  -7 -21   -1.76    1.22
   0  -7  21    0.07    1.09
   0  -7 -21   -0.49    0.95
   0  -7 -22   -0.53    1.20
   0  -7  22   -0.26    1.16
   0  -7 -22   -1.09    0.98
   0  -7 -23    0.45    1.15
   0  -7 -23   -2.52    0.99
   0  -7 -24    1.67    1.12
   0  -7 -24    0.22    0.75
   0  -7 -25   -0.66    1.01
   0  -7 -25    0.10    0.75
   0  -7 -26    0.51    0.91
   0  -7 -26   -1.15    0.75
   0  -7 -27    0.08    0.90
   0  -7 -28    0.46    0.73
   0  -7 -29    1.51    0.88
   0  -8   0   37.95    2.37
   0  -8  -1   19.52    1.80
   0  -8   1   19.99    1.82
   0  -8  -2    0.62    0.96
   0  -8   2    0.80    0.99
   0  -8   3    0.19    0.90
   0  -8  -3    1.89    0.98
   0  -8   3    1.89    1.01
   0  -8   4   -0.56    0.97
   0  -8   4    2.17    0.94
   0  -8  -4   -0.19    0.93
   0  -8   5   35.10    2.39
   0  -8   5   37.33    2.27
   0  -8  -5   39.44    2.43
   0  -8   6   40.22    2.49
   0  -8   6   42.87    2.38
   0  -8  -6   44.81    2.59
   0  -8   7   78.33    3.42
   0  -8   7   83.95    3.26
   0  -8  -7   84.13    3.58
   0  -8   8   12.32    1.54
   0  -8   8   13.26    1.41
   0  -8  -8   14.60    1.59
   0  -8   9    0.16    0.96
   0  -8  -9    0.04    1.04
   0  -8   9    1.62    0.95
   0  -8  10    0.12    0.86
   0  -8  10   -0.39    0.82
   0  -8  11   23.78    1.85
   0  -8  11   20.25    1.57
   0  -8 -11   25.87    2.06
   0  -8  12   47.40    2.61
   0  -8 -12   51.78    2.74
   0  -8  13    0.07    0.92
   0  -8 -13   -0.30    0.86
   0  -8 -14   -1.36    0.92
   0  -8 -15    0.72    0.86
   0  -8 -16   13.51    1.33
   1   0   0    0.29    0.26
   1   0   1   -0.02    0.25
   1   0  -1   -0.23    0.29
   1   0   2  632.70   10.80
  -1   0   3   -0.30    0.31
   1   0   3    0.43    0.37
   1   0   4 2871.64   44.12
  -1   0   4 2902.42   44.09
  -1   0   5   -0.45    0.53
   1   0   5   -0.08    0.38
  -1   0   6   98.62    3.39
   1   0   6  100.99    3.49
  -1   0   7    0.46    0.51
   1   0   7    0.40    0.60
  -1   0   8 2038.92   33.83
   1   0   8 2101.05   34.11
   1   0   9    0.45    0.71
  -1   0   9    0.07    0.69
   1   0  10    1.93    0.84
  -1   0  10    0.57    0.64
   1   0  11    1.04    0.95
  -1   0  11    0.20    0.80
   1   0  12 1203.92   23.47
  -1   0  12 1198.19   23.13
   1   0  13   -0.79    0.97
  -1   0  13   -0.05    0.85
   1   0  14   78.61    4.61
  -1   0  14   81.35    4.62
   1   0  15   -0.83    1.07
  -1   0  15   -0.26    0.89
  -1   0  16  261.72    9.27
   1   0  16  267.07    9.50
   1   0  17    0.35    1.16
  -1   0  17   -0.51    0.97
   1   0  18   28.42    3.15
  -1   0  18   32.90    3.37
  -1   0  19    1.71    1.29
   1   0  19    2.30    1.52
   1   0  20  997.90   23.56
  -1   0  20  981.40   23.41
  -1   0  21    0.35    1.46
   1   0  21    0.90    1.21
   1   0  22 1351.22   30.36
  -1   0  22 1363.44   30.32
  -1   0  23   -0.40    1.01
   1   0  23    0.04    1.15
  -1   0  24   83.01    6.23
   1   0  24   88.43    6.36
  -1   0  25    0.48    0.52
  -1   0  25    0.59    1.21
   1   0  25   -0.22    1.29
  -1   0  26    3.82    0.94
   1   0  26    5.28    1.79
  -1   0  26    3.23    1.69
  -1   0  27    1.05    0.63
  -1   0  27   -0.40    1.30
   1   0  27    0.14    1.03
  -1   0  28    2.92    0.82
  -1   0  28    1.46    1.23
   1   0  28    5.02    2.05
  -1   0 -29   -0.09    0.51
  -1   0  29   -1.12    0.82
   1   0  29    0.11    1.15
  -1   0  29    1.23    1.28
  -1   0  30   17.52    1.68
  -1   0  30   20.58    3.66
   1   0  30   15.40    3.23
  -1   0 -31    0.24    0.67
  -1   0  31    1.99    1.78
   1   0  31    0.14    1.10
  -1   0  31    0.12    0.67
  -1   0  32  660.05   23.01
   1   0  32  674.11   23.30
  -1   0  32  684.23   14.12
  -1   0 -32  685.95   14.33
  -1   0 -33    1.56    1.04
  -1   0  33   -0.13    1.19
  -1   0  33    0.36    0.82
  -1   0  34  747.00   25.49
   1   0  34  762.03   25.66
  -1   0  34  710.82   15.22
   1   0  34  774.04   14.96
  -1   0 -34  750.76   15.59
  -1   0 -35   -0.11    1.06
   1   0  35   -1.17    2.08
  -1   0  35    2.19    2.07
   1   0  35    0.94    0.76
  -1   0  35    0.92    0.90
   1   0 -36  337.29    8.76
   1   0  36  329.30   16.57
  -1   0  36  332.12   16.45
  -1   0  36  313.23    8.74
   1   0  36  338.23    8.43
  -1   0 -36  335.46    9.12
   1   0 -37   -0.55    1.17
  -1   0  37   -3.28    2.62
  -1   0  37    0.12    1.13
   1   0 -38  372.95    9.36
  -1   0  38  346.01    9.25
  -1   0 -38  376.44    9.89
   1   0 -39    0.07    1.27
  -1   0 -39    1.31    1.74
  -1   0  39   -0.60    1.15
   1   0 -40  126.11    4.93
  -1   0  40  124.02    4.94
  -1   0 -40  132.66    5.44
  -1   0 -41    0.86    1.39
   1   0 -41   -1.74    1.51
   1   0 -41   -1.74    1.18
  -1   0  41   -0.25    1.12
   1   0 -42  160.71    5.49
  -1   0  42  152.69    5.40
   1   0 -42  154.26    5.78
  -1   0 -42  149.89    5.71
  -1   0 -43   -0.22    1.22
   1   0 -43    0.69    1.15
   1   0 -43    0.74    1.11
  -1   0  43   -0.83    1.03
   1   0 -44   19.76    1.95
   1   0 -44   18.33    2.09
  -1   0 -44   16.96    2.06
  -1   0  44   13.31    1.66
   1   0 -45   -0.38    1.21
  -1   0 -45   -1.28    1.23
   1   0 -45    1.34    1.13
  -1   0  45    0.57    0.93
   1   0 -46   57.58    2.95
  -1   0  46   60.37    2.95
  -1   0 -46   59.24    3.27
   1   0 -46   59.83    3.28
   1   0 -47    0.43    1.11
   1   0 -47   -0.47    0.93
  -1   0 -47    2.97    1.22
  -1   0  47    0.13    0.83
   1   0 -48  126.19    4.16
  -1   0 -48  132.15    4.67
   1   0 -48  133.32    4.54
  -1   0 -49    0.62    0.91
   1   0 -49   -1.18    0.92
   1   0 -49    0.27    0.74
  -1   0 -50   90.99    3.53
   1   0 -50   92.87    3.40
  -1   0 -51    0.54    0.80
  -1   0 -51    0.80    0.79
   1  -1   0    0.32    0.49
   1  -1  -1  764.19   14.30
   1  -1   1  768.85   14.31
   1   1   2 3707.64   54.86
   1  -1  -2 3676.43   57.18
   1  -1   2 3739.61   57.23
   1   1   3 4085.46   60.21
  -1  -1   3 4011.20   59.79
   1  -1   3 4082.44   62.18
   1  -1  -3 4019.15   62.19
  -1  -1   4 9823.28  145.18
   1   1   4 9987.99  145.55
   1  -1   4 9999.00  147.29
  -1  -1   5  923.67   15.64
  -1   1   5  929.18   17.49
   1  -1   5  899.38   17.03
   1   1   5  922.14   15.88
  -1  -1   6 2121.37   33.96
   1   1   6 2199.86   34.40
  -1   1   6 2183.89   35.89
   1  -1   6 2105.10   35.32
  -1  -1   7 1009.94   17.74
   1   1   7 1026.20   18.19
  -1   1   7  999.19   19.13
   1  -1   7  992.28   18.75
   1   1   8  779.50   15.15
  -1  -1   8  782.91   14.74
  -1   1   8  758.79   15.85
   1  -1   8  749.20   15.47
   1   1   9  626.59   13.35
   1  -1   9  621.92   13.54
  -1  -1   9  628.68   12.91
  -1   1   9  612.06   13.93
   1   1  10  134.22    5.20
   1  -1  10  125.64    5.18
  -1  -1  10  132.19    4.94
  -1   1  10  133.89    5.51
   1   1  11   94.19    4.53
  -1  -1  11   90.66    4.19
  -1   1  11   98.09    4.74
   1  -1  11   94.51    4.60
   1  -1  12  682.62   15.46
  -1  -1  12  687.39   14.93
   1   1  12  672.38   15.41
  -1   1  12  670.96   15.84
  -1  -1  13  674.42   15.18
  -1   1  13  668.23   16.19
   1  -1  13  696.74   15.88
   1   1  13  670.15   15.79
  -1   1  14   80.78    4.80
   1   1  14   75.16    4.49
  -1  -1  14   76.22    4.29
   1  -1  14   82.38    4.70
  -1  -1  15    0.75    0.88
   1   1  15    0.82    0.89
  -1   1  15    2.38    1.31
   1  -1  15    1.50    0.94
   1  -1  16  220.83    8.68
  -1  -1  16  208.13    7.94
   1   1  16  203.18    8.20
  -1   1  16  217.37    8.88
   1   1  17  770.15   18.91
  -1  -1  17  797.68   18.52
  -1   1  17  759.02   19.34
   1  -1  17  764.62   19.13
  -1   1  18  277.54   10.77
  -1  -1  18  284.77    9.97
   1   1  18  278.49   10.33
   1  -1  18  287.54   10.70
   1   1  19  617.94   17.02
  -1  -1  19  611.02   16.37
   1  -1  19  613.50   17.41
  -1   1  19  602.21   17.54
  -1  -1  20  355.40   12.03
   1   1  20  349.08   12.32
   1  -1  20  358.64   13.01
  -1   1  20  337.68   12.82
   1   1  21    2.14    1.26
   1  -1  21   11.45    2.54
  -1   1  21   10.06    2.37
   1   1  22  261.52   11.05
  -1  -1  22  273.44   10.85
   1  -1  22  281.16   11.85
  -1   1  22  260.92   11.67
   1   1  23   26.96    3.55
  -1  -1  23   29.20    3.54
   1  -1  23   32.13    4.58
  -1   1  23   28.31    3.96
  -1  -1 -23   26.77    2.13
   1  -1  24 2074.21   43.90
   1   1  24 2082.69   43.39
  -1  -1  24 2096.47   42.48
  -1   1  24 2046.37   44.08
  -1  -1 -24 2143.25   34.66
  -1   1  25  275.90   12.67
  -1  -1  25  268.17   11.61
   1  -1  25  274.13   12.37
   1   1  25  257.38   11.88
  -1  -1  25  281.44    6.96
  -1  -1 -25  268.27    7.22
   1  -1 -26   34.53    2.23
  -1  -1 -26   35.28    2.04
  -1   1  26   32.89    4.35
   1   1  26   31.87    4.21
   1  -1  26   36.66    4.49
  -1  -1  26   32.94    4.11
  -1  -1  26   39.42    2.28
  -1  -1 -26   37.45    2.37
   1  -1 -27  136.37    4.57
  -1  -1 -27  129.76    4.22
   1   1  27  123.82    8.42
  -1  -1  27  132.97    8.38
   1  -1  27  115.93    8.22
  -1   1  27  129.19    8.81
  -1  -1  27  131.32    4.45
  -1  -1 -27  128.08    4.69
  -1  -1 -28   79.45    3.22
   1  -1 -28   73.52    3.33
  -1  -1  28   72.87    6.28
   1  -1  28   71.91    6.61
   1   1  28   70.33    6.40
  -1   1  28   66.51    6.48
  -1  -1  28   73.52    3.25
  -1  -1 -28   72.92    3.46
   1  -1 -29  160.78    5.20
  -1  -1 -29  163.92    4.92
   1  -1  29  153.06   10.06
   1   1  29  160.91   10.03
  -1   1  29  151.29   10.06
  -1  -1  29  144.79    9.26
  -1  -1  29  173.53    5.29
  -1   1  29  149.86    5.28
  -1  -1 -29  154.30    5.35
   1  -1 -30   62.56    3.13
  -1  -1 -30   59.46    2.86
   1  -1  30   58.88    6.25
  -1  -1  30   63.58    6.19
  -1   1  30   64.06    6.59
   1   1  30   54.30    5.97
  -1   1  30   61.26    3.25
  -1  -1  30   63.13    3.05
  -1  -1 -30   61.17    3.25
   1  -1 -31   60.35    3.11
  -1  -1 -31   60.39    2.90
   1  -1  31   56.42    6.14
  -1  -1  31   51.51    5.74
   1   1  31   58.97    6.24
  -1   1  31   55.36    6.15
  -1  -1  31   61.70    3.06
  -1   1  31   54.77    3.14
  -1  -1 -31   56.61    3.20
  -1  -1 -32    8.06    1.33
  -1  -1 -32    7.71    1.11
   1  -1 -32    5.72    1.00
  -1   1  32    6.41    1.20
  -1  -1  32    8.54    1.22
   1  -1  32    6.90    2.49
  -1   1  32    6.54    2.31
   1   1  32   11.68    3.10
  -1  -1  32    7.72    2.29
  -1  -1 -33    2.12    0.78
   1  -1 -33    1.98    0.84
  -1  -1 -33    1.68    0.92
  -1  -1  33    3.84    1.70
  -1   1  33    1.31    1.14
   1   1  33    1.95    1.70
   1  -1  33    2.34    1.83
  -1  -1  33    2.78    0.81
  -1   1  33    2.81    1.13
  -1  -1 -34  239.84    6.61
   1  -1 -34  242.82    7.04
  -1  -1  34  224.76   12.92
   1   1  34  229.33   13.42
   1  -1  34  234.13   13.58
  -1   1  34  244.42   14.07
  -1  -1  34  251.63    6.95
  -1   1  34  242.98    7.35
  -1  -1 -34  237.20    7.37
   1  -1 -35   21.68    2.11
   1  -1 -35   20.84    2.07
  -1  -1 -35   19.71    2.22
  -1  -1 -35   22.78    1.90
   1  -1  35   25.23    4.77
  -1   1  35   18.11    4.20
  -1  -1  35   22.88    4.21
   1   1  35   22.26    4.37
  -1  -1  35   18.89    1.82
  -1   1  35   23.59    2.38
  -1  -1 -36  408.29    9.24
   1  -1 -36  375.40    9.57
   1  -1  36  383.11   18.08
  -1   1  36  391.31   18.59
   1   1  36  375.03   17.90
  -1  -1  36  380.21    9.27
  -1   1  36  387.54    9.93
  -1   1 -36  397.05   10.19
  -1  -1 -36  384.24    9.92
   1  -1 -36  370.14    9.70
   1  -1 -37    4.20    1.43
  -1  -1 -37    3.52    1.05
   1  -1 -37    2.01    1.14
  -1   1 -37    1.63    1.33
  -1  -1 -37    1.41    1.50
  -1   1  37    1.22    1.28
  -1  -1  37    1.14    1.04
  -1  -1 -38   20.97    1.85
  -1  -1 -38   22.63    2.47
   1  -1 -38   23.23    2.35
   1  -1 -38   21.44    2.24
  -1   1 -38   25.67    2.60
  -1   1  38   22.53    2.36
  -1  -1  38   22.04    2.00
   1   1  38   22.35    2.28
   1  -1 -39   68.14    3.67
   1   1  39   63.61    3.59
  -1   1  39   65.62    3.72
  -1  -1  39   65.30    3.31
   1  -1 -39   69.59    3.70
  -1  -1 -39   65.07    3.82
  -1   1 -39   72.07    3.99
   1  -1 -40   32.61    2.56
   1  -1 -40   32.24    2.61
  -1  -1 -40   32.00    2.82
  -1   1  40   36.54    2.88
   1   1  40   33.20    2.60
  -1  -1  40   31.95    2.35
  -1   1 -40   34.64    2.92
  -1  -1 -41    3.21    1.35
  -1   1 -41    6.91    1.87
   1  -1 -41    5.66    1.53
   1   1 -41    5.55    1.25
   1  -1 -41    6.28    1.50
  -1   1  41    5.84    1.61
   1   1  41    3.35    1.28
  -1  -1 -42   11.71    1.85
  -1   1 -42    8.35    1.73
   1  -1 -42   14.38    1.90
   1  -1 -42   11.88    1.83
   1   1 -42   12.24    1.72
  -1   1  42   10.80    1.79
   1   1  42   11.99    1.70
   1  -1 -43   19.50    2.02
   1  -1 -43   19.16    2.03
   1   1 -43   23.20    2.08
  -1   1 -43   18.12    2.15
  -1  -1 -43   19.08    2.17
   1   1  43   19.61    1.95
  -1   1  43   20.75    2.14
   1   1 -44   27.17    2.52
  -1  -1 -44   28.30    2.42
  -1   1 -44   27.71    2.43
   1   1 -44   29.88    2.23
   1  -1 -44   30.32    2.33
  -1   1  44   27.64    2.37
   1   1  44   29.32    2.26
   1  -1 -44   30.71    2.42
  -1  -1 -45    1.86    1.27
  -1   1 -45    1.60    1.29
   1  -1 -45    2.22    1.03
   1  -1 -45    0.57    1.06
   1   1 -45    1.16    0.88
   1   1 -45   -0.61    1.24
  -1   1  45    2.73    1.17
   1   1  45    0.08    0.91
   1  -1 -46   54.43    2.85
   1   1 -46   53.23    2.70
  -1   1  46   51.10    2.82
   1  -1 -46   54.44    2.92
   1   1 -46   54.00    3.09
  -1  -1 -46   52.14    3.03
  -1   1 -46   52.12    3.04
   1  -1 -47   -0.86    0.97
  -1   1 -47   -0.28    1.08
   1  -1 -47    0.92    0.97
   1   1 -47   -0.55    1.09
  -1  -1 -47    0.54    1.00
   1   1 -47    1.08    0.85
  -1   1  47    1.48    1.01
   1   1 -48   28.60    1.85
   1  -1 -48   30.42    1.98
  -1  -1 -48   31.04    2.17
  -1   1  48   26.57    1.89
  -1  -1 -48   28.06    2.15
   1   1 -48   31.74    2.28
   1  -1 -48   28.84    2.02
  -1   1 -48   29.12    2.16
   1  -1 -49    1.67    0.84
  -1   1 -49    0.01    0.90
   1   1 -49   -0.49    0.86
   1  -1 -49   -0.44    0.83
   1   1 -49   -0.90    0.64
  -1  -1 -49    0.64    0.88
  -1   1  49   -0.56    0.73
  -1  -1 -49    0.94    0.92
   1  -1 -50   28.16    1.80
  -1  -1 -50   27.91    1.90
  -1   1 -50   26.21    1.85
  -1  -1 -50   24.27    1.76
   1   1 -50   25.68    1.85
  -1  -1 -51   36.45    2.02
  -1  -2   0    1.15    0.49
   1  -2   0    1.89    0.88
   1  -2   1 2454.01   40.91
   1  -2  -1 2455.74   40.87
  -1  -2   2   23.21    1.42
   1  -2   2   26.41    2.32
   1  -2  -2   24.04    2.25
  -1  -2  -2   20.06    1.41
   1  -2  -3 1325.50   25.01
   1  -2   3 1362.62   24.91
  -1  -2   3 1397.08   22.07
  -1  -2  -3 1329.53   22.36
   1  -2  -4 4863.52   77.63
  -1  -2  -4 4954.79   74.94
   1  -2   4 4908.81   77.53
  -1  -2   4 4996.45   74.40
  -1  -2   5  187.71    5.18
   1  -2  -5  197.97    7.11
   1   2   5  182.38    5.58
   1  -2   5  186.92    6.56
   1  -2  -6 1670.55   30.14
   1   2   6 1599.94   28.15
   1  -2   6 1646.54   29.83
  -1  -2   6 1632.95   27.37
   1  -2   7  619.94   14.35
   1  -2  -7  642.85   14.51
  -1  -2   7  618.38   12.43
   1   2   7  612.22   13.10
   1   2   8   93.72    4.12
   1  -2   8   85.11    4.53
  -1  -2   8   89.92    3.76
  -1  -2   9  512.38   11.41
   1   2   9  483.50   11.80
  -1   2   9  507.22   13.45
   1  -2   9  514.42   12.87
  -1   2  10   90.18    5.12
   1   2  10   95.83    4.52
  -1  -2  10   90.48    4.20
   1  -2  10   90.36    4.78
  -1   2  11  189.22    7.79
   1  -2  11  184.61    7.36
  -1  -2  11  189.23    6.60
   1   2  11  200.93    7.04
   1   2  12   70.76    4.19
  -1  -2  12   70.26    4.00
   1  -2  12   72.47    4.47
  -1   2  12   76.99    4.87
  -1  -2  13   17.19    2.13
  -1   2  13   19.78    2.63
   1   2  13   19.32    2.31
   1  -2  13   15.78    2.20
  -1   2  14    3.44    1.34
   1   2  14    1.78    1.02
  -1  -2  14    1.93    1.12
   1  -2  14    1.94    1.09
   1  -2  15  106.74    6.01
  -1   2  15  100.04    6.16
   1   2  15  103.20    5.71
  -1  -2  15  102.95    5.45
  -1  -2  16  228.47    8.65
  -1   2  16  232.63    9.87
   1   2  16  228.80    9.14
   1  -2  16  232.80    9.37
  -1  -2  17  549.94   15.11
   1  -2  17  540.27   15.84
  -1   2  17  592.85   17.14
   1   2  17  563.19   16.00
  -1   2  18   50.94    4.76
  -1  -2  18   48.99    4.00
   1  -2  18   47.10    4.28
   1   2  18   45.57    4.23
   1  -2  19   76.25    5.62
  -1   2  19   72.81    5.94
  -1  -2  19   69.22    4.99
   1   2  19   70.54    5.47
   1   2  20   44.10    4.48
   1  -2  20   49.95    4.74
  -1   2  20   54.32    5.14
  -1  -2  20   55.01    4.55
   1  -2 -20   48.68    2.56
   1  -2  21   16.29    2.98
   1   2  21   17.05    2.88
  -1   2  21   13.65    2.87
  -1  -2  21   15.45    2.48
   1  -2 -21   17.22    1.63
  -1  -2 -21   19.25    1.69
  -1  -2 -22  707.18   13.52
   1  -2 -22  717.80   13.88
  -1  -2  22  680.26   19.22
   1  -2  22  665.61   20.79
  -1   2  22  683.01   21.54
   1   2  22  688.67   20.62
  -1  -2  22  750.07   13.59
  -1  -2 -22  665.23   13.77
  -1  -2  23   16.68    2.81
  -1   2  23   17.84    3.57
   1   2  23   13.77    2.81
   1  -2  23   21.81    3.58
  -1  -2 -23   20.31    1.72
   1  -2 -23   16.73    1.63
  -1  -2 -23   16.18    1.74
  -1   2  24  107.61    8.18
  -1  -2  24   97.45    6.77
   1   2  24  106.45    7.57
   1  -2  24  101.93    7.67
  -1  -2 -24  107.43    3.91
   1  -2 -24   94.43    3.81
  -1  -2 -24   99.51    4.07
   1  -2 -24   93.92    3.61
   1  -2  25  151.05    9.74
  -1   2  25  164.57   10.39
   1   2  25  177.43   10.06
  -1  -2  25  178.70    9.42
   1  -2 -25  179.91    5.46
  -1  -2 -25  180.36    5.38
   1  -2 -25  164.82    5.10
  -1  -2 -25  174.53    5.67
  -1  -2  26    0.20    0.91
   1   2  26    1.03    1.31
  -1   2  26    1.16    1.49
   1  -2  26    0.53    1.55
  -1  -2 -26    0.92    0.78
  -1  -2 -26    1.15    0.69
   1  -2 -26    2.09    0.79
   1  -2 -26    0.62    0.66
  -1  -2  27  537.47   18.48
   1  -2  27  556.44   20.34
  -1   2  27  584.46   21.29
   1   2  27  592.20   20.49
   1  -2 -27  584.51   12.33
  -1  -2 -27  589.50   12.13
   1  -2 -27  580.21   12.00
  -1  -2 -27  590.24   12.69
   1   2  28   27.93    4.39
  -1  -2  28   22.24    3.60
  -1   2  28   24.97    4.21
   1  -2  28   25.60    4.11
  -1  -2 -28   26.87    1.98
   1  -2 -28   25.17    2.01
   1  -2 -28   26.32    1.97
  -1  -2 -28   24.41    2.07
  -1   2  29   39.41    5.37
  -1  -2  29   36.92    4.70
   1   2  29   35.63    4.99
   1  -2  29   33.98    4.78
  -1  -2 -29   35.36    2.34
   1  -2 -29   37.43    2.51
   1  -2 -29   36.10    2.33
  -1  -2 -29   36.96    2.64
   1  -2  30    8.88    2.58
   1   2  30    9.68    2.69
  -1  -2  30   10.04    2.69
  -1   2  30   11.79    3.38
  -1  -2 -30    9.98    1.47
   1  -2 -30   10.75    1.40
   1  -2 -30   10.11    1.34
  -1  -2 -30   10.14    1.29
  -1   2  31  112.67    9.48
   1   2  31  115.91    9.18
   1  -2  31  104.47    8.67
  -1  -2  31  105.19    8.19
  -1  -2 -31  110.50    4.24
   1  -2 -31  107.02    4.43
  -1  -2 -31  105.69    4.50
   1  -2 -31  114.82    4.42
   1   2  32   28.49    4.65
  -1   2  32   25.44    4.73
   1  -2  32   22.64    4.38
  -1  -2  32   25.56    4.21
   1  -2 -32   24.95    2.21
  -1  -2 -32   25.14    2.10
  -1  -2 -32   24.63    2.26
   1  -2 -32   26.80    2.08
  -1  -2 -33  301.27    7.76
   1  -2 -33  291.35    7.99
   1   2  33  270.37   14.84
  -1   2  33  308.43   16.20
  -1  -2  33  253.65   13.43
   1  -2  33  289.02   15.19
  -1   2  33  278.81    8.27
  -1  -2 -33  298.36    8.26
   1  -2 -33  293.88    7.83
   1  -2 -34  293.42    8.24
  -1  -2 -34  301.25    7.89
   1   2  34  276.77   15.12
  -1   2  34  301.29   16.19
  -1  -2  34  277.91   14.32
   1  -2  34  307.92   15.84
  -1   2  34  282.16    8.49
  -1  -2 -34  306.79    8.41
   1  -2 -34  294.85    7.96
  -1  -2 -35   53.66    2.99
   1  -2 -35   51.37    3.18
  -1   2  35   54.69    3.49
  -1  -2 -35   46.45    3.14
   1  -2 -35   52.82    3.03
  -1  -2 -36   97.73    4.07
   1  -2 -36   88.50    4.21
  -1   2  36   92.26    4.60
   1  -2 -36   98.12    4.21
  -1  -2 -36   91.30    4.41
  -1  -2 -37  270.19    7.33
   1  -2 -37  262.99    7.73
  -1   2  37  256.65    7.96
   1  -2 -37  265.73    7.47
  -1  -2 -37  262.89    7.92
  -1  -2 -38    0.27    1.41
  -1  -2 -38    0.41    0.98
   1  -2 -38   -0.58    1.19
   1  -2 -38    3.01    1.28
  -1   2 -38   -0.67    1.46
  -1   2  38   -0.02    1.36
   1  -2 -39  240.43    7.27
  -1  -2 -39  263.73    6.96
  -1   2  39  238.43    7.57
  -1  -2 -39  230.07    7.28
  -1   2 -39  236.52    7.40
   1  -2 -39  243.01    7.04
   1  -2 -40    2.43    1.18
  -1   2 -40    0.82    1.35
  -1  -2 -40    6.15    1.61
   1  -2 -40    1.89    1.34
  -1  -2 -40    4.98    1.30
  -1   2  40    3.21    1.51
   1  -2 -41   76.72    3.81
  -1  -2 -41   89.32    3.62
   1   2  41   74.03    3.82
  -1   2  41   71.96    3.96
  -1  -2 -41   75.75    3.87
  -1   2 -41   70.28    3.77
   1  -2 -41   73.38    3.55
   1  -2 -42   81.80    3.81
  -1   2  42   74.18    3.98
   1   2  42   81.33    3.92
  -1  -2 -42   84.37    4.04
   1  -2 -42   80.78    3.59
  -1   2 -42   82.67    3.94
  -1  -2 -42   75.59    3.84
   1  -2 -43   55.26    3.04
   1   2 -43   53.82    2.89
  -1   2  43   48.14    3.11
   1   2  43   51.03    3.04
  -1  -2 -43   56.33    3.28
  -1  -2 -43   54.17    3.19
  -1   2 -43   52.24    3.15
   1  -2 -43   53.33    2.91
  -1   2 -44   -0.22    1.14
   1  -2 -44    0.65    0.97
   1   2 -44    1.91    0.97
   1  -2 -44    4.44    1.28
   1   2  44    0.73    1.03
  -1   2  44    0.80    1.07
   1  -2 -44    0.04    1.02
  -1  -2 -44   -0.63    1.18
  -1  -2 -44    0.39    1.12
   1  -2 -45   13.62    1.60
   1   2 -45   15.07    1.85
  -1   2 -45   14.59    1.69
   1   2 -45   13.10    1.43
  -1  -2 -45   16.04    1.86
   1  -2 -45   11.77    1.53
   1   2  45   16.34    1.75
  -1   2  45   11.56    1.68
  -1  -2 -45   14.14    1.67
   1  -2 -45   14.24    1.56
   1   2 -46    0.71    1.12
   1  -2 -46   -0.56    0.89
   1   2 -46    0.99    0.79
  -1   2 -46    0.91    0.99
  -1  -2 -46   -0.35    1.06
  -1   2  46   -0.33    0.91
   1   2  46   -0.78    0.95
   1  -2 -46    0.63    0.96
  -1  -2 -46   -0.19    0.94
  -1   2 -47    0.39    0.99
   1  -2 -47   -0.01    0.84
   1   2 -47    2.14    1.09
   1   2 -47    0.62    0.72
   1   2  47    1.15    0.81
   1  -2 -47    1.11    0.92
  -1   2  47   -0.74    0.95
  -1  -2 -47    1.01    0.97
  -1  -2 -47    0.71    0.90
   1   2 -48   17.45    1.65
  -1   2 -48   20.23    1.70
   1  -2 -48   18.78    1.52
   1  -2 -48   15.14    1.41
   1   2  48   15.70    1.41
  -1   2  48   16.46    1.54
  -1  -2 -48   15.79    1.50
  -1  -2 -48   16.38    1.56
   1   2 -49    3.21    1.00
  -1   2 -49    3.74    0.91
  -1  -2 -49    5.09    1.08
  -1  -2 -49    4.85    1.03
  -1  -3   0   -0.23    0.46
   1  -3   0    0.93    0.93
  -1  -3   1 1143.99   20.55
  -1  -3  -1 1151.50   20.65
   1  -3  -1 1100.67   23.51
   1  -3   1 1075.91   23.25
   1  -3  -2  553.77   14.39
  -1  -3  -2  542.99   11.93
  -1  -3   2  527.52   11.63
   1  -3   2  556.85   14.29
   1  -3  -3  777.34   18.28
   1  -3   3  787.87   18.27
  -1  -3   3  814.22   15.54
  -1  -3  -3  749.62   15.54
   1  -3   4   60.56    4.19
  -1  -3   4   73.55    3.44
   1  -3  -4   66.06    4.39
  -1  -3  -4   61.46    3.31
   1  -3  -5   65.88    4.43
  -1  -3   5   73.21    3.55
   1  -3   5   68.24    4.43
  -1  -3  -5   72.16    3.68
   1  -3   6    4.70    1.35
   1  -3  -6    7.59    1.69
  -1  -3   6    6.06    1.02
  -1  -3  -6    5.72    1.10
   1  -3  -7   29.94    3.10
  -1  -3   7   32.49    2.43
  -1  -3  -7   31.85    2.53
   1  -3   7   32.19    3.13
   1  -3  -8  222.72    8.77
  -1  -3  -8  225.28    7.43
  -1  -3   8  225.14    7.15
   1  -3   8  200.46    8.25
  -1  -3  -9   43.27    3.14
   1  -3  -9   40.62    3.65
  -1  -3   9   45.77    3.04
   1  -3   9   39.10    3.56
   1  -3 -10   31.45    3.29
   1  -3  10   32.56    3.26
  -1  -3  10   31.85    2.65
   1  -3 -11  283.97   10.58
  -1  -3  11  302.67    9.24
   1  -3  11  288.69   10.49
  -1  -3  12  256.74    8.64
   1   3  12  246.42    9.08
   1  -3 -12  246.10    9.90
   1  -3  12  239.79    9.60
   1  -3 -13  296.63   11.19
   1   3  13  301.69   10.44
   1  -3  13  278.88   10.77
  -1  -3  13  313.23   10.02
   1  -3  14  198.73    8.98
   1  -3 -14  202.68    9.29
   1   3  14  221.77    8.94
  -1  -3  14  201.08    8.07
   1  -3 -15    8.59    1.04
  -1  -3  15   10.67    1.25
   1  -3  15    9.21    1.99
  -1  -3  15   13.12    2.16
   1   3  15    7.89    1.69
  -1  -3 -16   60.68    2.72
   1  -3 -16   70.13    2.99
  -1  -3 -16   73.65    3.01
  -1  -3  16   70.48    3.06
   1   3  16   71.15    5.19
  -1  -3  16   75.07    5.10
   1  -3  16   68.34    5.39
  -1  -3 -17  550.21   11.09
   1  -3 -17  556.13   11.28
   1  -3  17  552.70   17.09
   1   3  17  566.16   16.84
  -1  -3  17  558.73   16.04
   1  -3  17  570.79   11.06
  -1  -3  17  551.62   11.40
  -1  -3 -17  535.83   11.16
  -1  -3 -18   30.66    1.95
   1  -3 -18   32.33    2.10
   1   3  18   30.41    3.64
   1  -3  18   34.15    4.08
  -1  -3  18   32.02    3.47
   1  -3  18   35.81    2.03
  -1  -3 -18   33.40    2.13
  -1  -3  18   32.36    2.12
  -1  -3 -18   31.20    1.98
  -1  -3  18   34.81    1.95
   1  -3 -19  921.08   17.13
  -1  -3 -19  935.09   16.87
  -1   3  19  907.54   25.47
   1   3  19  921.25   24.23
  -1  -3  19  927.23   22.90
   1  -3  19  919.02   24.47
   1  -3  19  917.10   16.63
  -1  -3  19  923.97   17.13
  -1  -3 -19  946.23   17.11
  -1  -3 -19  903.81   16.78
  -1  -3  19  901.86   16.40
  -1  -3 -20   74.67    3.28
   1  -3 -20   88.41    3.68
   1   3  20   88.96    6.66
  -1  -3  20   80.91    5.77
  -1   3  20   86.75    7.11
   1  -3  20   85.04    6.65
   1  -3 -20   70.95    3.06
  -1  -3  20   85.94    3.56
   1  -3  20   87.46    3.39
  -1  -3 -20   82.73    3.54
  -1  -3 -20   82.03    3.40
  -1  -3  20   83.51    3.20
   1  -3 -21    9.77    1.33
  -1  -3 -21   11.31    1.32
  -1   3  21   11.10    2.68
   1  -3  21   11.11    2.62
   1   3  21   14.90    2.91
  -1  -3  21   10.85    2.32
   1  -3 -21   10.23    1.16
  -1  -3  21   13.47    1.40
  -1  -3 -21   14.04    1.54
   1  -3  21   11.49    1.28
  -1  -3  21   12.81    1.26
  -1  -3 -21   12.20    1.41
   1  -3 -22   13.78    1.54
  -1  -3 -22   14.27    1.51
   1   3  22   15.24    3.08
   1  -3  22   14.20    2.95
  -1   3  22   12.26    2.98
  -1  -3  22   12.43    2.42
  -1  -3 -22   12.12    1.48
   1  -3 -22   12.94    1.38
  -1  -3  22   13.93    1.48
   1  -3  22   13.28    1.36
  -1  -3  22   11.98    1.25
  -1  -3 -22   15.10    1.50
  -1  -3 -23   16.73    1.66
   1  -3 -23   19.45    1.87
  -1  -3  23   17.85    2.98
   1   3  23   20.36    3.67
   1  -3  23   12.06    2.78
  -1   3  23   22.67    4.09
  -1  -3 -23   18.60    1.83
   1  -3  23   18.34    1.57
  -1  -3  23   18.04    1.70
  -1  -3 -23   18.50    1.71
  -1  -3  23   17.93    1.56
  -1  -3 -24    0.09    0.54
   1  -3 -24    0.43    0.68
   1   3  24    0.38    1.31
  -1   3  24    0.02    1.30
  -1  -3  24    0.09    1.00
   1  -3  24    1.77    1.34
   1  -3  24    0.02    0.59
  -1  -3  24    0.63    0.55
  -1  -3 -24   -0.24    0.70
  -1  -3 -24   -0.36    0.58
  -1  -3 -25  106.85    4.43
   1  -3 -25  126.81    4.91
   1   3  25  110.38    8.62
  -1  -3  25  123.05    7.96
  -1   3  25  120.94    9.46
   1  -3  25  129.24    9.28
  -1  -3 -25  119.09    4.81
  -1  -3  25  124.51    4.61
   1  -3  25  122.25    4.37
  -1  -3 -25  128.46    4.79
  -1  -3 -26   15.81    1.70
   1  -3 -26   14.29    1.64
  -1   3  26   15.11    3.63
   1   3  26   14.60    3.25
   1  -3  26   15.54    3.18
  -1  -3  26   13.47    2.64
  -1  -3 -26   15.55    1.71
   1  -3  26   15.92    1.53
  -1  -3 -26   15.85    1.74
  -1  -3 -27  258.68    7.42
   1  -3 -27  279.29    7.87
   1   3  27  281.98   14.40
   1  -3  27  262.81   14.13
  -1   3  27  267.21   14.90
  -1  -3 -27  262.57    7.93
   1  -3  27  272.92    7.17
  -1  -3 -27  271.78    7.78
  -1  -3 -28   29.59    2.24
   1  -3 -28   26.49    2.27
   1   3  28   22.80    4.17
   1  -3  28   21.76    4.05
  -1   3  28   27.67    4.85
  -1  -3 -28   22.80    2.17
  -1  -3 -28   24.54    2.19
   1  -3 -29  346.06    9.04
  -1  -3 -29  290.54    8.25
  -1   3  29  346.89   17.39
   1   3  29  326.15   15.96
   1  -3  29  340.30   16.33
  -1  -3 -29  320.26    9.00
  -1  -3 -29  334.10    8.87
   1  -3 -30   40.38    2.79
  -1  -3 -30   44.24    2.80
  -1   3  30   43.39    6.34
   1   3  30   38.38    5.39
   1  -3  30   34.80    5.22
  -1  -3 -30   40.90    3.02
  -1  -3 -30   41.04    2.84
   1  -3 -31    8.99    1.72
  -1  -3 -31    7.00    1.34
  -1   3  31    4.28    2.23
   1   3  31    6.82    2.31
   1  -3  31    3.65    2.31
  -1  -3 -31    8.38    1.75
   1  -3 -31    7.78    1.35
  -1  -3 -31    4.53    1.34
   1  -3 -32    0.65    1.29
  -1  -3 -32    1.84    1.10
  -1   3  32   -0.24    1.98
   1   3  32    0.38    1.98
   1  -3  32    2.07    2.00
   1  -3 -32    1.15    1.00
  -1  -3 -32    2.30    1.51
  -1  -3 -32    2.20    1.13
   1  -3 -33   11.69    1.89
  -1  -3 -33   13.32    1.79
  -1  -3 -33   13.57    2.05
   1  -3 -33   13.07    1.78
  -1  -3 -33   13.25    1.92
  -1  -3 -34   48.69    3.04
   1  -3 -34   50.80    3.30
  -1   3  34   48.11    3.41
   1  -3 -34   49.50    3.02
  -1  -3 -34   47.22    3.30
  -1  -3 -34   52.11    3.24
   1  -3 -35    4.93    1.54
  -1  -3 -35    6.42    1.48
   1  -3 -35    0.88    1.12
  -1  -3 -35    5.53    1.66
  -1   3  35    5.96    1.90
  -1  -3 -35    7.07    1.64
  -1  -3 -36  107.61    4.33
   1  -3 -36  103.51    4.61
  -1   3  36  103.60    4.85
  -1  -3 -36  107.87    4.88
   1  -3 -36  106.72    4.42
  -1  -3 -36  108.10    4.65
   1  -3 -37  144.13    5.49
  -1  -3 -37  150.60    5.21
  -1  -3 -37  158.60    5.83
   1  -3 -37  152.08    5.34
  -1   3  37  140.28    5.78
  -1  -3 -37  154.15    5.54
   1  -3 -38   47.73    3.04
  -1  -3 -38   43.59    2.70
   1  -3 -38   43.23    2.87
  -1   3  38   49.89    3.26
  -1  -3 -38   41.32    2.96
  -1   3 -38   41.82    2.88
  -1  -3 -38   43.65    2.94
  -1   3 -39   -0.86    1.17
  -1  -3 -39    0.73    1.02
   1  -3 -39    0.27    1.17
  -1  -3 -39    2.84    1.52
   1  -3 -39   -0.19    1.12
  -1   3  39   -1.13    1.48
  -1  -3 -39    0.84    1.12
  -1   3 -40   13.82    1.75
   1  -3 -40   14.77    1.88
  -1  -3 -40   15.23    1.66
   1  -3 -40   15.00    1.71
  -1  -3 -40   14.96    1.94
  -1   3  40   16.16    2.09
  -1  -3 -40   14.15    1.76
  -1  -3 -41   62.27    3.01
   1  -3 -41   67.98    3.43
  -1   3  41   64.17    3.51
   1  -3 -41   64.42    3.15
  -1  -3 -41   62.39    3.43
  -1   3 -41   60.23    3.24
  -1  -3 -41   59.62    3.22
  -1  -3 -42   10.26    1.31
   1  -3 -42    9.33    1.50
  -1   3 -42    9.38    1.46
  -1  -3 -42   10.08    1.53
   1  -3 -42   11.09    1.58
   1   3  42    7.62    1.62
  -1   3  42    8.02    1.60
  -1  -3 -42   10.24    1.56
   1  -3 -43   17.58    1.79
  -1   3 -43   15.53    1.68
  -1  -3 -43   17.77    1.85
   1  -3 -43   17.55    1.70
   1   3  43   16.24    1.90
  -1   3  43   16.98    1.86
  -1  -3 -43   17.73    1.74
   1  -3 -44    0.14    0.95
   1   3 -44   -0.33    0.69
  -1   3 -44    1.57    0.95
   1  -3 -44    1.70    0.85
  -1   3  44    1.21    1.04
  -1  -3 -44    1.92    1.06
   1   3  44    1.03    1.02
  -1  -3 -44    1.94    0.97
   1  -3 -45   -0.51    0.79
  -1   3 -45    1.23    0.86
   1   3 -45   -0.05    0.98
  -1   3  45    1.00    0.92
  -1  -3 -45    0.87    0.89
   1   3  45    0.52    0.85
  -1  -3 -45    0.42    0.78
   1  -3 -46    3.91    0.97
  -1   3 -46    2.05    0.76
   1   3 -46    3.48    1.06
  -1   3  46    2.81    1.00
   1   3  46    1.46    0.87
  -1  -3 -46    3.08    0.84
   1  -3 -47    3.49    0.82
   1   3 -47    3.90    0.97
  -1   3  47    3.07    0.90
  -1  -3 -47    4.30    1.02
   1   3  47    2.18    0.82
   1  -4   0   -0.05    0.87
  -1  -4   0    0.28    0.51
  -1  -4  -1  463.27    9.51
  -1  -4   1  455.62    9.48
   1  -4  -1  456.22   14.37
   1  -4   1  476.22   14.57
   1  -4   1  448.29    9.48
   1  -4  -1  445.97    9.43
  -1  -4  -1  436.62    9.55
  -1  -4   1  470.61    9.64
  -1  -4   2  391.78    8.45
  -1  -4  -2  379.08    8.36
   1  -4   2  376.19   12.95
   1  -4  -2  377.39   12.94
   1  -4   2  382.02    8.41
   1  -4  -2  403.36    8.46
  -1  -4  -2  383.88    8.52
   1  -4   2  381.36    8.31
  -1  -4   2  381.67    8.47
   1  -4  -3    6.87    2.25
   1  -4   3    6.14    1.76
  -1  -4   3    4.32    0.88
   1  -4  -3    4.41    1.09
  -1  -4  -3    5.39    1.23
  -1  -4  -3    2.69    0.89
   1  -4   3    2.43    0.80
   1  -4   3    2.79    0.72
  -1  -4   3    4.13    0.96
   1  -4  -4   30.61    1.83
  -1  -4  -4   29.18    1.82
  -1  -4   4   28.78    1.84
   1  -4   4   27.18    3.28
   1  -4  -4   38.09    3.91
  -1  -4   4   27.58    1.86
   1  -4   4   29.51    1.87
  -1  -4   4   30.84    1.92
   1  -4   4   28.48    1.80
  -1  -4  -4   29.85    1.92
   1  -4  -5  583.08   11.48
  -1  -4  -5  587.85   11.67
   1  -4   5  580.76   16.93
   1  -4  -5  616.07   17.45
   1  -4   5  586.43   11.69
  -1  -4   5  606.19   11.91
  -1  -4  -5  578.24   11.68
   1  -4   5  596.08   11.42
  -1  -4   5  589.17   11.66
  -1  -4  -6   95.22    3.52
   1  -4  -6   85.38    3.25
   1  -4  -6   94.28    6.19
   1  -4   6   94.94    6.10
  -1  -4   6   86.59    3.43
   1  -4   6   88.56    3.39
   1  -4   6   87.74    3.22
  -1  -4  -6   85.95    3.37
  -1  -4   6   89.29    3.38
  -1  -4  -7   47.06    2.43
   1  -4  -7   47.65    2.37
   1  -4   7   50.08    4.40
   1  -4  -7   51.44    4.63
  -1  -4   7   49.67    2.55
   1  -4   7   48.57    2.47
  -1  -4   7   49.26    2.44
  -1  -4  -7   49.01    2.51
   1  -4   7   46.01    2.25
  -1  -4  -8    2.04    0.65
   1  -4  -8    1.48    0.66
   1  -4  -8    2.14    1.22
   1  -4   8    1.54    1.06
  -1  -4   8    1.15    0.71
  -1  -4   8    1.59    0.72
   1  -4   8    1.77    0.61
  -1  -4  -8    0.97    0.61
   1  -4   8    1.67    0.58
   1  -4  -9    0.76    0.52
  -1  -4  -9    0.96    0.53
   1  -4   9    1.76    1.24
   1  -4  -9    0.79    0.91
  -1  -4   9    0.80    0.57
  -1  -4  -9    0.89    0.50
   1  -4   9    0.58    0.47
  -1  -4   9    1.05    0.61
   1  -4   9   -0.02    0.63
  -1  -4 -10   30.21    1.98
   1  -4 -10   31.45    1.94
   1  -4  10   34.55    3.83
   1  -4 -10   34.05    3.90
  -1  -4 -10   35.52    2.14
  -1  -4  10   32.68    2.16
   1  -4  10   31.80    2.05
  -1  -4  10   33.21    2.01
  -1  -4 -10   31.24    2.06
   1  -4  10   26.88    1.72
  -1  -4 -11    3.11    0.88
   1  -4 -11    2.66    0.71
   1  -4  11    2.48    1.18
   1  -4 -11    1.23    1.18
  -1  -4 -11    2.54    0.75
  -1  -4  11    2.24    0.82
  -1  -4  11    1.93    0.71
   1  -4  11    3.41    0.81
  -1  -4 -11    1.93    0.69
  -1  -4 -12    2.01    0.66
   1  -4 -12    2.28    0.69
   1  -4 -12    1.86    1.37
   1  -4  12    2.54    1.18
  -1  -4 -12    3.02    0.86
  -1  -4  12    1.71    0.71
  -1  -4 -12    2.36    0.75
  -1  -4 -12    2.21    0.69
  -1  -4  12    2.45    0.61
   1  -4  12    1.80    0.70
  -1  -4 -13    0.41    0.59
   1  -4 -13    0.72    0.63
  -1  -4 -13    1.62    1.11
   1  -4  13    0.05    0.90
   1  -4 -13   -0.56    1.12
  -1  -4 -13    1.13    0.75
  -1  -4  13    0.79    0.72
  -1  -4 -13    0.22    0.55
   1  -4  13    0.40    0.56
  -1  -4 -13    1.16    0.71
  -1  -4  13    0.49    0.49
  -1  -4 -14    4.93    0.88
   1  -4 -14    4.09    0.84
   1  -4 -14    3.66    1.67
  -1  -4 -14    3.48    1.25
   1  -4  14    6.30    1.91
  -1  -4  14    5.03    1.07
  -1  -4 -14    6.03    1.03
   1  -4  14    4.89    0.92
  -1  -4 -14    5.20    0.97
  -1  -4 -14    5.32    0.85
  -1  -4  14    4.58    0.88
   1  -4 -15   31.98    2.13
  -1  -4 -15   28.88    2.02
   1  -4 -15   32.49    4.06
  -1  -4 -15   29.63    3.42
   1  -4  15   30.78    3.86
  -1  -4  15   30.70    2.25
  -1  -4 -15   32.06    2.15
   1  -4  15   32.28    2.16
  -1  -4 -15   29.92    2.06
  -1  -4  15   29.63    1.97
  -1  -4 -15   28.43    1.87
   1  -4 -16   20.32    1.75
  -1  -4 -16   18.57    1.68
  -1  -4 -16   17.80    2.78
   1  -4 -16   18.08    3.22
   1  -4  16   18.08    3.09
   1  -4  16   18.35    1.68
  -1  -4 -16   19.87    1.77
  -1  -4  16   16.02    1.69
  -1  -4  16   19.78    1.63
  -1  -4 -16   18.67    1.54
  -1  -4 -16   20.80    1.76
   1  -4 -17   15.06    1.52
  -1  -4 -17   12.96    1.46
   1  -4 -17   11.02    2.83
   1  -4  17   15.60    2.98
  -1  -4 -17   17.41    2.76
  -1  -4 -17   15.54    1.62
   1  -4  17   13.49    1.43
  -1  -4  17   15.15    1.64
  -1  -4  17   14.84    1.44
  -1  -4 -17   13.24    1.46
  -1  -4 -17   16.76    1.51
  -1  -4 -18  129.30    4.77
   1  -4 -18  156.66    5.20
   1  -4 -18  145.01    9.17
   1  -4  18  143.67    8.96
   1  -4  18  146.50    5.02
  -1  -4 -18  148.19    5.03
  -1  -4  18  140.62    5.13
  -1  -4 -18  146.85    4.95
  -1  -4 -18  143.53    4.70
  -1  -4  18  150.10    4.80
   1  -4 -19  175.80    5.80
  -1  -4 -19  182.87    5.82
   1  -4  19  173.66   10.23
   1  -4 -19  172.24   10.30
   1  -4  19  187.46    5.79
  -1  -4  19  190.35    6.08
  -1  -4 -19  189.50    5.90
  -1  -4 -19  186.47    5.56
  -1  -4 -19  186.78    5.70
  -1  -4  19  192.50    5.60
  -1  -4 -20   15.53    1.63
   1  -4 -20   16.23    1.69
   1  -4 -20   14.98    3.04
   1  -4  20   17.66    3.34
  -1  -4 -20   16.02    1.71
  -1  -4  20   18.14    1.82
   1  -4  20   19.36    1.75
  -1  -4 -20   16.10    1.55
  -1  -4  20   19.73    1.70
  -1  -4 -20   16.95    1.60
  -1  -4 -21   14.18    1.61
[truncated: 524,069 more chars]
