# Supplementary material for: Structural study of bioisosteric derivatives of 5-(1H-indol-3-yl)-benzotriazole and their ability to form chalcogen bonds
Source: Acta Crystallogr E Crystallogr Commun. 2022 Mar 22;78(Pt 4):418–24. doi: 10.1107/S2056989022002948 (PMC8983978; doi:10.1107/S2056989022002948)
Supplement: Supplementary file 2 [file e-78-00418-p-bSesup2.hkl]

data_p-bSe                                                                      
_shelx_title ' p-bSe.res in P-1'                                                
_shelx_refln_list_code          4                                               
_shelx_F_calc_maximum      231.77                                               
_exptl_crystal_F_000       440.00                                               
_reflns_d_resolution_high  0.8363                                               
                                                                                
loop_                                                                           
 _space_group_symop_operation_xyz                                               
 'x, y, z'                                                                      
 '-x, -y, -z'                                                                   
                                                                                
_cell_length_a     7.7760                                                       
_cell_length_b     9.9573                                                       
_cell_length_c    11.4124                                                       
_cell_angle_alpha  90.970                                                       
_cell_angle_beta   92.771                                                       
_cell_angle_gamma  94.283                                                       
                                                                                
_shelx_F_squared_multiplier     1.000                                           
                                                                                
loop_                                                                           
 _refln_index_h                                                                 
 _refln_index_k                                                                 
 _refln_index_l                                                                 
 _refln_F_squared_calc                                                          
 _refln_F_squared_meas                                                          
 _refln_F_squared_sigma                                                         
 _refln_observed_status                                                         
   1   0   0          1.76          5.65         0.91 o                         
   2   0   0        142.58        185.51         9.46 o                         
   3   0   0        256.33        229.40         9.90 o                         
   4   0   0         36.20         27.48         5.24 o                         
   5   0   0        307.33        313.53         7.95 o                         
   6   0   0        164.04        152.66         4.80 o                         
   7   0   0         35.52         39.34         3.16 o                         
   8   0   0          6.15          2.06         1.85 o                         
   9   0   0         18.99         17.67         2.33 o                         
  -9   1   0          0.51          0.72         1.61 o                         
  -8   1   0         51.67         53.60         4.30 o                         
  -7   1   0         63.53         65.12         3.53 o                         
  -6   1   0        148.10        140.48         4.27 o                         
  -5   1   0         16.57         11.75         1.21 o                         
  -4   1   0         54.22         49.53         4.97 o                         
  -3   1   0        205.68        231.98         7.71 o                         
  -2   1   0      53719.06      50946.69       913.01 o                         
  -1   1   0          0.49          1.06         0.64 o                         
   0   1   0       1029.07       1054.13        25.04 o                         
   1   1   0        791.67       1066.57        27.68 o                         
   2   1   0        418.05        504.54        18.25 o                         
   3   1   0       2216.53       2468.88        63.97 o                         
   4   1   0         39.89         35.25         6.32 o                         
   5   1   0        371.34        382.07         6.27 o                         
   6   1   0          2.85          2.30         1.27 o                         
   7   1   0        175.94        174.42         5.66 o                         
   8   1   0         45.50         39.71         2.45 o                         
   9   1   0         20.82         22.76         3.53 o                         
  -9   2   0          9.79          6.19         1.61 o                         
  -8   2   0         35.17         36.81         4.82 o                         
  -7   2   0          0.24          0.79         3.51 o                         
  -6   2   0          1.29         -1.19         2.58 o                         
  -5   2   0         47.68         38.75         1.67 o                         
  -4   2   0       7316.44       6561.58       159.94 o                         
  -3   2   0        546.64        576.66        12.33 o                         
  -2   2   0          3.11          7.62         1.51 o                         
  -1   2   0        526.24        590.42        12.26 o                         
   0   2   0         15.09         20.48         3.06 o                         
   1   2   0      16576.85      20191.82       420.86 o                         
   2   2   0       1175.03       1346.06        38.83 o                         
   3   2   0       1743.16       1894.14        54.18 o                         
   4   2   0         33.34         36.17         2.18 o                         
   5   2   0        343.75        393.91         6.58 o                         
   6   2   0        384.27        399.78         7.37 o                         
   7   2   0         94.31         96.63         4.90 o                         
   8   2   0          1.19          2.26         1.89 o                         
  -9   3   0          0.90         -0.72         1.51 o                         
  -8   3   0          0.01         -0.20         2.34 o                         
  -7   3   0         49.72         52.56         4.57 o                         
  -6   3   0        755.06        739.73        10.70 o                         
  -5   3   0          0.52         -0.11         0.87 o                         
  -4   3   0        142.00        127.91         3.56 o                         
  -3   3   0       1442.43       1418.58        24.04 o                         
  -2   3   0        189.26        196.86         6.06 o                         
  -1   3   0       6800.40       6915.36       152.73 o                         
   0   3   0       1046.79       1036.60        30.95 o                         
   1   3   0       9985.70      12122.23       260.30 o                         
   2   3   0         70.91        104.57         9.28 o                         
   3   3   0        269.51        321.69        18.46 o                         
   4   3   0       2085.20       2447.89        21.78 o                         
   5   3   0         64.15         60.13         2.10 o                         
   6   3   0         12.01         14.64         1.81 o                         
   7   3   0          0.03          0.68         1.93 o                         
   8   3   0         31.60         26.01         3.67 o                         
  -8   4   0         74.74         76.51         3.67 o                         
  -7   4   0          4.35          1.75         1.97 o                         
  -6   4   0        100.00        112.04         3.97 o                         
  -5   4   0         71.95         68.90         2.26 o                         
  -4   4   0        318.50        328.22         6.17 o                         
  -3   4   0       2451.75       2300.61        92.02 o                         
  -2   4   0         68.65         56.11         3.47 o                         
  -1   4   0       1512.38       1385.85        27.39 o                         
   0   4   0         35.88         30.80         3.68 o                         
   1   4   0       1110.09       1289.24        41.06 o                         
   2   4   0       4566.59       5529.12       132.98 o                         
   3   4   0        275.34        298.61         5.10 o                         
   4   4   0        157.64        156.34         3.06 o                         
   5   4   0         32.58         35.35         1.76 o                         
   6   4   0        106.45        112.61         3.42 o                         
   7   4   0         95.31        105.47         3.70 o                         
   8   4   0         63.83         68.27         5.75 o                         
  -8   5   0         13.32         12.33         2.16 o                         
  -7   5   0          0.01          0.99         1.79 o                         
  -6   5   0        100.98        103.96         5.11 o                         
  -5   5   0        272.22        260.18         5.92 o                         
  -4   5   0        131.04        123.48         2.93 o                         
  -3   5   0        495.27        468.08         6.81 o                         
  -2   5   0       1011.39        997.36        36.39 o                         
  -1   5   0        125.87        124.22         7.49 o                         
   0   5   0       3638.95       4098.21       148.76 o                         
   1   5   0         15.17         11.25         4.46 o                         
   2   5   0       1605.12       1721.09        19.19 o                         
   3   5   0         19.54         19.75         1.02 o                         
   4   5   0        156.78        179.23         3.19 o                         
   5   5   0        523.55        585.07         8.37 o                         
   6   5   0         81.98         99.80         3.41 o                         
   7   5   0          1.66          2.35         1.54 o                         
   8   5   0          5.85          7.79         3.84 o                         
  -8   6   0         18.59         17.21         3.63 o                         
  -7   6   0         27.30         31.51         2.19 o                         
  -6   6   0         49.61         52.54         2.75 o                         
  -5   6   0        116.40        123.90         3.37 o                         
  -4   6   0         96.81         92.00         2.73 o                         
  -3   6   0         35.01         37.38         1.55 o                         
  -2   6   0       2682.09       2624.59        23.21 o                         
  -1   6   0         97.41         95.71         2.36 o                         
   0   6   0       1123.33       1087.16        15.97 o                         
   1   6   0          4.65          9.80         0.96 o                         
   2   6   0         60.80         70.20         2.03 o                         
   3   6   0        492.39        532.81         5.93 o                         
   4   6   0         64.92         66.63         1.96 o                         
   5   6   0         11.41         14.62         1.95 o                         
   6   6   0          0.31          0.59         1.83 o                         
   7   6   0         18.71         18.09         2.65 o                         
  -7   7   0         17.38         18.03         2.17 o                         
  -6   7   0          0.36         -0.95         2.01 o                         
  -5   7   0         15.45         18.90         1.87 o                         
  -4   7   0        449.12        468.99         8.53 o                         
  -3   7   0         67.45         69.43         2.44 o                         
  -2   7   0        947.24        915.40        13.39 o                         
  -1   7   0         87.04         86.70         2.13 o                         
   0   7   0         12.87         13.70         1.12 o                         
   1   7   0        480.89        495.62         6.97 o                         
   2   7   0         74.81         81.64         2.56 o                         
   3   7   0        113.57        121.87         3.45 o                         
   4   7   0         17.76         24.92         2.28 o                         
   5   7   0         37.38         35.24         2.46 o                         
   6   7   0         45.04         51.89         2.87 o                         
   7   7   0         31.11         33.49         2.56 o                         
  -7   8   0          2.94          0.28         2.33 o                         
  -6   8   0         55.29         63.16         4.68 o                         
  -5   8   0         17.62         20.83         2.87 o                         
  -4   8   0        189.88        198.70         5.31 o                         
  -3   8   0          6.44          6.97         1.90 o                         
  -2   8   0          0.22          0.17         1.20 o                         
  -1   8   0        540.45        543.52        11.06 o                         
   0   8   0          3.53          3.87         1.28 o                         
   1   8   0        344.24        347.26         8.00 o                         
   2   8   0          9.10          8.71         1.70 o                         
   3   8   0          6.00          3.73         1.79 o                         
   4   8   0          9.86         17.70         2.28 o                         
   5   8   0         34.48         38.04         3.58 o                         
   6   8   0         50.10         61.38         3.52 o                         
  -6   9   0         30.09         33.66         2.87 o                         
  -5   9   0          0.21         -0.67         2.01 o                         
  -4   9   0          0.46         -2.64         2.64 o                         
  -3   9   0         77.61         72.06         4.70 o                         
  -2   9   0          2.66          4.65         1.74 o                         
  -1   9   0        681.18        711.26        13.69 o                         
   0   9   0          0.05          2.10         1.81 o                         
   1   9   0         36.71         31.94         3.11 o                         
   2   9   0         25.00         29.72         3.06 o                         
   3   9   0         14.99         18.65         2.24 o                         
   4   9   0         58.08         70.86         3.40 o                         
   5   9   0          0.00         -2.00         2.00 o                         
  -5  10   0          2.21          0.53         2.41 o                         
  -4  10   0          0.09          1.21         2.04 o                         
  -3  10   0        191.79        211.80         6.79 o                         
  -2  10   0          0.03          0.08         2.34 o                         
  -1  10   0          0.21          1.16         2.64 o                         
   0  10   0         25.07         23.91         3.44 o                         
   1  10   0          0.14          1.10         2.07 o                         
   2  10   0        123.53        125.19         7.59 o                         
   3  10   0         25.88         21.77         3.50 o                         
   4  10   0          4.53          6.46         1.85 o                         
  -3  11   0          0.97          4.67         2.28 o                         
  -1  11   0          1.36          0.73         2.85 o                         
   0  11   0        173.73        185.81         6.26 o                         
   1  11   0          0.73         -2.42         2.88 o                         
   2  11   0         10.10          8.72         4.15 o                         
  -2 -11   1         70.72         76.83         5.34 o                         
  -1 -11   1         11.99          7.78         3.27 o                         
   0 -11   1          8.88          8.35         2.90 o                         
   1 -11   1          4.11          5.50         2.90 o                         
  -4 -10   1        169.44        167.89        13.14 o                         
  -3 -10   1         24.37         20.36         3.27 o                         
  -2 -10   1          2.39          3.68         2.00 o                         
  -1 -10   1         13.21         10.47         2.21 o                         
   0 -10   1          1.30          2.40         2.44 o                         
   1 -10   1          3.73          6.07         3.58 o                         
   3 -10   1         25.23         24.37         2.85 o                         
   4 -10   1          5.85          6.61         2.15 o                         
   5 -10   1         14.78         18.10         4.35 o                         
  -5  -9   1          9.45          6.06         2.70 o                         
  -4  -9   1         64.65         68.21         3.32 o                         
  -3  -9   1         95.94         88.71         3.09 o                         
  -2  -9   1         49.15         51.49         3.78 o                         
  -1  -9   1         24.81         27.07         2.41 o                         
   0  -9   1         38.49         42.32         3.95 o                         
   1  -9   1        244.14        247.39         7.91 o                         
   2  -9   1          8.23          8.04         2.09 o                         
   3  -9   1         56.51         66.68         4.59 o                         
   4  -9   1          6.95         11.79         2.55 o                         
   5  -9   1         39.18         40.70         2.95 o                         
   6  -9   1          4.15          0.52         2.57 o                         
  -6  -8   1         35.13         38.82         2.93 o                         
  -5  -8   1         30.92         35.66         2.68 o                         
  -4  -8   1          0.28          1.06         1.82 o                         
  -3  -8   1        192.78        195.78         4.70 o                         
  -2  -8   1        374.92        348.98         5.70 o                         
  -1  -8   1        626.80        625.35        11.23 o                         
   0  -8   1          7.55          9.42         1.41 o                         
   1  -8   1         29.52         36.20         1.72 o                         
   2  -8   1         14.61         13.70         1.31 o                         
   3  -8   1        119.85        116.30         3.96 o                         
   4  -8   1         36.64         37.99         2.81 o                         
   5  -8   1         11.57         10.53         2.25 o                         
   6  -8   1         25.40         29.62         3.72 o                         
   7  -8   1          2.35          7.77         2.15 o                         
  -7  -7   1         32.01         31.57         2.46 o                         
  -6  -7   1          8.44         12.10         3.68 o                         
  -5  -7   1         39.57         50.51         2.83 o                         
  -4  -7   1        193.79        195.88         4.69 o                         
  -3  -7   1       1172.03       1182.36        14.22 o                         
  -2  -7   1          5.33          2.56         0.75 o                         
  -1  -7   1         88.74         92.06         2.44 o                         
   0  -7   1        185.95        170.09         3.04 o                         
   1  -7   1        127.76        115.72         2.24 o                         
   2  -7   1        226.13        220.70         3.59 o                         
   3  -7   1         62.86         61.05         2.59 o                         
   4  -7   1        165.64        156.67         4.55 o                         
   5  -7   1          1.00          3.22         2.27 o                         
   6  -7   1         78.76         87.11         3.68 o                         
   7  -7   1          0.93          4.00         1.73 o                         
  -7  -6   1         50.63         61.08         2.93 o                         
  -6  -6   1         27.92         29.76         2.11 o                         
  -5  -6   1        278.54        303.87         8.44 o                         
  -4  -6   1         49.28         52.29         1.91 o                         
  -3  -6   1         36.07         37.03         1.48 o                         
  -2  -6   1        660.53        666.32         9.36 o                         
  -1  -6   1       1127.42       1145.35        16.78 o                         
   0  -6   1       1320.03       1398.63        18.81 o                         
   1  -6   1        189.46        195.81         3.04 o                         
   2  -6   1        521.48        491.77         5.33 o                         
   3  -6   1         29.94         28.69         1.52 o                         
   4  -6   1        367.85        362.89         6.62 o                         
   5  -6   1         10.02         14.67         2.42 o                         
   6  -6   1         48.79         50.26         2.69 o                         
   7  -6   1         13.08         13.16         2.51 o                         
   8  -6   1          1.64         -0.93         2.07 o                         
  -8  -5   1          8.88          8.51         1.85 o                         
  -7  -5   1        137.18        139.53         4.00 o                         
  -6  -5   1        128.65        142.82         3.89 o                         
  -5  -5   1         14.09         13.84         1.61 o                         
  -4  -5   1        420.36        464.20         6.83 o                         
  -3  -5   1        521.15        544.67         5.78 o                         
  -2  -5   1       3265.72       3855.27        44.20 o                         
  -1  -5   1       2555.79       2949.56        81.91 o                         
   0  -5   1        951.71       1041.94        37.53 o                         
   1  -5   1        647.60        647.26        28.10 o                         
   2  -5   1        455.99        383.38        21.05 o                         
   3  -5   1         40.48         36.16         1.69 o                         
   4  -5   1        120.94        108.31         2.74 o                         
   5  -5   1         51.14         51.21         1.92 o                         
   6  -5   1          5.46          2.30         1.84 o                         
   7  -5   1         52.59         55.25         2.66 o                         
   8  -5   1         39.43         29.11         2.54 o                         
  -8  -4   1         29.09         30.68         2.94 o                         
  -7  -4   1         33.63         34.65         3.14 o                         
  -6  -4   1        417.14        454.22         8.90 o                         
  -5  -4   1        195.70        201.41         4.18 o                         
  -4  -4   1        753.86        854.95         9.38 o                         
  -3  -4   1       1094.86       1373.77        15.87 o                         
  -2  -4   1         88.39        110.06        11.30 o                         
  -1  -4   1        810.34        822.42        21.40 o                         
   0  -4   1       1372.21       1441.97        42.98 o                         
   1  -4   1        333.27        327.18        16.69 o                         
   2  -4   1        112.50         95.59         6.89 o                         
   3  -4   1        179.44        185.40        10.14 o                         
   4  -4   1         35.21         38.81         1.42 o                         
   5  -4   1        450.03        407.63         6.23 o                         
   6  -4   1        680.81        663.33         9.14 o                         
   7  -4   1          7.35         12.15         3.02 o                         
   8  -4   1         93.94         98.44         3.99 o                         
  -8  -3   1        119.21        132.65         5.26 o                         
  -7  -3   1         41.04         41.34         2.63 o                         
  -6  -3   1        419.11        454.75         8.19 o                         
  -5  -3   1         77.23         85.74         2.52 o                         
  -4  -3   1        525.89        607.11         7.65 o                         
  -3  -3   1       1344.82       1523.57        49.04 o                         
  -2  -3   1        527.65        569.29        24.31 o                         
  -1  -3   1        883.65        990.05        29.71 o                         
   0  -3   1       4104.57       4535.03       103.48 o                         
   1  -3   1          2.19          1.86         0.60 o                         
   2  -3   1          1.88          1.56         0.97 o                         
   3  -3   1       1227.34       1081.20        26.18 o                         
   4  -3   1       4549.92       4442.48        55.16 o                         
   5  -3   1         18.88         18.43         1.34 o                         
   6  -3   1        410.08        387.24         7.18 o                         
   7  -3   1         29.11         25.02         2.91 o                         
   8  -3   1         89.53         99.96         4.10 o                         
   9  -3   1          0.14         -2.10         2.10 o                         
  -8  -2   1        128.69        129.98         6.36 o                         
  -7  -2   1          4.45          5.03         2.61 o                         
  -6  -2   1         39.36         42.88         2.32 o                         
  -5  -2   1        920.91        975.47        13.30 o                         
  -4  -2   1       1186.91       1318.88        26.50 o                         
  -3  -2   1        486.21        543.99        23.12 o                         
  -2  -2   1       1885.11       2406.77        62.00 o                         
  -1  -2   1       1620.91       1936.29        46.14 o                         
   0  -2   1       1057.76       1242.99        32.14 o                         
   1  -2   1       1314.88       1288.15        75.15 o                         
   2  -2   1      18598.14      18507.82       275.33 o                         
   3  -2   1         30.58         35.98         3.04 o                         
   4  -2   1       2084.18       2042.75        40.37 o                         
   5  -2   1         58.64         49.65         2.81 o                         
   6  -2   1        535.67        522.30         9.79 o                         
   7  -2   1         31.53         33.04         4.03 o                         
   8  -2   1         18.06         21.31         3.35 o                         
   9  -2   1          4.29          3.94         1.55 o                         
  -9  -1   1          0.12         -0.03         1.72 o                         
  -8  -1   1          0.81          1.26         2.08 o                         
  -7  -1   1        105.32        104.87         4.45 o                         
  -6  -1   1        208.63        210.54         5.60 o                         
  -5  -1   1        931.65        971.89        24.71 o                         
  -4  -1   1        492.00        573.85        24.37 o                         
  -3  -1   1         30.54         35.49         3.79 o                         
  -2  -1   1        483.89        454.00        12.00 o                         
  -1  -1   1          3.46          5.78         1.16 o                         
   0  -1   1      11184.21      11410.98       563.33 o                         
   1  -1   1        236.18        278.64         9.81 o                         
   2  -1   1       3784.01       3784.40        61.97 o                         
   3  -1   1         56.78         72.88         4.07 o                         
   4  -1   1       2402.62       2309.36        36.98 o                         
   5  -1   1        325.49        305.23         5.48 o                         
   6  -1   1        111.73        110.76         4.02 o                         
   7  -1   1          0.14         -0.39         2.26 o                         
   8  -1   1          1.02          3.47         3.45 o                         
   9  -1   1         58.43         55.40         2.64 o                         
  -9   0   1          6.67          3.97         1.89 o                         
  -8   0   1          8.92         10.45         2.25 o                         
  -7   0   1        327.76        339.62         7.99 o                         
  -6   0   1         54.58         53.85         2.63 o                         
  -5   0   1         11.12         13.17         1.40 o                         
  -4   0   1        946.09        918.67        22.95 o                         
  -3   0   1       2439.38       2507.54        36.85 o                         
  -2   0   1       3880.81       4079.27       123.49 o                         
  -1   0   1        106.98        117.53         5.86 o                         
   0   0   1        622.57        691.69        12.04 o                         
   1   0   1        107.12         92.90         5.18 o                         
   2   0   1       5289.29       5404.91       119.24 o                         
   3   0   1       2163.69       2056.36        54.85 o                         
   4   0   1        140.14        123.27         6.81 o                         
   5   0   1          0.33          1.49         0.91 o                         
   6   0   1          2.11          1.94         2.03 o                         
   7   0   1        195.02        193.80         8.40 o                         
   8   0   1         44.31         42.02         3.42 o                         
   9   0   1         27.23         29.64         2.69 o                         
  -9   1   1         80.54         80.81         3.87 o                         
  -8   1   1          4.71          3.96         2.06 o                         
  -7   1   1         16.20         20.49         2.62 o                         
  -6   1   1        158.79        152.90         6.50 o                         
  -5   1   1        454.08        433.95         7.81 o                         
  -4   1   1       1677.47       1725.55        81.76 o                         
  -3   1   1       1590.79       1630.95        25.25 o                         
  -2   1   1         64.83         55.52         2.04 o                         
  -1   1   1       1003.37       1140.37        19.76 o                         
   0   1   1       3342.42       3292.35        70.25 o                         
   1   1   1          4.97          8.76         2.33 o                         
   2   1   1         16.96         12.55         3.37 o                         
   3   1   1         22.25         20.37         4.41 o                         
   4   1   1        224.20        221.79        15.29 o                         
   5   1   1        505.95        529.87         9.07 o                         
   6   1   1        364.16        367.72         7.82 o                         
   7   1   1        131.47        135.77         5.13 o                         
   8   1   1         21.06         21.62         2.48 o                         
   9   1   1          1.74          6.32         2.70 o                         
  -9   2   1          7.09          8.85         1.82 o                         
  -8   2   1         17.99         17.19         4.07 o                         
  -7   2   1         34.40         30.97         2.99 o                         
  -6   2   1        309.27        331.08         8.61 o                         
  -5   2   1        176.24        165.02         4.23 o                         
  -4   2   1        434.33        404.94        15.20 o                         
  -3   2   1        150.67        113.36         5.18 o                         
  -2   2   1       6678.83       6788.22        85.47 o                         
  -1   2   1        147.04        154.95         3.64 o                         
   0   2   1        577.17        720.15        20.32 o                         
   1   2   1        427.66        492.25        18.15 o                         
   2   2   1       1057.37       1253.31        37.43 o                         
   3   2   1        176.05        167.35        12.55 o                         
   4   2   1       2679.98       3126.03        36.42 o                         
   5   2   1        517.34        560.52         8.42 o                         
   6   2   1         46.44         49.25         2.76 o                         
   7   2   1          7.23         11.18         2.91 o                         
   8   2   1        100.74         96.52         3.24 o                         
  -9   3   1          1.14         -1.17         3.63 o                         
  -8   3   1         64.54         83.15         5.22 o                         
  -7   3   1          2.30          7.73         3.51 o                         
  -6   3   1         56.28         51.64         3.80 o                         
  -5   3   1          4.15          3.44         1.23 o                         
  -4   3   1       1040.99        985.94        18.50 o                         
  -3   3   1        445.41        380.81        10.22 o                         
  -2   3   1       1061.74        975.82        17.65 o                         
  -1   3   1         85.12         72.54         3.42 o                         
   0   3   1       3290.06       4077.36        92.85 o                         
   1   3   1          3.66          5.50         2.96 o                         
   2   3   1       3120.62       3445.13        86.42 o                         
   3   3   1        649.64        698.69        29.55 o                         
   4   3   1         11.41          9.88         0.92 o                         
   5   3   1          8.00          7.62         0.93 o                         
   6   3   1        409.69        449.78        11.29 o                         
   7   3   1          7.57          9.78         2.00 o                         
   8   3   1         36.09         37.83         3.23 o                         
  -8   4   1          7.35          9.20         3.44 o                         
  -7   4   1          1.57          1.22         1.73 o                         
  -6   4   1         85.72         86.63         3.24 o                         
  -5   4   1        145.53        135.87         4.21 o                         
  -4   4   1        265.77        255.86         5.59 o                         
  -3   4   1        453.66        444.88        15.86 o                         
  -2   4   1        126.46        113.68         5.46 o                         
  -1   4   1          1.72          2.52         1.32 o                         
   0   4   1       3886.16       4221.12        99.33 o                         
   1   4   1         48.42         38.88         6.12 o                         
   2   4   1         49.27         72.32         8.71 o                         
   3   4   1        262.18        322.57         4.44 o                         
   4   4   1        520.66        562.01         7.53 o                         
   5   4   1        184.43        197.13         4.15 o                         
   6   4   1        171.45        189.85         7.05 o                         
   7   4   1         13.62         13.89         1.86 o                         
   8   4   1          6.66          8.58         1.81 o                         
  -8   5   1          0.96          1.41         1.93 o                         
  -7   5   1         29.56         39.61         2.40 o                         
  -6   5   1         25.20         30.32         2.26 o                         
  -5   5   1         76.26         74.96         2.84 o                         
  -4   5   1         26.66         22.69         1.56 o                         
  -3   5   1         10.14         14.11         1.16 o                         
  -2   5   1       1256.00       1236.27        27.90 o                         
  -1   5   1        269.60        237.58         9.47 o                         
   0   5   1        130.06        127.17        10.47 o                         
   1   5   1       1028.16       1266.32        43.34 o                         
   2   5   1        890.41        954.57         9.81 o                         
   3   5   1        439.82        465.55         5.22 o                         
   4   5   1        284.95        293.13         4.31 o                         
   5   5   1         65.04         73.65         2.64 o                         
   6   5   1         13.16         19.87         2.24 o                         
   7   5   1        228.96        243.22         6.76 o                         
   8   5   1         16.75         18.04         2.96 o                         
  -8   6   1          1.76          9.80         3.11 o                         
  -7   6   1         13.19         18.02         2.12 o                         
  -6   6   1          6.35          3.51         2.19 o                         
  -5   6   1          0.29          0.58         2.01 o                         
  -4   6   1        364.84        366.23         7.99 o                         
  -3   6   1         35.98         33.14         1.84 o                         
  -2   6   1        204.74        188.37         4.26 o                         
  -1   6   1          6.71         11.45         2.22 o                         
   0   6   1        126.43        132.68         2.80 o                         
   1   6   1       1002.24       1030.57        10.59 o                         
   2   6   1        370.75        366.56         6.16 o                         
   3   6   1        190.34        193.80         3.35 o                         
   4   6   1          6.52          5.26         1.21 o                         
   5   6   1        333.89        372.10         7.34 o                         
   6   6   1         28.88         28.73         2.43 o                         
   7   6   1         78.96         85.20         4.26 o                         
  -7   7   1          0.21          1.40         1.52 o                         
  -6   7   1         53.66         59.42         3.03 o                         
  -5   7   1          8.55         10.25         2.32 o                         
  -4   7   1         69.24         70.79         3.20 o                         
  -3   7   1          3.79          4.20         1.24 o                         
  -2   7   1          0.52          2.37         0.88 o                         
  -1   7   1        213.51        201.83         4.64 o                         
   0   7   1        199.92        187.69         3.75 o                         
   1   7   1        617.64        634.93         7.65 o                         
   2   7   1        182.89        192.92         3.37 o                         
   3   7   1        654.25        657.38        12.10 o                         
   4   7   1         10.02         11.47         1.88 o                         
   5   7   1        103.88        117.15         5.57 o                         
   6   7   1         20.94         24.37         2.34 o                         
  -7   8   1          1.01         -1.09         2.15 o                         
  -6   8   1         17.73         20.84         2.40 o                         
  -5   8   1          7.45          4.98         2.27 o                         
  -4   8   1          7.46          9.77         3.48 o                         
  -3   8   1        101.87        114.23         4.10 o                         
  -2   8   1         27.05         26.29         1.89 o                         
  -1   8   1        259.77        265.18         5.80 o                         
   0   8   1         76.08         81.47         3.08 o                         
   1   8   1        140.41        142.57         4.80 o                         
   2   8   1         38.64         44.55         2.50 o                         
   3   8   1        255.11        265.23         6.13 o                         
   4   8   1         97.79        101.94         4.40 o                         
   5   8   1         30.64         34.26         3.39 o                         
   6   8   1         34.00         38.21         2.91 o                         
  -6   9   1          8.11          7.18         1.98 o                         
  -5   9   1         17.04         19.88         2.37 o                         
  -4   9   1          6.72          5.88         2.16 o                         
  -3   9   1        108.29        118.49         4.60 o                         
  -2   9   1         51.35         51.55         2.55 o                         
  -1   9   1          2.58          3.50         1.98 o                         
   0   9   1          7.59          6.83         2.86 o                         
   1   9   1        138.51        125.18         4.06 o                         
   2   9   1        264.04        267.09        10.61 o                         
   3   9   1         23.70         25.76         2.73 o                         
   4   9   1         60.18         60.16         3.13 o                         
   5   9   1          1.83          2.35         4.77 o                         
  -5  10   1         22.50         24.97         2.51 o                         
  -4  10   1         17.50         15.07         2.63 o                         
  -3  10   1          5.64          8.66         1.96 o                         
  -2  10   1         19.84         18.79         2.38 o                         
  -1  10   1         90.86         87.81         4.08 o                         
   0  10   1         75.46         78.35         3.84 o                         
   1  10   1          1.02         -1.12         2.77 o                         
   2  10   1          3.67          4.32         2.74 o                         
   3  10   1         36.56         28.84         3.09 o                         
   4  10   1        120.25        127.64         6.79 o                         
  -3  11   1         65.10         55.47         4.25 o                         
  -2  11   1         54.46         55.52         5.29 o                         
  -1  11   1         27.63         22.55         2.80 o                         
   0  11   1          1.00          2.16         5.75 o                         
   1  11   1         40.84         35.72         4.25 o                         
   2  11   1         31.68         30.38         2.71 o                         
  -2 -11   2         20.15         12.46        10.91 o                         
  -1 -11   2          1.98          2.59         1.88 o                         
   0 -11   2         46.39         41.96         9.64 o                         
  -4 -10   2          2.57          5.86         2.54 o                         
  -3 -10   2         65.33         59.69         7.26 o                         
  -2 -10   2         59.00         64.67         4.12 o                         
  -1 -10   2          6.74          7.27         2.68 o                         
   0 -10   2        207.85        200.01        10.26 o                         
   1 -10   2          0.34         -1.37         2.35 o                         
   2 -10   2          9.63          0.67         3.27 o                         
   3 -10   2         20.56         19.98         2.27 o                         
   4 -10   2          0.56          0.12         1.72 o                         
   5 -10   2         13.84         17.16         2.28 o                         
  -5  -9   2          6.93          8.69         1.55 o                         
  -4  -9   2         47.87         62.87         2.77 o                         
  -3  -9   2         31.30         25.70         2.04 o                         
  -2  -9   2        366.06        343.58        11.61 o                         
  -1  -9   2          0.28         -0.28         1.65 o                         
   0  -9   2         26.18         24.39         2.31 o                         
   1  -9   2        115.60        111.07         4.14 o                         
   2  -9   2          3.30          3.01         1.79 o                         
   3  -9   2        115.86        112.51         3.88 o                         
   4  -9   2         25.92         24.51         2.82 o                         
   5  -9   2          4.21         -0.23         2.09 o                         
   6  -9   2         37.27         41.52         2.50 o                         
  -6  -8   2         75.72         82.74         8.92 o                         
  -5  -8   2          3.31          1.79         1.48 o                         
  -4  -8   2        212.83        230.94         5.01 o                         
  -3  -8   2          8.85         13.61         1.66 o                         
  -2  -8   2         10.06         10.56         1.61 o                         
  -1  -8   2         53.78         55.62         2.24 o                         
   0  -8   2         59.31         60.25         2.73 o                         
   1  -8   2        537.07        515.95        11.99 o                         
   2  -8   2         12.75         12.12         1.51 o                         
   3  -8   2         74.78         71.26         5.07 o                         
   4  -8   2        143.46        147.21         4.68 o                         
   5  -8   2         20.38         20.06         2.50 o                         
   6  -8   2          2.79          6.77         2.47 o                         
   7  -8   2          0.90         -1.37         1.51 o                         
  -6  -7   2        175.01        163.68         4.86 o                         
  -5  -7   2          1.64          0.81         3.05 o                         
  -4  -7   2          1.28          0.46         1.56 o                         
  -3  -7   2         32.46         35.10         1.98 o                         
  -2  -7   2          0.08         -0.93         0.98 o                         
  -1  -7   2        833.45        767.63        11.03 o                         
   0  -7   2          7.82         10.36         1.72 o                         
   1  -7   2        239.03        246.12         4.02 o                         
   2  -7   2        951.95        950.50        10.58 o                         
   3  -7   2        156.87        159.53         3.79 o                         
   4  -7   2         10.89         17.13         2.37 o                         
   5  -7   2         18.18         17.61         2.71 o                         
   6  -7   2          0.50         -0.04         2.24 o                         
   7  -7   2         10.95         14.41         2.78 o                         
  -7  -6   2         14.29         12.11         1.89 o                         
  -6  -6   2          1.75          2.06         1.58 o                         
  -5  -6   2         46.65         46.84         2.24 o                         
  -4  -6   2        108.73        114.56         2.79 o                         
  -3  -6   2        762.45        779.85         7.94 o                         
  -2  -6   2        136.29        143.50         3.01 o                         
  -1  -6   2        445.44        484.46         6.25 o                         
   0  -6   2       1676.66       1685.69        17.32 o                         
   1  -6   2        881.98        895.11        15.09 o                         
   2  -6   2        276.96        261.79         4.15 o                         
   3  -6   2         37.49         37.51         1.73 o                         
   4  -6   2         26.06         24.86         2.01 o                         
   5  -6   2         25.40         29.12         2.88 o                         
   6  -6   2          0.22         -1.05         2.30 o                         
   7  -6   2         28.31         35.72         2.56 o                         
   8  -6   2         62.11         44.48         7.44 o                         
  -8  -5   2          0.94          0.23         1.59 o                         
  -7  -5   2          2.92          4.78         1.76 o                         
  -6  -5   2         61.95         64.55         3.74 o                         
  -5  -5   2        698.90        716.66        16.07 o                         
  -4  -5   2          1.26          2.26         0.77 o                         
  -3  -5   2        192.02        212.80         3.40 o                         
  -2  -5   2       2105.43       2360.93        28.43 o                         
  -1  -5   2        434.73        468.20        23.28 o                         
   0  -5   2        621.19        578.93        26.03 o                         
   1  -5   2        229.54        234.95        16.02 o                         
   2  -5   2        226.19        235.10         5.06 o                         
   3  -5   2        325.27        332.06         4.74 o                         
   4  -5   2         27.79         23.19         1.41 o                         
   5  -5   2         58.67         62.97         2.53 o                         
   6  -5   2        241.94        242.25         5.46 o                         
   7  -5   2          0.10          2.24         1.97 o                         
   8  -5   2         79.09         77.59         4.26 o                         
  -8  -4   2         26.99         27.73         2.20 o                         
  -7  -4   2        117.99        107.44         5.53 o                         
  -6  -4   2         18.14         16.05         1.90 o                         
  -5  -4   2        193.53        193.87         4.10 o                         
  -4  -4   2        744.26        787.68         8.84 o                         
  -3  -4   2        272.17        305.48         5.27 o                         
  -2  -4   2       1064.85       1087.25        40.75 o                         
  -1  -4   2          0.30          2.07         3.11 o                         
   0  -4   2         54.56         58.32         7.00 o                         
   1  -4   2        883.15        858.73        30.95 o                         
   2  -4   2        573.26        522.16        23.43 o                         
   3  -4   2        638.05        589.47         7.80 o                         
   4  -4   2        568.03        569.17         7.30 o                         
   5  -4   2         25.55         24.63         1.36 o                         
   6  -4   2        362.63        363.37         6.63 o                         
   7  -4   2          2.99          4.16         2.16 o                         
   8  -4   2         42.81         50.75         2.94 o                         
  -8  -3   2          9.35          8.62         1.96 o                         
  -7  -3   2          6.63          5.97         1.92 o                         
  -6  -3   2        181.61        192.03         4.95 o                         
  -5  -3   2          0.65          0.11         0.85 o                         
  -4  -3   2        896.40        905.13        13.43 o                         
  -3  -3   2        662.06        808.44        33.02 o                         
  -2  -3   2         37.36         39.04         6.43 o                         
  -1  -3   2       4168.52       4584.85       104.67 o                         
   0  -3   2       1474.49       1490.08        41.27 o                         
   1  -3   2       1795.46       1698.38        46.81 o                         
   2  -3   2       1127.25       1147.82        26.04 o                         
   3  -3   2       1387.02       1338.95        31.04 o                         
   4  -3   2       1360.80       1317.41        16.34 o                         
   5  -3   2        156.69        136.37         3.53 o                         
   6  -3   2        194.39        207.71         5.73 o                         
   7  -3   2          6.82          7.98         1.98 o                         
   8  -3   2          1.10         -0.35         2.13 o                         
  -8  -2   2         42.31         45.56         2.95 o                         
  -7  -2   2          1.20          3.38         2.56 o                         
  -6  -2   2        117.96        110.94         3.64 o                         
  -5  -2   2        432.17        429.50         9.71 o                         
  -4  -2   2         39.44         46.99         3.53 o                         
  -3  -2   2        920.37       1030.38        35.82 o                         
  -2  -2   2        939.77       1076.72        23.95 o                         
  -1  -2   2       4851.95       4915.06       216.37 o                         
   0  -2   2         14.40         25.38         2.67 o                         
   1  -2   2       4756.67       4685.82        75.15 o                         
   2  -2   2       1693.24       1539.05        30.51 o                         
   3  -2   2       1098.53        999.23        19.71 o                         
   4  -2   2       1716.41       1680.28        20.64 o                         
   5  -2   2          0.21         -0.60         1.05 o                         
   6  -2   2         23.99         20.90         2.33 o                         
   7  -2   2         19.59         21.88         3.67 o                         
   8  -2   2          5.69          6.68         2.29 o                         
   9  -2   2         16.07         15.29         3.21 o                         
  -9  -1   2          0.32          1.47         2.62 o                         
  -8  -1   2          0.40         -0.06         2.06 o                         
  -7  -1   2        165.48        164.22         5.58 o                         
  -6  -1   2          0.50          2.06         1.53 o                         
  -5  -1   2        159.64        147.28         5.36 o                         
  -4  -1   2         14.50         12.84         2.93 o                         
  -3  -1   2       2053.29       2143.29        40.71 o                         
  -2  -1   2         54.65         72.98         4.95 o                         
  -1  -1   2       3264.46       3577.46        78.62 o                         
   0  -1   2       6488.64       6762.75       280.58 o                         
   1  -1   2       4050.82       4013.39        51.85 o                         
   2  -1   2       5643.20       5339.01       103.21 o                         
   3  -1   2         37.80         38.89         3.46 o                         
   4  -1   2        109.70         96.65         5.70 o                         
   5  -1   2        188.12        175.54         4.42 o                         
   6  -1   2        131.81        126.77         3.67 o                         
   7  -1   2         93.95        103.04         4.39 o                         
   8  -1   2         63.19         73.91         4.41 o                         
   9  -1   2          5.42          7.36         3.29 o                         
  -9   0   2         26.84         25.51         6.48 o                         
  -8   0   2          0.09         -2.40         2.40 o                         
  -7   0   2         12.65         16.32         2.77 o                         
  -6   0   2         59.85         60.61         4.03 o                         
  -5   0   2        585.59        566.24        11.61 o                         
  -4   0   2          9.29          5.20         2.09 o                         
  -3   0   2        754.43        767.93        37.64 o                         
  -2   0   2       2208.12       2186.48        37.42 o                         
  -1   0   2       1802.92       1966.62        47.18 o                         
   0   0   2      17765.48      19817.62       289.58 o                         
   1   0   2        243.91        215.93        10.06 o                         
   2   0   2       1108.01        997.67        30.38 o                         
   3   0   2        161.88        137.28        10.78 o                         
   4   0   2        154.07        144.25         8.44 o                         
   5   0   2        525.60        532.38        14.06 o                         
   6   0   2        309.08        332.34         7.12 o                         
   7   0   2         18.69         18.73         2.13 o                         
   8   0   2         48.53         38.55         3.48 o                         
   9   0   2          5.27          6.13         1.91 o                         
  -9   1   2          0.00          1.81         2.05 o                         
  -8   1   2         32.27         37.74         2.45 o                         
  -7   1   2        108.69        115.79         4.63 o                         
  -6   1   2         74.33         77.22         3.21 o                         
  -5   1   2         50.51         50.66         2.73 o                         
  -4   1   2        894.31        869.04        24.50 o                         
  -3   1   2         88.53         93.70         3.89 o                         
  -2   1   2       4762.42       4814.23        75.04 o                         
  -1   1   2          0.67          3.08         3.27 o                         
   0   1   2       4425.31       4383.81        94.61 o                         
   1   1   2       1009.54       1027.22        28.93 o                         
   2   1   2        273.86        303.44        14.83 o                         
   3   1   2        991.70        948.89        33.59 o                         
   4   1   2        479.88        526.25        17.28 o                         
   5   1   2        332.91        342.15         6.93 o                         
   6   1   2        217.20        211.85        10.78 o                         
   7   1   2        103.16         98.16         4.23 o                         
   8   1   2         69.91         75.63         4.32 o                         
  -9   2   2          9.91         14.52         2.32 o                         
  -8   2   2         21.93         24.90         2.61 o                         
  -7   2   2          1.39          5.52         5.68 o                         
  -6   2   2        144.71        146.48         5.47 o                         
  -5   2   2         11.72         10.58         1.84 o                         
  -4   2   2        962.69        918.50        17.64 o                         
  -3   2   2          4.43          2.81         2.32 o                         
  -2   2   2       1586.05       1630.56        44.35 o                         
  -1   2   2        999.66       1047.82        16.00 o                         
   0   2   2        165.68        164.76         7.78 o                         
   1   2   2       6266.72       6104.38       135.26 o                         
   2   2   2        634.70        638.81        24.63 o                         
   3   2   2        643.48        605.53        27.01 o                         
   4   2   2        399.34        447.69         6.82 o                         
   5   2   2         33.47         34.56         1.83 o                         
   6   2   2        396.29        430.48         7.71 o                         
   7   2   2        141.87        159.88         5.32 o                         
   8   2   2          5.23          7.09         2.45 o                         
  -9   3   2          0.16         -1.81         1.81 o                         
  -8   3   2         21.42         20.39         2.69 o                         
  -7   3   2          2.78          3.01         2.37 o                         
  -6   3   2        113.83        118.33         4.96 o                         
  -5   3   2        132.07        117.69         3.54 o                         
  -4   3   2        541.00        524.48         9.58 o                         
  -3   3   2        638.26        655.81        19.11 o                         
  -2   3   2          5.38          8.83         2.57 o                         
  -1   3   2       4790.15       4403.73       225.65 o                         
   0   3   2        475.40        452.85        16.75 o                         
   1   3   2       2488.49       2425.53        62.06 o                         
   2   3   2        570.59        633.58        26.18 o                         
   3   3   2         20.12         24.63         5.86 o                         
   4   3   2        730.03        764.52        10.40 o                         
   5   3   2        140.75        145.17         3.84 o                         
   6   3   2        121.11        132.55         4.20 o                         
   7   3   2          8.55         13.14         2.41 o                         
   8   3   2         48.03         40.93         2.60 o                         
  -8   4   2          5.19         -2.11         3.30 o                         
  -7   4   2         56.13         57.74         2.99 o                         
  -6   4   2        116.30        140.28         4.75 o                         
  -5   4   2         27.54         28.44         2.19 o                         
  -4   4   2          1.35          1.53         0.79 o                         
  -3   4   2       2186.94       1988.80        44.35 o                         
  -2   4   2         24.56         14.72         3.94 o                         
  -1   4   2       1124.49        969.71        21.24 o                         
   0   4   2        474.52        529.47        20.43 o                         
   1   4   2        757.27        846.55        31.11 o                         
   2   4   2       2183.28       2407.39        68.74 o                         
   3   4   2        239.79        229.95         4.04 o                         
   4   4   2        260.96        248.34         4.54 o                         
   5   4   2          0.04          1.96         1.37 o                         
   6   4   2         62.71         67.36         3.31 o                         
   7   4   2        132.51        132.05         4.04 o                         
   8   4   2         10.35          8.87         1.81 o                         
  -8   5   2         15.64         22.70         2.90 o                         
  -7   5   2          0.01          1.43         1.80 o                         
  -6   5   2          6.18          7.56         1.99 o                         
  -5   5   2        409.34        401.32         8.29 o                         
  -4   5   2         30.84         30.73         1.86 o                         
  -3   5   2        755.43        709.16        10.92 o                         
  -2   5   2        284.66        295.10         8.16 o                         
  -1   5   2        250.89        244.94        11.33 o                         
   0   5   2       2948.73       2886.32        75.74 o                         
   1   5   2        210.95        192.09         5.32 o                         
   2   5   2       1310.38       1299.60        11.80 o                         
   3   5   2          0.52          1.52         0.61 o                         
   4   5   2        119.83        126.09         2.95 o                         
   5   5   2        290.67        313.75         5.98 o                         
   6   5   2          2.06          3.93         2.12 o                         
   7   5   2         40.43         42.70         2.40 o                         
  -8   6   2          2.32         -0.21         1.83 o                         
  -7   6   2         59.87         61.25         2.81 o                         
  -6   6   2         22.89         20.79         2.63 o                         
  -5   6   2        217.50        234.00         9.66 o                         
  -4   6   2          0.31         -0.52         1.54 o                         
  -3   6   2         47.89         46.01         2.59 o                         
  -2   6   2       2238.82       2195.03        25.79 o                         
  -1   6   2         61.75         55.86         2.13 o                         
   0   6   2       1258.31       1159.41        13.84 o                         
   1   6   2          5.47          7.07         0.73 o                         
   2   6   2         16.47         16.07         1.03 o                         
   3   6   2        422.90        449.85         6.16 o                         
   4   6   2         30.60         33.42         2.01 o                         
   5   6   2        105.36        120.21         4.10 o                         
   6   6   2         55.25         66.92         3.05 o                         
   7   6   2          5.87          3.75         1.32 o                         
  -7   7   2         37.91         43.09         2.23 o                         
  -6   7   2         17.38         20.05         2.08 o                         
  -5   7   2          0.44         -0.32         2.16 o                         
  -4   7   2        639.75        686.75        12.94 o                         
  -3   7   2          0.18          1.55         1.89 o                         
  -2   7   2        778.26        729.78        11.00 o                         
  -1   7   2         19.73         21.01         1.61 o                         
   0   7   2         31.05         26.22         1.75 o                         
   1   7   2        450.83        464.56         6.13 o                         
   2   7   2         26.02         26.15         1.53 o                         
   3   7   2        528.92        549.13         9.87 o                         
   4   7   2         54.88         53.33         3.00 o                         
   5   7   2         47.92         47.92         2.82 o                         
   6   7   2         31.46         28.64         2.75 o                         
  -7   8   2          0.14          1.99         1.68 o                         
  -6   8   2        137.13        138.12        10.16 o                         
  -5   8   2          0.07         -1.10         2.55 o                         
  -4   8   2        162.17        181.63         6.75 o                         
  -3   8   2          0.79          0.49         2.17 o                         
  -2   8   2         55.64         50.64         2.52 o                         
  -1   8   2        386.77        393.58         7.46 o                         
   0   8   2         58.41         58.04         2.78 o                         
   1   8   2       1007.64       1024.80        23.02 o                         
   2   8   2         21.39         18.50         1.95 o                         
   3   8   2         12.05         12.47         2.65 o                         
   4   8   2         47.25         52.47         3.30 o                         
   5   8   2         93.37        101.68         5.02 o                         
   6   8   2         39.22         47.33         4.15 o                         
  -6   9   2         26.67         32.97         2.80 o                         
  -5   9   2          5.06         10.92         2.11 o                         
  -4   9   2         10.66         10.41         2.47 o                         
  -3   9   2        114.43        118.02         4.10 o                         
  -2   9   2          0.30         -0.52         2.15 o                         
  -1   9   2        937.11        915.29        13.37 o                         
   0   9   2         33.45         31.30         2.57 o                         
   1   9   2         18.25         15.54         2.72 o                         
   2   9   2         66.85         71.91         3.86 o                         
   3   9   2         38.51         41.72         4.57 o                         
   4   9   2         91.31         97.04         3.74 o                         
   5   9   2          8.61         12.13         2.15 o                         
  -5  10   2         18.46         19.61         2.29 o                         
  -4  10   2          5.63          1.49         2.93 o                         
  -3  10   2        301.80        305.93         9.54 o                         
  -2  10   2         19.46         23.71         2.74 o                         
  -1  10   2          7.08          9.33         2.07 o                         
   0  10   2         84.89         90.51         4.26 o                         
   1  10   2         25.22         24.11         2.61 o                         
   2  10   2        158.65        153.59         6.22 o                         
   3  10   2          0.58         -0.99         2.31 o                         
   4  10   2         16.38         17.52         3.32 o                         
  -3  11   2          8.76         11.36         4.87 o                         
  -2  11   2         79.09         70.26         3.62 o                         
  -1  11   2          0.28         -3.58         3.58 o                         
   0  11   2        149.11        146.46         5.61 o                         
   1  11   2          6.10          7.80         2.36 o                         
   2  11   2         25.50         27.37         4.69 o                         
  -2 -11   3         49.25         38.26        13.92 o                         
  -1 -11   3          1.73          3.62         1.92 o                         
   0 -11   3         35.69         25.63         7.39 o                         
   1 -11   3          0.66          2.85         2.44 o                         
  -4 -10   3         93.86         98.04         5.65 o                         
  -3 -10   3          0.16         -0.68         1.65 o                         
  -2 -10   3         36.25         33.28         2.61 o                         
  -1 -10   3          1.09          0.92         1.67 o                         
   0 -10   3          1.63          2.12         2.69 o                         
   1 -10   3         18.64         15.15         2.84 o                         
   2 -10   3         22.58         23.54         4.28 o                         
   3 -10   3          3.81         -2.16         2.33 o                         
   4 -10   3          2.61          5.61         1.77 o                         
   5 -10   3          1.54          5.13         2.38 o                         
  -5  -9   3          0.31          8.14         2.64 o                         
  -4  -9   3         70.19         61.33         2.70 o                         
  -3  -9   3          7.32          8.43         1.66 o                         
  -2  -9   3         13.09         17.34         2.07 o                         
  -1  -9   3         77.05         70.99         2.96 o                         
   0  -9   3         33.52         35.65         2.71 o                         
   1  -9   3        195.68        176.17         4.91 o                         
   2  -9   3         19.66         26.58         2.46 o                         
   3  -9   3         12.14         15.31         2.24 o                         
   4  -9   3         55.14         59.22         3.04 o                         
   5  -9   3         76.74         80.60         3.11 o                         
   6  -9   3         13.45         10.23         1.70 o                         
  -6  -8   3         26.87         25.04         3.16 o                         
  -5  -8   3          0.07          0.81         1.50 o                         
  -4  -8   3          1.37          2.35         1.71 o                         
  -3  -8   3        292.14        289.65         6.82 o                         
  -2  -8   3         42.59         37.80         2.28 o                         
  -1  -8   3        446.51        438.18        10.50 o                         
   0  -8   3         46.34         50.53         2.83 o                         
   1  -8   3         32.39         30.92         1.98 o                         
   2  -8   3        204.09        212.40         4.71 o                         
   3  -8   3        339.80        369.31         9.33 o                         
   4  -8   3         22.56         25.45         2.74 o                         
   5  -8   3         13.32         12.30         2.37 o                         
   6  -8   3         23.18         24.14         2.27 o                         
  -6  -7   3          0.03         -1.28         1.76 o                         
  -5  -7   3        117.17        126.54         3.75 o                         
  -4  -7   3          4.29          3.99         2.11 o                         
  -3  -7   3        690.94        679.94        10.28 o                         
  -2  -7   3        114.02        117.11         3.55 o                         
  -1  -7   3         28.35         28.81         1.87 o                         
   0  -7   3        394.96        389.43         6.71 o                         
   1  -7   3        232.94        228.62         4.13 o                         
   2  -7   3         40.11         34.12         1.56 o                         
   3  -7   3         60.19         57.66         2.51 o                         
   4  -7   3        215.33        216.32         4.99 o                         
   5  -7   3         52.53         60.78         3.72 o                         
   6  -7   3         57.99         64.66         3.32 o                         
   7  -7   3          3.65          7.05         1.69 o                         
  -7  -6   3         62.73         57.28         2.32 o                         
  -6  -6   3          0.01         -1.09         1.77 o                         
  -5  -6   3        258.18        261.93         5.94 o                         
  -4  -6   3         91.99        102.45         2.74 o                         
  -3  -6   3         43.23         39.50         2.00 o                         
  -2  -6   3       1115.71       1141.48        12.25 o                         
  -1  -6   3        170.04        167.87         3.57 o                         
   0  -6   3        360.51        350.65         5.07 o                         
   1  -6   3         92.53         92.69         2.37 o                         
   2  -6   3        235.93        229.77         3.96 o                         
   3  -6   3        185.94        185.17         3.97 o                         
   4  -6   3        486.69        490.91         7.49 o                         
   5  -6   3          3.91         -1.67         2.37 o                         
   6  -6   3        138.85        134.28         4.64 o                         
   7  -6   3          2.71          5.09         1.81 o                         
  -7  -5   3        129.17        133.47         3.84 o                         
  -6  -5   3         60.35         59.40         2.96 o                         
  -5  -5   3          7.25          5.13         1.72 o                         
  -4  -5   3        825.87        859.33         9.82 o                         
  -3  -5   3          7.52          5.63         0.89 o                         
  -2  -5   3       1158.87       1229.56        15.47 o                         
  -1  -5   3        230.10        265.07         4.39 o                         
   0  -5   3        441.96        463.60         6.28 o                         
   1  -5   3        460.59        452.14         8.39 o                         
   2  -5   3        237.49        220.01         3.32 o                         
   3  -5   3        151.15        134.02         2.86 o                         
   4  -5   3        423.11        408.13         5.83 o                         
   5  -5   3          9.32          6.97         1.64 o                         
   6  -5   3         84.44         84.83         3.33 o                         
   7  -5   3        213.72        227.05         6.56 o                         
   8  -5   3          7.29          3.18         2.20 o                         
  -8  -4   3         13.89         14.84         1.86 o                         
  -7  -4   3         14.97         15.99         3.44 o                         
  -6  -4   3        448.50        456.96         8.26 o                         
  -5  -4   3          0.19          2.12         1.03 o                         
  -4  -4   3        335.99        339.65         6.18 o                         
  -3  -4   3         75.62         81.24         2.56 o                         
  -2  -4   3         70.55         74.62         6.03 o                         
  -1  -4   3       1324.98       1286.49        40.33 o                         
   0  -4   3         90.14         74.50         8.14 o                         
   1  -4   3        770.97        756.50        30.02 o                         
   2  -4   3         78.21         75.28         8.97 o                         
   3  -4   3          0.73          0.47         0.66 o                         
   4  -4   3        128.10        128.52         2.75 o                         
   5  -4   3       1619.57       1533.64        16.95 o                         
   6  -4   3         14.27         16.24         2.05 o                         
   7  -4   3         49.92         56.19         3.68 o                         
   8  -4   3         30.55         37.13         3.61 o                         
  -8  -3   3        104.43        104.10         4.63 o                         
  -7  -3   3          0.52          0.87         1.82 o                         
  -6  -3   3         93.35         83.51         3.40 o                         
  -5  -3   3         11.14          8.32         1.48 o                         
  -4  -3   3          1.38          1.61         0.88 o                         
  -3  -3   3       1336.59       1472.77        22.76 o                         
  -2  -3   3         36.76         30.02         4.30 o                         
  -1  -3   3       4128.02       4173.79        97.26 o                         
   0  -3   3         10.99          8.92         3.11 o                         
   1  -3   3        227.24        217.64        13.32 o                         
   2  -3   3        609.34        581.68        17.13 o                         
   3  -3   3       2488.71       2313.73        46.90 o                         
   4  -3   3         81.55         75.15         2.83 o                         
   5  -3   3        501.81        490.18         6.81 o                         
   6  -3   3         41.15         40.98         2.69 o                         
   7  -3   3          7.41          4.94         2.18 o                         
   8  -3   3         59.77         62.84         3.91 o                         
  -8  -2   3          7.52          4.51         1.91 o                         
  -7  -2   3          1.15          3.11         2.42 o                         
  -6  -2   3         92.94         97.85         4.24 o                         
  -5  -2   3        480.43        456.34        11.02 o                         
  -4  -2   3        129.59        128.67         5.84 o                         
  -3  -2   3       3319.90       3591.42       122.09 o                         
  -2  -2   3         20.43         25.65         3.55 o                         
  -1  -2   3         13.21          8.18         1.87 o                         
   0  -2   3       1687.64       1565.82        29.50 o                         
   1  -2   3       1783.49       1640.22        47.44 o                         
   2  -2   3        231.05        214.85         8.96 o                         
   3  -2   3        529.96        473.04        15.80 o                         
   4  -2   3        148.10        142.38         5.83 o                         
   5  -2   3         85.43         84.72         2.99 o                         
   6  -2   3        481.49        457.38         9.80 o                         
   7  -2   3          5.58          3.86         2.67 o                         
   8  -2   3         98.71        103.63         3.45 o                         
  -9  -1   3          0.01          3.58         2.59 o                         
  -8  -1   3         53.41         52.95         3.15 o                         
  -7  -1   3         65.03         64.16         4.35 o                         
  -6  -1   3         34.16         38.54         4.60 o                         
  -5  -1   3       1326.28       1297.12        23.73 o                         
  -4  -1   3          9.59          6.00         1.54 o                         
  -3  -1   3          0.34          0.79         2.18 o                         
  -2  -1   3       3023.29       2920.99        79.16 o                         
  -1  -1   3         38.27         34.58         2.82 o                         
   0  -1   3       1130.20       1117.15        21.26 o                         
   1  -1   3       1742.21       1769.84        36.11 o                         
   2  -1   3        822.35        790.42        15.72 o                         
   3  -1   3         51.26         48.12         3.89 o                         
   4  -1   3       1538.40       1407.74        18.28 o                         
   5  -1   3         13.78         12.57         1.24 o                         
   6  -1   3        665.66        659.31        17.22 o                         
   7  -1   3          0.19          2.02         5.08 o                         
   8  -1   3          0.38          1.91         2.10 o                         
  -9   0   3          6.19          5.25         2.96 o                         
  -8   0   3         17.55         21.51         2.49 o                         
  -7   0   3        297.95        293.05        10.45 o                         
  -6   0   3          7.65          7.21         2.13 o                         
  -5   0   3        108.23         97.98         3.91 o                         
  -4   0   3       1307.02       1233.95        25.16 o                         
  -3   0   3         30.18         26.41         3.00 o                         
  -2   0   3       1560.03       1579.25        44.33 o                         
  -1   0   3       2580.68       2674.80        64.75 o                         
   0   0   3          0.26          0.51         1.78 o                         
   1   0   3        336.55        309.68         9.72 o                         
   2   0   3       4272.43       3904.88        94.20 o                         
   3   0   3        518.58        478.05        22.81 o                         
   4   0   3        982.80        917.25        11.91 o                         
   5   0   3         58.30         53.23         2.33 o                         
   6   0   3        111.45        108.67         6.97 o                         
   7   0   3         87.92         87.28         3.92 o                         
   8   0   3          2.93          3.24         1.99 o                         
  -9   1   3         58.76         54.95         3.31 o                         
  -8   1   3          0.01         -0.70         1.96 o                         
  -7   1   3         68.43         69.09         3.75 o                         
  -6   1   3        316.71        306.62         8.60 o                         
  -5   1   3          4.69          3.54         1.23 o                         
  -4   1   3        476.08        433.26         8.49 o                         
  -3   1   3        938.04        909.57        23.12 o                         
  -2   1   3        478.67        482.55        12.99 o                         
  -1   1   3        353.73        338.45         9.33 o                         
   0   1   3       1957.34       1839.66        32.91 o                         
   1   1   3       2111.94       2002.18        51.38 o                         
   2   1   3       1850.40       1766.24        49.82 o                         
   3   1   3        303.78        309.97        18.30 o                         
   4   1   3         27.81         28.46         1.70 o                         
   5   1   3        378.96        396.62        11.86 o                         
   6   1   3          4.75          5.13         1.59 o                         
   7   1   3        164.19        157.68         5.22 o                         
   8   1   3          4.79          2.67         2.22 o                         
  -9   2   3         23.21         21.25         2.42 o                         
  -8   2   3         37.21         33.94         2.87 o                         
  -7   2   3          8.29         11.06         3.30 o                         
  -6   2   3         99.25         99.86         4.77 o                         
  -5   2   3         59.34         57.10         3.08 o                         
  -4   2   3        443.23        421.59        10.84 o                         
  -3   2   3         81.37         66.29         5.64 o                         
  -2   2   3        813.74        761.04        19.05 o                         
  -1   2   3       3811.72       3728.80        60.48 o                         
   0   2   3       1188.06       1095.39        30.22 o                         
   1   2   3          2.67          6.43         3.01 o                         
   2   2   3        116.50        121.68        10.37 o                         
   3   2   3       1350.82       1362.39        46.97 o                         
   4   2   3        662.81        687.33         9.53 o                         
   5   2   3        565.74        556.61         8.65 o                         
   6   2   3         42.76         45.19         3.76 o                         
   7   2   3         83.43         83.64         4.94 o                         
   8   2   3         33.26         33.16         3.17 o                         
  -8   3   3         15.75         21.01         2.86 o                         
  -7   3   3         10.77         10.07         2.70 o                         
  -6   3   3        179.94        184.17         7.06 o                         
  -5   3   3         50.93         44.63         2.82 o                         
  -4   3   3        158.08        148.33         3.80 o                         
  -3   3   3       1649.94       1572.44        35.17 o                         
  -2   3   3        614.15        565.65        16.86 o                         
  -1   3   3        759.04        762.71        21.44 o                         
   0   3   3        301.91        306.34        13.53 o                         
   1   3   3       1059.70       1044.22        33.85 o                         
   2   3   3       2012.36       1991.76        59.15 o                         
   3   3   3       1539.13       1543.53        17.60 o                         
   4   3   3          0.68          0.73         0.84 o                         
   5   3   3         87.14         86.57         3.06 o                         
   6   3   3        215.45        218.91         5.46 o                         
   7   3   3          1.50          0.14         2.26 o                         
   8   3   3         10.55         12.37         2.48 o                         
  -8   4   3         56.43         60.15         7.60 o                         
  -7   4   3          1.16         -2.23         2.23 o                         
  -6   4   3         26.66         28.44         2.19 o                         
  -5   4   3        496.45        474.60         7.48 o                         
  -4   4   3         81.92         77.69         2.21 o                         
  -3   4   3        462.19        433.38         7.13 o                         
  -2   4   3        189.94        190.94        13.89 o                         
  -1   4   3        644.66        651.51        27.32 o                         
   0   4   3       2939.57       3045.01        75.02 o                         
   1   4   3        544.35        507.13        22.97 o                         
   2   4   3        119.42         92.30         3.66 o                         
   3   4   3        284.33        319.94         8.27 o                         
   4   4   3        459.56        462.03         6.86 o                         
   5   4   3         97.92         98.30         3.52 o                         
   6   4   3        192.47        197.93         7.32 o                         
   7   4   3         21.77         21.12         2.96 o                         
   8   4   3         35.13         43.86         3.14 o                         
  -8   5   3          0.46         -1.40         2.09 o                         
  -7   5   3         60.66         61.07         3.37 o                         
  -6   5   3         18.19         21.67         3.36 o                         
  -5   5   3        178.10        170.62         5.07 o                         
  -4   5   3          4.94          6.94         1.29 o                         
  -3   5   3        333.06        324.78         6.50 o                         
  -2   5   3       2061.89       2011.58        22.00 o                         
  -1   5   3         96.37         77.32         2.37 o                         
   0   5   3        568.90        528.94         7.15 o                         
   1   5   3        240.50        261.60         3.95 o                         
   2   5   3        345.59        350.72         4.56 o                         
   3   5   3        245.24        256.79         4.23 o                         
   4   5   3        826.31        808.63        11.57 o                         
   5   5   3         46.69         49.20         3.02 o                         
   6   5   3         91.83         96.73         3.69 o                         
   7   5   3        140.81        137.30         6.08 o                         
  -8   6   3          0.89          4.67         2.70 o                         
  -7   6   3         38.67         45.22         3.40 o                         
  -6   6   3          7.39          8.18         2.85 o                         
  -5   6   3         53.79         52.96         4.84 o                         
  -4   6   3       1015.33       1002.43        16.41 o                         
  -3   6   3         26.05         28.08         2.12 o                         
  -2   6   3        288.34        261.74         5.22 o                         
  -1   6   3        129.72        127.74         3.70 o                         
   0   6   3         71.25         73.20         2.23 o                         
   1   6   3        380.51        383.00         5.73 o                         
   2   6   3        626.83        599.42         7.38 o                         
   3   6   3        272.02        279.10         4.63 o                         
   4   6   3        299.47        302.10         5.71 o                         
   5   6   3        226.82        235.90         5.73 o                         
   6   6   3          5.97          6.04         1.88 o                         
   7   6   3         88.74         90.06         2.78 o                         
  -7   7   3          0.88          1.34         1.63 o                         
  -6   7   3        147.34        150.89         4.49 o                         
  -5   7   3         12.51         15.05         2.91 o                         
  -4   7   3        126.18        128.14         7.48 o                         
  -3   7   3          1.01          0.62         2.13 o                         
  -2   7   3         57.84         55.25         2.41 o                         
  -1   7   3        320.39        329.29         6.46 o                         
   0   7   3        133.24        117.79         3.42 o                         
   1   7   3        592.92        572.25         7.93 o                         
   2   7   3        288.84        254.81         4.94 o                         
   3   7   3        399.83        402.22        10.23 o                         
   4   7   3         26.87         28.09         2.18 o                         
   5   7   3        189.67        200.28         5.07 o                         
   6   7   3         16.15         15.39         1.79 o                         
  -7   8   3          0.26          4.20         2.28 o                         
  -6   8   3         14.09         17.94         2.03 o                         
  -5   8   3          0.15          3.09         2.31 o                         
  -4   8   3          5.52          4.28         3.16 o                         
  -3   8   3        277.62        290.12         6.45 o                         
  -2   8   3         40.88         41.36         2.48 o                         
  -1   8   3        432.34        453.89        10.21 o                         
   0   8   3        266.01        244.10         9.09 o                         
   1   8   3        274.16        281.03         5.49 o                         
   2   8   3        203.20        212.76         5.71 o                         
   3   8   3        145.82        145.82         4.39 o                         
   4   8   3         49.64         48.52         3.17 o                         
   5   8   3         47.91         58.40         4.30 o                         
  -6   9   3          0.24          3.58         1.87 o                         
  -5   9   3         38.91         38.46         2.81 o                         
  -4   9   3          5.03         10.66         2.41 o                         
  -3   9   3        251.26        264.63         8.03 o                         
  -2   9   3        155.72        153.91         5.89 o                         
  -1   9   3        139.05        138.70         4.51 o                         
   0   9   3        327.78        341.22         8.17 o                         
   1   9   3         15.03         18.34         3.62 o                         
   2   9   3        103.26        100.77         3.69 o                         
   3   9   3         24.78         23.84         2.63 o                         
   4   9   3         40.48         38.80         3.79 o                         
  -5  10   3         25.51         28.67         3.99 o                         
  -4  10   3         44.10         40.15         4.29 o                         
  -3  10   3          6.53          9.70         3.02 o                         
  -2  10   3        280.77        296.95         7.44 o                         
  -1  10   3         10.05         12.88         2.38 o                         
   0  10   3         76.98         82.79         3.94 o                         
   1  10   3          0.50          3.89         2.26 o                         
   2  10   3         26.00         30.06         3.26 o                         
   3  10   3          3.76          1.39         2.04 o                         
  -3  11   3          2.05          0.32         1.70 o                         
  -2  11   3         79.56         79.40         3.89 o                         
  -1  11   3          0.37          0.88         3.21 o                         
   0  11   3         10.02         10.00         2.36 o                         
   1  11   3         16.92         19.80         3.58 o                         
  -1 -11   4         15.25         13.59         1.99 o                         
   0 -11   4         72.59         58.69         4.72 o                         
   1 -11   4          0.54         -0.05         2.33 o                         
  -3 -10   4         29.72         19.23         1.99 o                         
  -2 -10   4        139.64        124.57         7.97 o                         
  -1 -10   4          1.37          2.64         1.75 o                         
   0 -10   4         26.84         20.99         2.50 o                         
   1 -10   4          3.12          1.22         4.30 o                         
   2 -10   4          6.37          3.12         2.43 o                         
   3 -10   4         15.13         14.78         2.75 o                         
   4 -10   4          4.99          9.40         2.80 o                         
  -5  -9   4          2.33          0.16         2.13 o                         
  -4  -9   4         90.34         87.23         3.04 o                         
  -3  -9   4          0.35          0.89         1.61 o                         
  -2  -9   4         96.10         84.66         3.18 o                         
  -1  -9   4          0.20         -1.72         1.72 o                         
   0  -9   4          0.33         -2.33         2.35 o                         
   1  -9   4        147.87        147.90         5.41 o                         
   2  -9   4          0.14         -0.21         1.91 o                         
   3  -9   4        160.80        159.27         4.56 o                         
   4  -9   4         12.06          9.29         2.00 o                         
   5  -9   4          5.87          1.32         1.63 o                         
  -5  -8   4          5.43          5.11         1.67 o                         
  -4  -8   4        119.53        113.95         3.92 o                         
  -3  -8   4          0.03          0.07         1.88 o                         
  -2  -8   4         22.02         20.07         2.07 o                         
  -1  -8   4        424.33        424.67         9.83 o                         
   0  -8   4         35.05         38.46         2.84 o                         
   1  -8   4        260.16        245.42         5.31 o                         
   2  -8   4          0.15         -2.67         2.67 o                         
   3  -8   4         69.93         66.82         3.10 o                         
   4  -8   4         14.66         15.87         2.48 o                         
   5  -8   4          4.64          0.10         2.15 o                         
   6  -8   4          3.48          8.15         1.74 o                         
  -6  -7   4         92.99         84.80         4.60 o                         
  -5  -7   4          2.19         -0.53         1.92 o                         
  -4  -7   4          9.89          6.91         2.23 o                         
  -3  -7   4        355.30        358.25         6.15 o                         
  -2  -7   4         16.10         18.85         1.89 o                         
  -1  -7   4        575.00        570.23         8.42 o                         
   0  -7   4         12.07         15.01         1.51 o                         
   1  -7   4         47.97         51.40         2.16 o                         
   2  -7   4        279.62        283.81         4.93 o                         
   3  -7   4          3.68          5.24         2.14 o                         
   4  -7   4          7.80          6.73         2.25 o                         
   5  -7   4         40.78         40.32         3.08 o                         
   6  -7   4          3.82          3.59         1.99 o                         
   7  -7   4          0.75          0.87         2.15 o                         
  -7  -6   4          1.25         -0.11         1.16 o                         
  -6  -6   4          2.62          3.45         1.43 o                         
  -5  -6   4        148.13        149.79         4.27 o                         
  -4  -6   4         27.79         32.87         2.25 o                         
  -3  -6   4        716.20        712.45         8.93 o                         
  -2  -6   4        140.61        150.29         3.64 o                         
  -1  -6   4        260.75        260.82         4.84 o                         
   0  -6   4        564.56        545.40         7.49 o                         
   1  -6   4        314.78        314.16         4.95 o                         
   2  -6   4        179.29        170.10         3.22 o                         
   3  -6   4        133.77        125.96         3.35 o                         
   4  -6   4          3.77          3.04         1.76 o                         
   5  -6   4          1.27          0.12         1.95 o                         
   6  -6   4          1.67          3.92         2.26 o                         
   7  -6   4         66.99         69.21         4.06 o                         
  -7  -5   4         25.13         26.92         2.01 o                         
  -6  -5   4          1.45         -1.77         1.77 o                         
  -5  -5   4        531.89        506.67         9.21 o                         
  -4  -5   4        150.76        156.12         3.86 o                         
  -3  -5   4        327.34        340.02         5.70 o                         
  -2  -5   4        174.14        180.00         3.65 o                         
  -1  -5   4        199.14        183.46         3.37 o                         
   0  -5   4       1106.38       1110.85        10.50 o                         
   1  -5   4        917.04        980.18        10.36 o                         
   2  -5   4          6.83          7.30         0.83 o                         
   3  -5   4        167.28        168.82         3.43 o                         
   4  -5   4          0.09          0.71         1.71 o                         
   5  -5   4         52.46         52.35         2.52 o                         
   6  -5   4          0.10         -1.39         2.05 o                         
   7  -5   4          0.24         -1.93         2.21 o                         
   8  -5   4          8.74          9.36         5.57 o                         
  -8  -4   4          2.72          2.06         1.45 o                         
  -7  -4   4        149.30        144.80         4.81 o                         
  -6  -4   4        143.41        136.20         4.25 o                         
  -5  -4   4        116.16        106.31         3.64 o                         
  -4  -4   4          2.85          3.27         1.00 o                         
  -3  -4   4         34.76         27.95         1.32 o                         
  -2  -4   4       1727.11       1765.03        17.74 o                         
  -1  -4   4        714.78        766.14        29.60 o                         
   0  -4   4          9.50          7.26         3.27 o                         
   1  -4   4        358.16        332.06        19.54 o                         
   2  -4   4        365.14        376.38         5.52 o                         
   3  -4   4        313.69        303.24         4.60 o                         
   4  -4   4          1.39          1.40         0.94 o                         
   5  -4   4          0.75          1.95         1.40 o                         
   6  -4   4         28.28         29.62         3.33 o                         
   7  -4   4          1.79          4.02         2.69 o                         
   8  -4   4         21.08         26.09         2.93 o                         
  -8  -3   4         21.23         21.75         2.72 o                         
  -7  -3   4          1.25         -0.25         2.04 o                         
  -6  -3   4          0.79          0.22         3.08 o                         
  -5  -3   4          0.31          0.02         1.45 o                         
  -4  -3   4       1303.49       1298.04        18.16 o                         
  -3  -3   4        376.31        432.22         7.93 o                         
  -2  -3   4         88.97         76.24         5.16 o                         
  -1  -3   4        226.11        198.66         8.04 o                         
   0  -3   4        627.94        665.93        26.08 o                         
   1  -3   4        782.02        764.69        29.86 o                         
   2  -3   4        508.69        523.20        25.04 o                         
   3  -3   4        211.88        213.27         4.08 o                         
   4  -3   4        207.34        199.44         4.20 o                         
   5  -3   4         21.72         20.92         1.61 o                         
   6  -3   4         37.96         40.14         3.37 o                         
   7  -3   4          0.09         -0.28         2.49 o                         
   8  -3   4          7.62         15.21         2.17 o                         
  -8  -2   4          3.52          0.54         2.12 o                         
  -7  -2   4          1.43          0.98         1.77 o                         
  -6  -2   4        529.88        520.77        17.65 o                         
  -5  -2   4         69.07         67.85         3.67 o                         
  -4  -2   4        102.67         99.86         4.84 o                         
  -3  -2   4         16.46          7.22         2.52 o                         
  -2  -2   4        329.31        355.49        10.74 o                         
  -1  -2   4        923.13        874.67        19.50 o                         
   0  -2   4         85.64         75.04         4.42 o                         
   1  -2   4       1381.48       1301.58        51.82 o                         
   2  -2   4         33.62         45.65         4.40 o                         
   3  -2   4        126.96        118.76         4.99 o                         
   4  -2   4        586.73        566.36         8.03 o                         
   5  -2   4          6.73          8.11         1.08 o                         
   6  -2   4          1.85          1.91         2.11 o                         
   7  -2   4         45.75         45.68         3.18 o                         
   8  -2   4          1.54          0.38         1.50 o                         
  -8  -1   4         78.52         76.00         4.06 o                         
  -7  -1   4         55.61         55.42         3.62 o                         
  -6  -1   4         35.43         28.18         3.13 o                         
  -5  -1   4         59.12         54.97         3.25 o                         
  -4  -1   4        182.36        177.56         7.28 o                         
  -3  -1   4       1076.11       1020.44        32.61 o                         
  -2  -1   4         60.99         68.83         3.82 o                         
  -1  -1   4        960.23        966.36        20.69 o                         
   0  -1   4        371.39        426.49        12.03 o                         
   1  -1   4         10.44          8.51         2.09 o                         
   2  -1   4       1223.39       1105.47        20.56 o                         
   3  -1   4        724.12        698.07        16.80 o                         
   4  -1   4        119.30        110.29         2.74 o                         
   5  -1   4        267.05        252.42         5.28 o                         
   6  -1   4         29.14         28.40         2.38 o                         
   7  -1   4        108.96        109.96         4.36 o                         
   8  -1   4         14.81         13.70         2.65 o                         
  -8   0   4          6.32          6.84         2.01 o                         
  -7   0   4          1.39          3.94         2.40 o                         
  -6   0   4         77.54         80.59         7.40 o                         
  -5   0   4       1042.77       1005.41        16.55 o                         
  -4   0   4         10.65         15.80         2.14 o                         
  -3   0   4        405.01        378.26        13.88 o                         
  -2   0   4        601.18        690.67        12.63 o                         
  -1   0   4         17.90         18.57         1.82 o                         
   0   0   4       2129.90       2061.54        53.35 o                         
   1   0   4       1343.83       1172.26        67.63 o                         
   2   0   4        451.64        368.90        11.85 o                         
   3   0   4          3.11          6.12         2.57 o                         
   4   0   4          2.71          5.47         1.16 o                         
   5   0   4        751.14        752.30        16.36 o                         
   6   0   4        105.31        116.72         5.24 o                         
   7   0   4          1.44          5.19         2.88 o                         
   8   0   4         23.13         20.94         2.77 o                         
  -8   1   4          3.91          4.48         2.07 o                         
  -7   1   4        209.14        203.16         6.34 o                         
  -6   1   4         18.78         17.56         2.54 o                         
  -5   1   4        293.46        269.88         7.02 o                         
  -4   1   4         87.16         97.46         3.69 o                         
  -3   1   4          4.17          6.65         4.64 o                         
  -2   1   4       1601.03       1464.52        29.86 o                         
  -1   1   4        593.16        601.12        24.26 o                         
   0   1   4        288.72        241.34         8.95 o                         
   1   1   4         77.77         88.24         8.14 o                         
   2   1   4        175.68        182.59        13.17 o                         
   3   1   4        962.80        839.55        34.94 o                         
   4   1   4        389.62        395.20         6.45 o                         
   5   1   4        143.20        144.26         4.02 o                         
   6   1   4         92.60         87.65         5.20 o                         
   7   1   4         10.11          9.83         3.07 o                         
   8   1   4         83.33         74.10         3.19 o                         
  -8   2   4          0.23         -0.50         2.04 o                         
  -7   2   4         42.69         50.13         4.74 o                         
  -6   2   4         51.36         52.54         3.98 o                         
  -5   2   4          4.43          4.28         1.35 o                         
  -4   2   4       1356.16       1323.89        19.55 o                         
  -3   2   4        413.42        367.46        14.00 o                         
  -2   2   4        351.81        303.10        11.30 o                         
  -1   2   4         65.02         78.65         8.66 o                         
   0   2   4         60.69         73.72         5.10 o                         
   1   2   4       2242.96       2069.22        56.15 o                         
   2   2   4        888.85        814.61        31.52 o                         
   3   2   4        121.00         92.05         3.01 o                         
   4   2   4          7.62          6.78         1.05 o                         
   5   2   4         35.77         37.21         2.53 o                         
   6   2   4        559.52        572.06        15.11 o                         
   7   2   4         73.87         75.52         4.72 o                         
   8   2   4         25.00         25.03         3.01 o                         
  -8   3   4          2.36         -0.09         1.78 o                         
  -7   3   4          3.44          4.15         3.63 o                         
  -6   3   4        223.00        226.76         8.10 o                         
  -5   3   4        162.39        149.22         6.56 o                         
  -4   3   4        811.34        758.36        11.15 o                         
  -3   3   4        110.41        106.70         4.78 o                         
  -2   3   4          0.14          3.11         3.37 o                         
  -1   3   4       1778.52       1615.70        31.27 o                         
   0   3   4       1805.04       1846.44        36.83 o                         
   1   3   4        166.31        113.48         9.80 o                         
   2   3   4         13.33         18.87         5.08 o                         
   3   3   4        132.95        127.16         3.26 o                         
   4   3   4        877.47        869.73        13.18 o                         
   5   3   4         39.21         43.11         2.45 o                         
   6   3   4        271.01        283.33         6.32 o                         
   7   3   4          0.51          4.17         3.60 o                         
   8   3   4          0.27         -1.98         1.98 o                         
  -8   4   4         28.69         30.41         3.02 o                         
  -7   4   4         13.38         15.09         2.40 o                         
  -6   4   4        173.72        188.03         6.89 o                         
  -5   4   4         93.93         91.25         2.99 o                         
  -4   4   4         32.86         35.87         1.77 o                         
  -3   4   4        853.35        813.35        12.02 o                         
  -2   4   4       1761.32       1736.02        25.84 o                         
  -1   4   4        271.06        219.56        15.97 o                         
   0   4   4        147.76        159.39         8.47 o                         
   1   4   4         26.57         24.46         4.23 o                         
   2   4   4       1871.97       1897.18        19.04 o                         
   3   4   4         23.85         20.90         1.49 o                         
   4   4   4        334.10        285.29         5.79 o                         
   5   4   4          1.56          5.65         2.24 o                         
   6   4   4         58.60         65.89         3.28 o                         
   7   4   4        206.82        208.18         7.22 o                         
  -8   5   4         21.78         22.50         3.99 o                         
  -7   5   4          1.16          2.79         2.01 o                         
  -6   5   4          0.10          3.27         1.90 o                         
  -5   5   4        103.06        102.68         6.97 o                         
  -4   5   4        467.54        452.40         7.56 o                         
  -3   5   4        723.70        682.61        11.01 o                         
  -2   5   4         29.37         30.91         2.69 o                         
  -1   5   4         18.02         25.62         1.52 o                         
   0   5   4       1839.54       1904.77        23.12 o                         
   1   5   4        108.85         98.55         2.21 o                         
   2   5   4        699.56        638.69         7.80 o                         
   3   5   4          4.30          3.72         0.86 o                         
   4   5   4        136.02        129.62         4.03 o                         
   5   5   4        631.91        638.61         9.31 o                         
   6   5   4        101.71        104.48         3.76 o                         
   7   5   4         57.18         58.97         4.12 o                         
  -7   6   4         34.89         31.25         3.13 o                         
  -6   6   4         79.22         81.10         5.23 o                         
  -5   6   4        156.07        172.67         7.60 o                         
  -4   6   4          0.61          2.56         1.66 o                         
  -3   6   4         20.93         18.33         2.09 o                         
  -2   6   4        603.62        588.72        10.68 o                         
  -1   6   4        154.81        147.33         3.83 o                         
   0   6   4        735.62        693.95         9.03 o                         
   1   6   4          5.79          4.14         0.89 o                         
   2   6   4        342.92        326.44         4.73 o                         
   3   6   4       1393.64       1429.76        14.71 o                         
   4   6   4        345.34        352.69         6.40 o                         
   5   6   4         61.35         66.34         2.87 o                         
   6   6   4          5.90          8.36         1.77 o                         
  -7   7   4         24.11         24.00         2.71 o                         
  -6   7   4          0.05         -1.31         2.28 o                         
  -5   7   4          0.01          1.02         3.51 o                         
  -4   7   4         79.87         82.61         4.87 o                         
  -3   7   4          1.16          8.89         2.93 o                         
  -2   7   4        521.71        516.27        12.84 o                         
  -1   7   4          7.36          9.27         1.62 o                         
   0   7   4        227.83        230.26         5.25 o                         
   1   7   4       1373.01       1417.69        15.95 o                         
   2   7   4        706.19        728.56        11.21 o                         
   3   7   4        205.48        214.41         4.87 o                         
   4   7   4          0.67         -0.53         1.69 o                         
   5   7   4          0.79         -1.06         1.81 o                         
   6   7   4        112.71         97.24         4.06 o                         
  -6   8   4         45.82         44.46         2.49 o                         
  -5   8   4          1.92          1.87         2.98 o                         
  -4   8   4         92.62        107.76         4.71 o                         
  -3   8   4          2.02          2.59         3.09 o                         
  -2   8   4        194.96        205.92         5.41 o                         
  -1   8   4        404.03        441.98         8.52 o                         
   0   8   4        692.67        714.99        16.23 o                         
   1   8   4        392.24        403.26         7.00 o                         
   2   8   4          0.12          2.46         2.15 o                         
   3   8   4          3.28          2.09         1.99 o                         
   4   8   4        280.01        288.76         8.87 o                         
   5   8   4         12.77         12.01         2.49 o                         
  -5   9   4          0.31         -0.55         2.86 o                         
  -4   9   4         15.35         15.64         2.49 o                         
  -3   9   4         48.18         49.11         3.20 o                         
  -2   9   4         86.19         93.87         4.70 o                         
  -1   9   4        279.57        287.22         9.35 o                         
   0   9   4          2.16          0.08         2.19 o                         
   1   9   4          1.21         -0.15         1.98 o                         
   2   9   4        294.74        296.39         6.26 o                         
   3   9   4          7.22          8.75         2.20 o                         
   4   9   4        149.97        141.89         5.30 o                         
  -4  10   4         19.34         19.66         2.68 o                         
  -3  10   4         67.58         78.28         4.60 o                         
  -2  10   4          9.93         10.41         2.39 o                         
  -1  10   4          0.14         -2.00         2.15 o                         
   0  10   4        109.08        117.24         4.98 o                         
   1  10   4          9.91         10.97         2.25 o                         
   2  10   4        220.36        203.02        11.25 o                         
   3  10   4          5.65          2.18         2.80 o                         
  -2  11   4         45.92         44.17         4.41 o                         
  -1  11   4          1.75          0.60         4.12 o                         
   0  11   4        132.77        100.56        21.67 o                         
   1  11   4          3.99         -2.23         2.64 o                         
   0 -11   5          6.28          3.53         2.59 o                         
  -3 -10   5          5.29          5.15         1.42 o                         
  -2 -10   5         33.84         25.31         1.71 o                         
  -1 -10   5          6.19          3.15         1.92 o                         
   0 -10   5          3.36          5.36         2.06 o                         
   1 -10   5         37.79         32.34         2.69 o                         
   2 -10   5          2.74          4.14         2.49 o                         
   3 -10   5          3.17         -1.19         2.27 o                         
   4 -10   5          0.62          1.45         2.44 o                         
  -4  -9   5         56.67         45.39         2.33 o                         
  -3  -9   5          1.11          2.43         1.70 o                         
  -2  -9   5          1.36          1.63         1.62 o                         
  -1  -9   5         35.04         31.18         2.29 o                         
   0  -9   5         16.65         18.05         2.36 o                         
   1  -9   5         52.83         44.60         3.46 o                         
   2  -9   5         13.48         15.23         2.59 o                         
   3  -9   5         52.17         61.52         4.51 o                         
   4  -9   5          0.61          3.03         2.51 o                         
   5  -9   5         19.81         25.25         2.62 o                         
  -5  -8   5          0.83          1.42         1.54 o                         
  -4  -8   5          0.12          0.27         2.01 o                         
  -3  -8   5         51.95         49.00         3.04 o                         
  -2  -8   5          2.05          0.18         2.21 o                         
  -1  -8   5        203.70        186.27         5.37 o                         
   0  -8   5         33.79         41.19         3.72 o                         
   1  -8   5          0.48          2.90         2.81 o                         
   2  -8   5          0.23         -0.76         2.01 o                         
   3  -8   5        140.78        144.68         4.15 o                         
   4  -8   5          1.63         -0.25         1.81 o                         
   5  -8   5          7.84          9.63         2.06 o                         
   6  -8   5         21.20         20.45         2.56 o                         
  -6  -7   5          0.18         -1.76         1.76 o                         
  -5  -7   5         32.81         28.27         3.14 o                         
  -4  -7   5          5.19         -3.91         3.91 o                         
  -3  -7   5        350.88        328.29         7.83 o                         
  -2  -7   5        229.28        224.77         5.31 o                         
  -1  -7   5          0.21          0.09         1.82 o                         
   0  -7   5         70.37         69.22         3.16 o                         
   1  -7   5        131.64        126.64         3.39 o                         
   2  -7   5         96.27        103.39         3.57 o                         
   3  -7   5         28.59         23.16         2.08 o                         
   4  -7   5        177.53        181.19         4.75 o                         
   5  -7   5         27.66         31.39         2.39 o                         
   6  -7   5         25.98         27.79         2.84 o                         
  -7  -6   5         40.73         40.28         3.73 o                         
  -6  -6   5          0.11          0.62         1.72 o                         
  -5  -6   5        235.91        212.41         6.53 o                         
  -4  -6   5        262.16        260.42         6.92 o                         
  -3  -6   5          0.49          2.18         1.48 o                         
  -2  -6   5         31.54         23.77         1.71 o                         
  -1  -6   5         45.16         43.40         2.01 o                         
   0  -6   5        357.77        354.58         5.43 o                         
   1  -6   5         25.32         25.23         1.49 o                         
   2  -6   5         56.31         51.39         1.80 o                         
   3  -6   5         78.32         80.15         2.69 o                         
   4  -6   5        310.27        321.86         6.43 o                         
   5  -6   5         12.31          9.39         2.13 o                         
   6  -6   5         20.78         22.25         2.52 o                         
   7  -6   5         16.81         21.37         2.88 o                         
  -7  -5   5        152.99        131.48         3.40 o                         
  -6  -5   5         58.25         54.84         2.45 o                         
  -5  -5   5          1.92         -0.25         1.98 o                         
  -4  -5   5          3.67          3.39         2.27 o                         
  -3  -5   5          3.68          1.32         1.29 o                         
  -2  -5   5        855.79        848.96        11.00 o                         
  -1  -5   5          0.59          1.07         0.74 o                         
   0  -5   5         12.28         17.11         1.13 o                         
   1  -5   5         42.57         38.55         1.63 o                         
   2  -5   5        298.62        289.65         4.37 o                         
   3  -5   5         73.73         77.24         2.04 o                         
   4  -5   5         71.48         69.00         2.62 o                         
   5  -5   5         69.10         70.12         2.97 o                         
   6  -5   5          0.06         -1.83         2.00 o                         
   7  -5   5         48.22         53.25         4.02 o                         
  -7  -4   5         13.53         13.68         2.08 o                         
  -6  -4   5          0.88         -0.72         2.08 o                         
  -5  -4   5          2.35          4.05         1.80 o                         
  -4  -4   5        671.21        669.86        10.09 o                         
  -3  -4   5         17.91         25.77         1.52 o                         
  -2  -4   5          8.32          8.42         1.07 o                         
  -1  -4   5        361.18        365.28         5.02 o                         
   0  -4   5        349.62        338.51         5.18 o                         
   1  -4   5        152.95        147.58         2.96 o                         
   2  -4   5         46.50         51.17         1.52 o                         
   3  -4   5         18.01         17.07         1.09 o                         
   4  -4   5         27.66         22.76         1.39 o                         
   5  -4   5        499.98        480.92         7.06 o                         
   6  -4   5         42.84         40.26         2.39 o                         
   7  -4   5         46.33         56.40         3.40 o                         
   8  -4   5          8.18          7.52         2.90 o                         
  -8  -3   5          0.36          0.05         1.80 o                         
  -7  -3   5          7.43          4.73         2.54 o                         
  -6  -3   5        371.53        377.78        15.45 o                         
  -5  -3   5         17.38         14.27         2.50 o                         
  -4  -3   5         53.93         50.74         2.63 o                         
  -3  -3   5        700.70        712.43        13.74 o                         
  -2  -3   5        169.49        159.78         4.11 o                         
  -1  -3   5       1446.54       1515.20        31.40 o                         
   0  -3   5        444.62        449.95        22.19 o                         
   1  -3   5         35.08         42.67         7.31 o                         
   2  -3   5        119.71        133.81         3.29 o                         
   3  -3   5        662.82        598.44         7.21 o                         
   4  -3   5        215.71        211.29         4.26 o                         
   5  -3   5        467.55        469.52         7.39 o                         
   6  -3   5         25.81         24.39         3.11 o                         
   7  -3   5          9.59          8.11         2.37 o                         
   8  -3   5         23.50         21.29         2.55 o                         
  -8  -2   5         55.21         50.79         3.39 o                         
  -7  -2   5          8.81          9.53         2.31 o                         
  -6  -2   5        157.76        168.49        10.21 o                         
  -5  -2   5        179.49        185.41        10.73 o                         
  -4  -2   5         16.26         16.72         2.74 o                         
  -3  -2   5       2051.41       2070.34        21.18 o                         
  -2  -2   5        507.05        597.96        25.51 o                         
  -1  -2   5         48.74         46.82         4.23 o                         
   0  -2   5         18.79         20.53         2.88 o                         
   1  -2   5        991.61        923.64        34.68 o                         
   2  -2   5        566.83        522.94        26.13 o                         
   3  -2   5        414.01        364.52         7.35 o                         
   4  -2   5         97.76         94.61         2.89 o                         
   5  -2   5        132.64        133.98         5.93 o                         
   6  -2   5        241.54        253.15         8.23 o                         
   7  -2   5         15.39         14.99         3.37 o                         
   8  -2   5         62.79         56.73         3.44 o                         
  -8  -1   5         17.49         18.04         2.93 o                         
  -7  -1   5         23.62         24.81         3.68 o                         
  -6  -1   5         42.71         47.69         4.33 o                         
  -5  -1   5        919.90        874.19        22.29 o                         
  -4  -1   5         35.11         41.01         4.38 o                         
  -3  -1   5        211.39        195.44         6.54 o                         
  -2  -1   5        355.03        335.11        18.40 o                         
  -1  -1   5        705.37        643.60        17.08 o                         
   0  -1   5       2547.60       2620.28        48.02 o                         
   1  -1   5        372.46        352.76        12.24 o                         
   2  -1   5        309.44        346.58        17.08 o                         
   3  -1   5         97.06         99.53         8.30 o                         
   4  -1   5        817.70        786.49        14.52 o                         
   5  -1   5         43.64         43.31         2.40 o                         
   6  -1   5        600.19        624.63        22.06 o                         
   7  -1   5         11.60          5.95         4.54 o                         
   8  -1   5          3.38          6.63         3.68 o                         
  -8   0   5          0.91          2.02         1.73 o                         
  -7   0   5        196.51        187.40        10.06 o                         
  -6   0   5         25.36         25.38         3.61 o                         
  -5   0   5        289.91        275.05         7.79 o                         
  -4   0   5        135.17        120.84         5.54 o                         
  -3   0   5        148.87        135.66         5.24 o                         
  -2   0   5       3747.54       3632.65        93.73 o                         
  -1   0   5        144.64        108.56        10.06 o                         
   0   0   5        190.71        182.85        11.92 o                         
   1   0   5        143.28        171.11         8.61 o                         
   2   0   5       2661.02       2529.69        72.27 o                         
   3   0   5        299.62        278.40        15.29 o                         
   4   0   5       1627.83       1584.38        23.02 o                         
   5   0   5         68.01         63.11         3.31 o                         
   6   0   5         93.40         97.76         4.27 o                         
   7   0   5         42.44         44.37         3.04 o                         
   8   0   5          6.64          6.54         3.27 o                         
  -8   1   5          0.48         -0.69         1.68 o                         
  -7   1   5         45.52         44.74         3.31 o                         
  -6   1   5         68.78         64.82         5.83 o                         
  -5   1   5         20.09         19.69         2.97 o                         
  -4   1   5       1043.36       1021.48        16.20 o                         
  -3   1   5         15.24         16.31         2.20 o                         
  -2   1   5       1343.13       1267.46        44.17 o                         
  -1   1   5          1.19         -0.99         4.04 o                         
   0   1   5       2482.27       2366.87        44.47 o                         
   1   1   5        916.83        785.62        33.46 o                         
   2   1   5       4734.07       4349.85       110.58 o                         
   3   1   5        156.37        166.69         4.50 o                         
   4   1   5          6.32          6.50         1.20 o                         
   5   1   5        328.99        334.09        10.73 o                         
   6   1   5         12.00          8.76         3.28 o                         
   7   1   5        123.77        121.38         4.68 o                         
   8   1   5          1.15         -0.84         2.18 o                         
  -8   2   5         12.11         14.96         2.19 o                         
  -7   2   5          0.28          3.85         2.23 o                         
  -6   2   5        238.35        234.86         8.84 o                         
  -5   2   5         66.97         59.47         4.81 o                         
  -4   2   5        685.38        664.88        12.18 o                         
  -3   2   5         32.72         27.03         1.95 o                         
  -2   2   5       1050.40       1107.84        41.84 o                         
  -1   2   5       2120.39       1990.88        58.74 o                         
   0   2   5       5495.90       5389.62        89.87 o                         
   1   2   5         56.74         39.09         6.22 o                         
   2   2   5         24.29         19.52         1.81 o                         
   3   2   5       1455.91       1467.08        19.68 o                         
   4   2   5        233.33        235.45         6.16 o                         
   5   2   5        537.39        503.00        20.10 o                         
   6   2   5         12.79          8.86         5.26 o                         
   7   2   5        106.36        112.17         5.57 o                         
   8   2   5          6.73          5.88         1.92 o                         
  -8   3   5         65.88         63.82         4.01 o                         
  -7   3   5          0.24          2.06         3.05 o                         
  -6   3   5        157.55        156.32         6.91 o                         
  -5   3   5        198.18        209.11         7.89 o                         
  -4   3   5         97.58         97.95         4.40 o                         
  -3   3   5        725.68        653.93        10.07 o                         
  -2   3   5       2042.70       2086.38        65.22 o                         
  -1   3   5       1181.51       1096.59        40.44 o                         
   0   3   5        169.64        179.26         9.20 o                         
   1   3   5       1383.64       1372.90        27.20 o                         
   2   3   5        362.38        346.89         6.85 o                         
   3   3   5       1811.68       1767.38        23.41 o                         
   4   3   5          0.04         -1.23         1.23 o                         
   5   3   5        219.25        204.51         6.54 o                         
   6   3   5         74.42         71.25         4.01 o                         
   7   3   5         12.71         16.36         4.46 o                         
  -8   4   5         64.28         75.17         5.70 o                         
  -7   4   5         29.14         29.21         3.12 o                         
  -6   4   5         24.45         18.72         4.67 o                         
  -5   4   5        324.31        299.69         8.68 o                         
  -4   4   5         90.64         92.03         3.52 o                         
  -3   4   5        414.66        394.13         7.45 o                         
  -2   4   5        161.74        155.85         4.10 o                         
  -1   4   5        528.97        525.78        14.57 o                         
   0   4   5        784.87        770.45         9.65 o                         
   1   4   5       1821.06       1677.56        20.22 o                         
   2   4   5         42.34         38.69         1.72 o                         
   3   4   5        456.86        459.83         7.72 o                         
   4   4   5        259.82        257.67         5.67 o                         
   5   4   5        130.29        132.09         4.42 o                         
   6   4   5        653.98        662.90        15.24 o                         
   7   4   5         22.22         19.60         2.92 o                         
  -8   5   5          0.19          0.78         2.75 o                         
  -7   5   5         68.48         68.50         4.80 o                         
  -6   5   5         29.52         32.95         3.95 o                         
  -5   5   5         98.07        101.07         5.21 o                         
  -4   5   5        291.62        278.59         5.85 o                         
  -3   5   5        169.76        169.28         5.22 o                         
  -2   5   5        773.99        783.54        22.88 o                         
  -1   5   5        790.27        733.53        10.22 o                         
   0   5   5        403.04        383.41         6.17 o                         
   1   5   5        295.93        280.42         4.15 o                         
   2   5   5        313.66        316.33         5.00 o                         
   3   5   5         85.61         87.15         2.82 o                         
   4   5   5       2114.96       2119.70        26.23 o                         
   5   5   5          0.32          3.65         1.88 o                         
   6   5   5         20.14         22.48         2.14 o                         
   7   5   5         66.47         59.08         4.02 o                         
  -7   6   5         24.53         21.41         2.92 o                         
  -6   6   5         22.69         23.85         3.46 o                         
  -5   6   5         14.29         16.53         2.93 o                         
  -4   6   5        772.04        798.55        14.04 o                         
  -3   6   5        101.42         96.05         5.10 o                         
  -2   6   5        164.65        161.99         4.78 o                         
  -1   6   5         68.37         66.09         3.03 o                         
   0   6   5         97.04         99.42         2.87 o                         
   1   6   5         32.42         32.42         1.90 o                         
   2   6   5       2523.21       2422.79        21.11 o                         
   3   6   5         27.25         23.57         1.75 o                         
   4   6   5         58.17         53.71         2.87 o                         
   5   6   5        147.83        140.68         5.44 o                         
   6   6   5         29.19         25.98         2.30 o                         
  -7   7   5         12.43         12.47         3.58 o                         
  -6   7   5        133.35        138.86         4.73 o                         
  -5   7   5         25.50         23.28         4.08 o                         
  -4   7   5        121.90        118.48         6.39 o                         
  -3   7   5         16.81         11.84         2.96 o                         
  -2   7   5        131.43        153.33         5.84 o                         
  -1   7   5         30.58         34.08         2.92 o                         
   0   7   5       1261.05       1218.75        15.72 o                         
   1   7   5        194.03        179.05         4.81 o                         
   2   7   5         29.53         20.20         2.14 o                         
   3   7   5        317.52        302.96         5.89 o                         
   4   7   5         17.05         20.24         2.01 o                         
   5   7   5        118.96        116.85         3.55 o                         
  -6   8   5         31.43         28.29         3.69 o                         
  -5   8   5          0.18          2.30         2.14 o                         
  -4   8   5         29.79         32.16         4.12 o                         
  -3   8   5        183.31        195.06         6.43 o                         
  -2   8   5        440.31        475.37        13.48 o                         
  -1   8   5        161.11        167.89         9.12 o                         
   0   8   5         11.53         11.21         2.52 o                         
   1   8   5        177.18        169.33         4.40 o                         
   2   8   5         14.65         20.85         2.11 o                         
   3   8   5        179.21        170.54         5.37 o                         
   4   8   5         22.89         16.98         2.75 o                         
   5   8   5         47.72         43.60         4.30 o                         
  -5   9   5         31.33         29.85         2.22 o                         
  -4   9   5         85.58         93.77         4.37 o                         
  -3   9   5        157.87        159.04         6.91 o                         
  -2   9   5          1.06          0.30         2.55 o                         
  -1   9   5         92.99         90.21         4.28 o                         
   0   9   5         15.28         19.45         2.73 o                         
   1   9   5         72.12         77.82         3.74 o                         
   2   9   5         64.48         62.70         3.25 o                         
   3   9   5         31.94         30.57         3.70 o                         
   4   9   5         29.11         25.75         2.42 o                         
  -4  10   5          1.93          4.02         2.00 o                         
  -3  10   5          0.08         -0.77         2.29 o                         
  -2  10   5         64.53         62.92         3.26 o                         
  -1  10   5         64.54         60.81         3.17 o                         
   0  10   5         64.71         65.04         3.46 o                         
   1  10   5          5.11          4.21         2.98 o                         
   2  10   5         17.34         18.40         2.93 o                         
  -1  11   5          6.56          5.55         2.59 o                         
  -2 -10   6         41.66         35.94         2.34 o                         
  -1 -10   6          0.96         -1.34         1.53 o                         
   0 -10   6         29.93         28.17         2.48 o                         
   1 -10   6          0.38          1.01         2.76 o                         
   2 -10   6          0.68          3.24         2.18 o                         
   3 -10   6         33.67         33.39         6.82 o                         
  -4  -9   6         27.50         23.95         1.89 o                         
  -3  -9   6          2.79          2.86         1.51 o                         
  -2  -9   6         59.30         52.89         2.25 o                         
  -1  -9   6          0.18          0.66         2.22 o                         
   0  -9   6         28.27         28.84         2.64 o                         
   1  -9   6        148.11        141.54         5.96 o                         
   2  -9   6        132.49        132.81         4.74 o                         
   3  -9   6        105.30         98.04         4.98 o                         
   4  -9   6         16.99         14.80         2.55 o                         
  -5  -8   6         20.56         16.44         1.71 o                         
  -4  -8   6         43.60         36.96         3.83 o                         
  -3  -8   6          1.28          1.09         1.50 o                         
  -2  -8   6          3.65          7.67         2.20 o                         
  -1  -8   6        329.53        353.32        10.48 o                         
   0  -8   6        168.56        170.65         6.06 o                         
   1  -8   6        151.03        152.71         5.64 o                         
   2  -8   6         20.47         23.48         2.77 o                         
   3  -8   6         33.32         30.70         2.60 o                         
   4  -8   6         16.76         16.40         2.12 o                         
   5  -8   6          0.20          3.92         2.34 o                         
  -6  -7   6         16.29         12.55         2.85 o                         
  -5  -7   6          1.93          0.74         2.18 o                         
  -4  -7   6          0.25         -0.40         2.07 o                         
  -3  -7   6        254.82        276.26         5.28 o                         
  -2  -7   6        140.57        135.60         4.19 o                         
  -1  -7   6        224.57        214.23         7.17 o                         
   0  -7   6         47.86         47.86         3.27 o                         
   1  -7   6         42.90         43.36         3.07 o                         
   2  -7   6        161.77        163.23         5.12 o                         
   3  -7   6          1.62         -1.47         1.83 o                         
   4  -7   6         92.67         97.74         4.04 o                         
   5  -7   6          1.58          1.85         1.95 o                         
   6  -7   6          0.20         -2.01         2.27 o                         
  -6  -6   6          6.00          6.19         1.64 o                         
  -5  -6   6         69.10         70.07         3.55 o                         
  -4  -6   6         15.29         14.24         2.57 o                         
  -3  -6   6        217.07        200.32         5.66 o                         
  -2  -6   6         54.26         56.69         2.72 o                         
  -1  -6   6        258.53        252.55         6.23 o                         
   0  -6   6        362.40        362.98         5.74 o                         
   1  -6   6         40.75         44.35         2.30 o                         
   2  -6   6        407.50        402.21         6.34 o                         
   3  -6   6          2.60          2.95         2.18 o                         
   4  -6   6          1.82          4.20         2.23 o                         
   5  -6   6          7.88         12.47         3.67 o                         
   6  -6   6          8.24          8.34         4.85 o                         
   7  -6   6         15.49         16.90         3.37 o                         
  -7  -5   6          8.42          9.43         1.96 o                         
  -6  -5   6         10.95          8.30         1.68 o                         
  -5  -5   6        110.06         98.99         4.41 o                         
  -4  -5   6         54.66         47.48         3.63 o                         
  -3  -5   6        367.93        358.91         6.32 o                         
  -2  -5   6        264.95        267.35         5.30 o                         
  -1  -5   6         21.72         24.50         1.43 o                         
   0  -5   6        718.35        719.43         8.63 o                         
   1  -5   6        152.23        160.26         3.73 o                         
   2  -5   6         13.48         12.86         1.12 o                         
   3  -5   6        139.52        140.87         3.24 o                         
   4  -5   6         75.71         70.04         2.97 o                         
   5  -5   6         66.38         66.79         3.17 o                         
   6  -5   6         17.65         19.67         2.33 o                         
   7  -5   6          0.02         -1.31         2.27 o                         
  -7  -4   6         19.40         17.71         2.92 o                         
  -6  -4   6          0.04         -0.79         1.73 o                         
  -5  -4   6        142.42        119.43         5.73 o                         
  -4  -4   6         82.33         88.18         4.06 o                         
  -3  -4   6         17.76         21.73         1.52 o                         
  -2  -4   6        596.73        631.36        13.31 o                         
  -1  -4   6        285.63        300.80         5.08 o                         
   0  -4   6        212.69        194.34         3.56 o                         
   1  -4   6        344.48        335.75         5.51 o                         
   2  -4   6         17.20         16.19         1.05 o                         
   3  -4   6        473.94        457.66         6.02 o                         
   4  -4   6         43.60         46.13         2.20 o                         
   5  -4   6         11.54         11.53         2.47 o                         
   6  -4   6          7.80          9.72         2.21 o                         
   7  -4   6          0.08         -0.81         1.87 o                         
  -8  -3   6          4.35          4.46         2.44 o                         
  -7  -3   6          1.48         -1.53         1.99 o                         
  -6  -3   6         78.06         79.80         3.85 o                         
  -5  -3   6          0.07          6.50         2.98 o                         
  -4  -3   6        308.21        287.90         8.63 o                         
  -3  -3   6        489.20        501.61         7.71 o                         
  -2  -3   6        590.23        565.66        11.66 o                         
  -1  -3   6        451.68        447.02         6.59 o                         
   0  -3   6          9.92         17.54         1.18 o                         
   1  -3   6        961.76        952.80        16.23 o                         
   2  -3   6        380.37        405.49         6.01 o                         
   3  -3   6        225.85        214.75         3.91 o                         
   4  -3   6         28.56         27.13         1.87 o                         
   5  -3   6          2.91          4.56         2.62 o                         
   6  -3   6         98.79        100.75         4.57 o                         
   7  -3   6          9.54         13.41         2.96 o                         
  -8  -2   6         12.55          9.12         2.07 o                         
  -7  -2   6          7.49          5.66         2.02 o                         
  -6  -2   6        157.58        160.71        10.01 o                         
  -5  -2   6        116.31        111.15         8.19 o                         
  -4  -2   6        298.89        272.09        10.29 o                         
  -3  -2   6        123.24        113.85         3.23 o                         
  -2  -2   6          5.63         11.75         1.30 o                         
  -1  -2   6        900.94        810.37        21.52 o                         
   0  -2   6        315.97        343.31        19.65 o                         
   1  -2   6        676.09        678.68        31.31 o                         
   2  -2   6         32.43         36.91         2.37 o                         
   3  -2   6          2.93          2.83         1.59 o                         
   4  -2   6        787.74        766.82        31.55 o                         
   5  -2   6         13.06         17.68         3.61 o                         
   6  -2   6         74.00         75.47         5.33 o                         
   7  -2   6          3.31          5.59         2.19 o                         
   8  -2   6         18.42         23.07         3.32 o                         
  -8  -1   6         40.31         37.36         3.91 o                         
  -7  -1   6         76.46         68.44         7.31 o                         
  -6  -1   6         31.26         28.93         6.32 o                         
  -5  -1   6        184.89        182.57         9.14 o                         
  -4  -1   6          0.29         -0.65         2.02 o                         
  -3  -1   6        568.05        460.54        13.26 o                         
  -2  -1   6        360.60        377.42        17.50 o                         
  -1  -1   6        922.22        989.99        24.67 o                         
   0  -1   6         47.72         55.74         5.20 o                         
   1  -1   6          0.99         -0.11         1.92 o                         
   2  -1   6       1983.21       2034.63        44.64 o                         
   3  -1   6        127.63        122.81         4.45 o                         
   4  -1   6        687.87        681.21        14.10 o                         
   5  -1   6          9.45          9.00         2.22 o                         
   6  -1   6         91.38         81.29         6.90 o                         
   7  -1   6         32.25         31.21         3.51 o                         
   8  -1   6         18.18         16.95         3.06 o                         
  -8   0   6          7.57          3.97         3.47 o                         
  -7   0   6         16.08          8.71         4.61 o                         
  -6   0   6         24.33         26.00         3.53 o                         
  -5   0   6        637.75        598.75        17.86 o                         
  -4   0   6        186.18        178.51         8.24 o                         
  -3   0   6        580.19        551.06        15.18 o                         
  -2   0   6        134.14        160.48         8.45 o                         
  -1   0   6          6.77          6.27         2.15 o                         
   0   0   6       2780.15       2714.77        72.63 o                         
   1   0   6        170.27        166.68        12.65 o                         
   2   0   6       1597.16       1614.37        22.35 o                         
   3   0   6         82.61         95.83         4.03 o                         
   4   0   6        200.92        193.35         5.95 o                         
   5   0   6        290.47        278.97         8.18 o                         
   6   0   6         43.35         49.91         3.39 o                         
   7   0   6         33.56         37.30         3.42 o                         
   8   0   6          1.55          3.58         2.64 o                         
  -8   1   6          0.13         -0.92         1.61 o                         
  -7   1   6        148.61        147.98         6.37 o                         
  -6   1   6        164.11        182.82         7.62 o                         
  -5   1   6        318.47        304.76         9.88 o                         
  -4   1   6          3.71          1.79         2.70 o                         
  -3   1   6         54.02         52.03         2.50 o                         
  -2   1   6       1056.40       1081.17        23.80 o                         
  -1   1   6        135.11        109.75        10.89 o                         
   0   1   6       1598.81       1515.48        48.84 o                         
   1   1   6        209.27        233.29         7.44 o                         
   2   1   6        549.76        544.41        10.38 o                         
   3   1   6        683.86        627.16        10.65 o                         
   4   1   6        108.88        114.71         4.01 o                         
   5   1   6        313.56        258.07        12.86 o                         
   6   1   6         25.07         19.07         3.64 o                         
   7   1   6          0.62          3.22         2.58 o                         
   8   1   6         10.03          9.18         2.85 o                         
  -8   2   6          4.17          5.04         1.82 o                         
  -7   2   6         70.70         67.60         4.93 o                         
  -6   2   6          4.82         -1.99         3.47 o                         
  -5   2   6         53.16         48.65         5.34 o                         
  -4   2   6        857.73        819.69        15.92 o                         
  -3   2   6        196.97        167.09         5.44 o                         
  -2   2   6        719.19        697.58        18.35 o                         
  -1   2   6        277.31        298.96        15.37 o                         
   0   2   6        524.15        563.93        10.10 o                         
   1   2   6       1594.45       1505.38        21.41 o                         
   2   2   6        509.66        488.42        11.14 o                         
   3   2   6        599.63        568.76        17.27 o                         
   4   2   6         41.71         34.76         2.45 o                         
   5   2   6         32.32         31.36         3.24 o                         
   6   2   6        123.84        127.39         6.47 o                         
   7   2   6         42.14         30.36         3.24 o                         
  -8   3   6          0.04          0.13         4.35 o                         
  -7   3   6          2.91          2.03         2.82 o                         
  -6   3   6        154.19        148.76         7.88 o                         
  -5   3   6        226.76        228.70         7.78 o                         
  -4   3   6        744.27        751.56        15.24 o                         
  -3   3   6         49.32         50.46         2.50 o                         
  -2   3   6        250.37        265.78         5.78 o                         
  -1   3   6        652.29        578.99        10.39 o                         
   0   3   6       1021.32       1006.26        13.35 o                         
   1   3   6        691.33        643.52         9.95 o                         
   2   3   6         73.53         72.15         3.03 o                         
   3   3   6         43.45         42.86         3.01 o                         
   4   3   6        389.04        361.50        11.09 o                         
   5   3   6         16.09         15.06         3.00 o                         
   6   3   6        526.46        505.22        19.46 o                         
   7   3   6          0.62          1.32         4.82 o                         
  -8   4   6         21.04         20.37         3.32 o                         
  -7   4   6         14.13         16.62         3.17 o                         
  -6   4   6        180.07        169.94        10.73 o                         
  -5   4   6         39.63         36.70         4.60 o                         
  -4   4   6         18.46         22.05         2.21 o                         
  -3   4   6        288.20        285.30         7.77 o                         
  -2   4   6        997.10        947.55        12.29 o                         
  -1   4   6        157.11        134.38         3.37 o                         
   0   4   6         78.43         82.88         2.68 o                         
   1   4   6         75.22         67.77         2.21 o                         
   2   4   6       1083.05       1072.40        17.29 o                         
   3   4   6         43.04         45.14         2.99 o                         
   4   4   6       1112.89       1120.82        18.76 o                         
   5   4   6          0.44          5.08         2.84 o                         
   6   4   6         30.06         24.28         2.66 o                         
   7   4   6         65.62         58.00         3.44 o                         
  -7   5   6          2.54          5.54         2.44 o                         
  -6   5   6          9.13         10.94         4.56 o                         
  -5   5   6          2.68          3.68         2.59 o                         
  -4   5   6        358.85        373.39         8.88 o                         
  -3   5   6        332.56        328.07         7.17 o                         
  -2   5   6          1.59          4.34         1.26 o                         
  -1   5   6         17.06         15.44         1.62 o                         
   0   5   6       1037.31       1034.52        12.21 o                         
   1   5   6         99.61         94.02         2.91 o                         
   2   5   6       1548.80       1452.99        15.75 o                         
   3   5   6         19.20         20.30         2.06 o                         
   4   5   6         53.12         48.82         4.22 o                         
   5   5   6        297.29        291.08         7.36 o                         
   6   5   6          5.74          3.32         1.54 o                         
  -7   6   6          0.82         -0.56         1.83 o                         
  -6   6   6         21.63         17.11         4.20 o                         
  -5   6   6         94.01         93.82         4.36 o                         
  -4   6   6         59.74         61.16         3.34 o                         
  -3   6   6        102.78        107.03         4.41 o                         
  -2   6   6        563.76        573.21        10.47 o                         
  -1   6   6        200.23        198.35         7.93 o                         
   0   6   6        597.50        536.22        11.20 o                         
   1   6   6          8.26          6.10         1.50 o                         
   2   6   6          2.52          4.70         1.81 o                         
   3   6   6        536.00        524.13         7.57 o                         
   4   6   6         20.95         20.80         1.84 o                         
   5   6   6        155.63        147.16         7.89 o                         
   6   6   6          0.23          1.18         1.46 o                         
  -6   7   6         12.52         12.49         3.21 o                         
  -5   7   6         12.49         11.46         2.58 o                         
  -4   7   6         74.39         78.64         4.52 o                         
  -3   7   6         42.29         41.94         3.55 o                         
  -2   7   6        267.42        258.21         7.16 o                         
  -1   7   6          4.25         10.80         2.99 o                         
   0   7   6          9.18         13.37         2.31 o                         
   1   7   6        387.76        389.84        10.41 o                         
   2   7   6         32.02         33.75         2.75 o                         
   3   7   6        418.40        385.44         6.50 o                         
   4   7   6          1.07         -1.54         1.72 o                         
   5   7   6          2.69          3.65         1.72 o                         
  -6   8   6         41.00         37.82         4.30 o                         
  -5   8   6          6.12          6.05         1.83 o                         
  -4   8   6         34.17         40.30         6.97 o                         
  -3   8   6          2.75          3.64         2.15 o                         
  -2   8   6         11.23          9.42         2.75 o                         
  -1   8   6         70.08         71.71         4.08 o                         
   0   8   6        116.30        120.28         4.94 o                         
   1   8   6        404.46        393.52         9.56 o                         
   2   8   6          0.18         -2.15         2.15 o                         
   3   8   6         40.08         44.45         2.98 o                         
   4   8   6        137.06        136.72         4.01 o                         
  -5   9   6          0.13         -2.59         2.59 o                         
  -4   9   6          0.48          0.90         1.50 o                         
  -3   9   6          4.10          5.98         2.23 o                         
  -2   9   6         15.16         17.20         2.55 o                         
  -1   9   6        242.22        236.53         8.80 o                         
   0   9   6          0.48          1.30         2.21 o                         
   1   9   6         21.12         22.70         2.36 o                         
   2   9   6        191.08        200.16         5.97 o                         
   3   9   6          4.72          9.04         1.65 o                         
  -3  10   6         37.89         40.73         5.00 o                         
  -2  10   6          2.32          2.33         1.69 o                         
  -1  10   6         30.15         32.36         2.52 o                         
   0  10   6         93.14         97.52         4.89 o                         
   1  10   6          1.05         -0.32         1.91 o                         
  -1 -10   7          2.77          1.40         1.49 o                         
   0 -10   7          3.54          3.56         2.00 o                         
   1 -10   7         15.56         13.56         2.39 o                         
   2 -10   7          1.65          2.30         1.74 o                         
  -3  -9   7          2.98          4.79         1.30 o                         
  -2  -9   7          0.55          0.36         1.22 o                         
  -1  -9   7         14.45         14.35         2.19 o                         
   0  -9   7          2.38          4.23         2.14 o                         
   1  -9   7          1.26         -2.05         2.05 o                         
   2  -9   7         63.93         53.60         3.09 o                         
   3  -9   7          5.97          6.04         2.25 o                         
   4  -9   7          3.24          5.69         1.95 o                         
  -4  -8   7         18.54         12.84         1.73 o                         
  -3  -8   7         23.84         23.03         1.69 o                         
  -2  -8   7         11.31         10.39         2.15 o                         
  -1  -8   7          1.34          2.48         1.80 o                         
   0  -8   7         73.90         69.78         4.10 o                         
   1  -8   7          4.16          0.61         2.79 o                         
   2  -8   7          8.96         10.22         2.27 o                         
   3  -8   7         42.60         43.25         3.79 o                         
   4  -8   7          0.06         -2.01         2.01 o                         
   5  -8   7         21.94         19.23         2.44 o                         
  -5  -7   7         10.36         15.68         2.42 o                         
  -4  -7   7          1.59          1.56         1.74 o                         
  -3  -7   7         14.20         11.43         1.78 o                         
  -2  -7   7         12.34         11.39         2.27 o                         
  -1  -7   7          4.09          0.84         2.24 o                         
   0  -7   7          5.54          9.14         2.58 o                         
   1  -7   7         66.49         64.38         3.23 o                         
   2  -7   7          3.64          3.06         2.10 o                         
   3  -7   7        113.67        104.05         4.01 o                         
   4  -7   7         36.35         33.35         3.06 o                         
   5  -7   7         10.10         11.53         2.14 o                         
   6  -7   7          0.12         -2.75         2.75 o                         
  -6  -6   7          0.38          0.94         1.65 o                         
  -5  -6   7         27.76         19.80         4.15 o                         
  -4  -6   7          1.30          2.50         1.99 o                         
  -3  -6   7         18.59         14.65         2.29 o                         
  -2  -6   7         27.37         28.82         2.68 o                         
  -1  -6   7        108.73        105.59         3.77 o                         
   0  -6   7         16.53         18.70         1.92 o                         
   1  -6   7        291.73        287.35         7.41 o                         
   2  -6   7         16.41         19.05         2.35 o                         
   3  -6   7         52.96         59.07         3.38 o                         
   4  -6   7          6.66          9.71         2.77 o                         
   5  -6   7          0.88          5.19         2.70 o                         
   6  -6   7         41.63         38.36         4.22 o                         
  -6  -5   7          4.48          0.93         1.62 o                         
  -5  -5   7          6.78          2.71         2.04 o                         
  -4  -5   7         21.99         22.52         3.96 o                         
  -3  -5   7         10.16         12.29         2.13 o                         
  -2  -5   7        141.09        136.98         3.87 o                         
  -1  -5   7        415.51        394.79         8.65 o                         
   0  -5   7         31.94         30.68         1.61 o                         
   1  -5   7        138.11        142.62         3.71 o                         
   2  -5   7          8.65          9.74         1.94 o                         
   3  -5   7          4.85          6.06         2.20 o                         
   4  -5   7        133.01        134.45         6.30 o                         
   5  -5   7          0.85          2.90         2.26 o                         
   6  -5   7          1.02          0.73         1.93 o                         
  -7  -4   7         18.02         13.61         1.68 o                         
  -6  -4   7         42.79         37.95         2.35 o                         
  -5  -4   7          0.93         -1.99         2.64 o                         
  -4  -4   7        143.11        144.27         9.61 o                         
  -3  -4   7        155.72        127.98         3.55 o                         
  -2  -4   7         11.59          8.57         1.31 o                         
  -1  -4   7        212.57        232.31         6.38 o                         
   0  -4   7         74.87         70.34         2.21 o                         
   1  -4   7         72.01         72.02         2.47 o                         
   2  -4   7        212.91        213.83         4.07 o                         
   3  -4   7          2.06          2.93         1.40 o                         
   4  -4   7          1.22         -1.90         2.26 o                         
   5  -4   7         73.34         78.12         3.65 o                         
   6  -4   7         21.40         23.12         3.37 o                         
   7  -4   7          6.89         11.22         5.00 o                         
  -7  -3   7          2.57         -0.67         1.71 o                         
  -6  -3   7        177.62        160.05        12.26 o                         
  -5  -3   7         68.51         52.52        11.46 o                         
  -4  -3   7         12.26         12.29         2.00 o                         
  -3  -3   7        117.98        129.14         5.94 o                         
  -2  -3   7          8.62          6.61         1.13 o                         
  -1  -3   7        603.85        576.53         7.15 o                         
   0  -3   7        566.97        574.62         7.10 o                         
   1  -3   7         14.06         12.55         1.10 o                         
   2  -3   7         11.12         10.85         1.21 o                         
   3  -3   7        204.17        217.42         4.90 o                         
   4  -3   7        105.77        113.89         5.37 o                         
   5  -3   7         41.97         46.10         8.06 o                         
   6  -3   7          3.16          1.70         2.26 o                         
   7  -3   7         14.70         14.89         2.59 o                         
  -7  -2   7         14.97         11.84         2.62 o                         
  -6  -2   7         21.17         20.63         8.27 o                         
  -5  -2   7         15.71         16.95         5.24 o                         
  -4  -2   7          2.76          4.42         1.73 o                         
  -3  -2   7        765.31        761.53        12.40 o                         
  -2  -2   7        210.64        184.00         4.66 o                         
  -1  -2   7         88.05        101.11         6.19 o                         
   0  -2   7         50.05         46.75         2.28 o                         
   1  -2   7        500.10        526.47         9.20 o                         
   2  -2   7        356.07        352.49         6.11 o                         
   3  -2   7         99.29        106.04         4.41 o                         
   4  -2   7         11.36         11.65         2.41 o                         
   5  -2   7         51.74         54.11         4.66 o                         
   6  -2   7        239.95        244.74         8.24 o                         
   7  -2   7          2.42          3.47         1.82 o                         
  -8  -1   7          2.13         -1.80         1.80 o                         
  -7  -1   7          0.31          1.56         3.99 o                         
  -6  -1   7         10.17          5.63         2.93 o                         
  -5  -1   7        545.37        562.50        20.22 o                         
  -4  -1   7         62.72         60.18         8.99 o                         
  -3  -1   7         28.76         34.43         3.46 o                         
  -2  -1   7        319.57        332.53         8.29 o                         
  -1  -1   7        324.18        358.40         9.62 o                         
   0  -1   7        628.79        621.64        13.46 o                         
   1  -1   7        556.71        586.68        15.41 o                         
   2  -1   7         87.59         82.41         3.67 o                         
   3  -1   7         48.07         54.91         4.38 o                         
   4  -1   7        777.28        764.93        20.28 o                         
   5  -1   7         66.97         67.81         6.12 o                         
   6  -1   7         62.94         76.78         7.52 o                         
   7  -1   7          1.44         -3.63         3.63 o                         
  -8   0   7          0.31          4.35         2.64 o                         
  -7   0   7        118.82        147.80         9.54 o                         
  -6   0   7          1.51          5.44         5.55 o                         
  -5   0   7        130.16        129.97         9.85 o                         
  -4   0   7        108.96        123.40         7.29 o                         
  -3   0   7        196.70        197.51         8.73 o                         
  -2   0   7        750.29        780.87        14.78 o                         
  -1   0   7        436.95        430.56        10.74 o                         
   0   0   7        394.06        391.53        10.15 o                         
   1   0   7        115.89        131.31         6.48 o                         
   2   0   7       1274.21       1352.80        27.98 o                         
   3   0   7        452.02        424.34        13.54 o                         
   4   0   7        297.82        307.41        11.85 o                         
   5   0   7          9.13         12.13         5.08 o                         
   6   0   7          0.89          3.37         4.10 o                         
   7   0   7         22.32         25.92         4.51 o                         
  -8   1   7          5.59          5.91         2.80 o                         
  -7   1   7         32.98         37.69         5.75 o                         
  -6   1   7         12.17         14.67         6.32 o                         
  -5   1   7          0.56          6.84         5.75 o                         
  -4   1   7        406.53        421.03        14.57 o                         
  -3   1   7        253.35        257.53         7.73 o                         
  -2   1   7        307.27        309.50        10.72 o                         
  -1   1   7         65.32         57.38         4.22 o                         
   0   1   7        882.00        914.60        20.95 o                         
   1   1   7        473.75        458.51        10.18 o                         
   2   1   7        969.99        986.39        16.31 o                         
   3   1   7          1.05          2.18         1.09 o                         
   4   1   7         13.08         15.27         2.08 o                         
   5   1   7         98.34         91.18         5.64 o                         
   6   1   7         30.66         26.54         3.33 o                         
   7   1   7         62.78         49.46         4.77 o                         
  -8   2   7          2.15          3.63         2.44 o                         
  -7   2   7          0.37          2.68         2.38 o                         
  -6   2   7        114.77        120.58         7.36 o                         
  -5   2   7          1.84          3.16         5.50 o                         
  -4   2   7        242.15        252.66         7.61 o                         
  -3   2   7        130.59        125.07         4.15 o                         
  -2   2   7        712.66        697.82        13.28 o                         
  -1   2   7        606.72        591.88        15.77 o                         
   0   2   7        804.38        799.87        19.43 o                         
   1   2   7         17.77         19.83         1.63 o                         
   2   2   7          2.53          2.83         1.05 o                         
   3   2   7         96.37         87.90         3.91 o                         
   4   2   7        327.78        309.59         7.57 o                         
   5   2   7        288.56        279.48         9.45 o                         
   6   2   7          2.89          4.77         2.69 o                         
   7   2   7         36.76         28.32         2.60 o                         
  -7   3   7          0.91         -2.14         2.28 o                         
  -6   3   7         54.69         58.64         4.54 o                         
  -5   3   7        112.31        121.26         9.64 o                         
  -4   3   7        102.94         99.58         4.95 o                         
  -3   3   7        181.42        168.83         4.75 o                         
  -2   3   7        346.33        344.85         8.81 o                         
  -1   3   7        313.01        317.31         6.45 o                         
   0   3   7          4.02          6.03         1.24 o                         
   1   3   7         57.95         53.89         3.12 o                         
   2   3   7        521.92        483.35         8.85 o                         
   3   3   7        617.40        592.52        10.68 o                         
   4   3   7          2.81         -0.24         3.89 o                         
   5   3   7        121.42        122.10         5.04 o                         
   6   3   7        318.29        302.42         8.73 o                         
   7   3   7         20.00         18.15         3.11 o                         
  -7   4   7         14.61         14.02         5.11 o                         
  -6   4   7         40.62         35.82         4.54 o                         
  -5   4   7         49.76         39.53         4.21 o                         
  -4   4   7         16.59         18.28         6.17 o                         
  -3   4   7        384.78        373.05         7.80 o                         
  -2   4   7          8.48          7.36         1.16 o                         
  -1   4   7        114.80        108.36         3.14 o                         
   0   4   7       1231.33       1213.60        15.45 o                         
   1   4   7        550.46        543.95         9.95 o                         
   2   4   7         39.49         44.17         2.89 o                         
   3   4   7        234.22        229.07         6.99 o                         
   4   4   7        376.64        352.85         8.92 o                         
   5   4   7         71.63         63.40         3.76 o                         
   6   4   7        152.66        135.30         4.57 o                         
  -7   5   7         21.58         23.00         2.53 o                         
  -6   5   7         29.68         32.19         5.08 o                         
  -5   5   7        149.54        153.16         6.72 o                         
  -4   5   7          1.33          4.83         2.52 o                         
  -3   5   7         42.47         38.90         2.70 o                         
  -2   5   7        804.33        810.52        13.08 o                         
  -1   5   7        404.04        415.85         7.17 o                         
   0   5   7          7.56          5.86         1.24 o                         
   1   5   7        112.89        107.12         3.24 o                         
   2   5   7        417.84        411.76        14.38 o                         
   3   5   7         16.66         16.72         2.64 o                         
   4   5   7        354.09        341.50        10.12 o                         
   5   5   7         18.28         21.19         2.20 o                         
   6   5   7         13.04         12.45         1.75 o                         
  -6   6   7          6.06         13.74         3.53 o                         
  -5   6   7         16.66         18.79         2.55 o                         
  -4   6   7        391.52        378.65         8.70 o                         
  -3   6   7         16.85         12.42         2.66 o                         
  -2   6   7         59.19         58.32         3.55 o                         
  -1   6   7        115.45        120.88         4.78 o                         
   0   6   7        237.42        221.33         5.80 o                         
   1   6   7         24.87         29.23         2.33 o                         
   2   6   7        506.88        493.91         7.91 o                         
   3   6   7          6.66          7.64         2.09 o                         
   4   6   7         10.74         12.24         1.95 o                         
   5   6   7         42.13         36.77         4.87 o                         
  -6   7   7         76.24         64.12         3.45 o                         
  -5   7   7          0.08         -0.88         1.83 o                         
  -4   7   7         83.14         87.00         4.09 o                         
  -3   7   7          0.74          0.32         2.56 o                         
  -2   7   7        151.20        146.01         5.77 o                         
  -1   7   7          1.02          4.10         3.26 o                         
   0   7   7        383.93        381.90         8.85 o                         
   1   7   7        113.53        117.89         4.14 o                         
   2   7   7          2.34          3.66         2.91 o                         
   3   7   7         99.81         89.37         3.71 o                         
   4   7   7         10.30          8.82         2.32 o                         
   5   7   7         92.11         77.35         5.24 o                         
  -5   8   7          0.58          0.27         2.24 o                         
  -4   8   7         74.98         66.34         3.28 o                         
  -3   8   7         19.62         18.66         2.57 o                         
  -2   8   7         74.69         81.13         3.99 o                         
  -1   8   7        110.47        121.92         4.74 o                         
   0   8   7         26.72         27.37         2.99 o                         
   1   8   7         10.38         10.40         1.96 o                         
   2   8   7         33.29         41.96         2.40 o                         
   3   8   7        209.48        218.90         6.82 o                         
   4   8   7          0.33          0.26         2.18 o                         
  -4   9   7          6.46          7.13         2.01 o                         
  -3   9   7         93.00         93.81         3.44 o                         
  -2   9   7          2.85          2.56         1.95 o                         
  -1   9   7          0.18         -1.96         1.96 o                         
   0   9   7          5.00          6.83         1.97 o                         
   1   9   7        156.18        157.79         4.43 o                         
   2   9   7         17.31         17.59         2.22 o                         
  -1  10   7         72.98         72.45         3.24 o                         
   0  10   7          7.77          9.95         2.70 o                         
  -2  -9   8         43.25         33.11         1.90 o                         
  -1  -9   8          9.76         11.70         1.58 o                         
   0  -9   8         10.15          6.42         2.01 o                         
   1  -9   8          3.34          4.40         1.76 o                         
   2  -9   8          1.51         -0.33         1.56 o                         
   3  -9   8         27.06         21.16         2.31 o                         
  -4  -8   8          7.03          4.15         2.13 o                         
  -3  -8   8          0.05         -1.37         1.37 o                         
  -2  -8   8         51.32         43.31         2.57 o                         
  -1  -8   8          4.37          4.45         1.84 o                         
   0  -8   8          0.36         -3.01         3.01 o                         
   1  -8   8         91.35         91.84         4.22 o                         
   2  -8   8          8.73         11.21         2.24 o                         
   3  -8   8         52.39         50.68         7.15 o                         
   4  -8   8         50.83         46.83         3.99 o                         
  -5  -7   8          1.97          2.51         1.63 o                         
  -4  -7   8         24.08         20.38         2.77 o                         
  -3  -7   8          6.70          6.11         1.48 o                         
  -2  -7   8          1.07          1.51         1.87 o                         
  -1  -7   8        122.94        122.56         3.87 o                         
   0  -7   8          1.13          0.69         2.33 o                         
   1  -7   8        120.04        116.65         3.97 o                         
   2  -7   8        211.45        231.73         5.77 o                         
   3  -7   8          0.78          0.61         1.90 o                         
   4  -7   8          6.21          8.90         2.14 o                         
   5  -7   8          0.59         -0.33         1.46 o                         
  -5  -6   8          8.60          5.14         4.10 o                         
  -4  -6   8         38.59         41.32         3.99 o                         
  -3  -6   8         64.93         56.68         2.53 o                         
  -2  -6   8          1.61          1.46         1.99 o                         
  -1  -6   8        208.49        195.08         4.92 o                         
   0  -6   8        229.87        256.10         5.06 o                         
   1  -6   8          9.34          7.84         2.20 o                         
   2  -6   8        106.30        118.55         4.09 o                         
   3  -6   8          2.07          2.26         2.08 o                         
   4  -6   8         38.15         40.24         3.15 o                         
   5  -6   8         24.13         28.93         2.49 o                         
  -6  -5   8         29.39         26.87         2.03 o                         
  -5  -5   8         34.91         25.90         2.55 o                         
  -4  -5   8         15.32         12.95         3.10 o                         
  -3  -5   8         71.57         61.55         3.03 o                         
  -2  -5   8        190.88        192.52         5.16 o                         
  -1  -5   8        153.10        151.24         3.82 o                         
   0  -5   8        169.83        175.16         4.05 o                         
   1  -5   8         86.82         94.19         3.62 o                         
   2  -5   8        159.47        156.57         4.30 o                         
   3  -5   8        165.00        180.31         5.15 o                         
   4  -5   8          0.05          0.91         2.32 o                         
   5  -5   8         76.23         83.10         4.69 o                         
   6  -5   8          6.16          2.18         1.97 o                         
  -6  -4   8          2.10          2.73         1.73 o                         
  -5  -4   8         28.15         24.31         5.13 o                         
  -4  -4   8         60.16         57.94         4.61 o                         
  -3  -4   8         33.76         30.92         2.30 o                         
  -2  -4   8        278.34        268.81         6.13 o                         
  -1  -4   8        116.08        110.89         4.39 o                         
   0  -4   8        156.24        160.99         3.55 o                         
   1  -4   8        290.15        304.18         6.38 o                         
   2  -4   8         12.57         11.16         1.95 o                         
   3  -4   8        415.79        423.35         7.22 o                         
   4  -4   8         11.55         12.25         2.79 o                         
   5  -4   8         39.01         41.55         3.25 o                         
   6  -4   8          4.52          6.45         2.02 o                         
  -7  -3   8          0.05          1.71         2.49 o                         
  -6  -3   8         11.14          8.26         3.71 o                         
  -5  -3   8         12.00         16.65         7.18 o                         
  -4  -3   8        306.05        314.07        13.43 o                         
  -3  -3   8        322.50        326.50         9.48 o                         
  -2  -3   8         38.78         45.96         2.36 o                         
  -1  -3   8        430.46        458.98         8.05 o                         
   0  -3   8         91.18         92.97         2.51 o                         
   1  -3   8        647.16        678.41        13.01 o                         
   2  -3   8          2.36          1.49         1.25 o                         
   3  -3   8        416.27        432.48         8.91 o                         
   4  -3   8         42.80         47.80         3.37 o                         
   5  -3   8          0.49          0.71         2.54 o                         
   6  -3   8        121.57        121.64         4.33 o                         
   7  -3   8         33.34         38.36         3.94 o                         
  -7  -2   8          0.51          1.22         1.93 o                         
  -6  -2   8        100.85        102.22         5.57 o                         
  -5  -2   8        103.75        111.05         8.04 o                         
  -4  -2   8          4.36         11.28         2.93 o                         
  -3  -2   8         51.96         65.12         6.22 o                         
  -2  -2   8         38.20         38.31         2.42 o                         
  -1  -2   8       1070.66       1083.26        21.15 o                         
   0  -2   8         31.95         31.10         2.03 o                         
   1  -2   8        667.81        701.12        11.44 o                         
   2  -2   8        157.38        157.37         4.55 o                         
   3  -2   8          1.41         -1.83         1.83 o                         
   4  -2   8        499.57        480.69        17.42 o                         
   5  -2   8         92.60        104.72         8.19 o                         
   6  -2   8         17.11         25.14         4.77 o                         
   7  -2   8          0.00         -3.11         3.11 o                         
  -7  -1   8         33.06         25.23         2.86 o                         
  -6  -1   8         19.31         15.27         4.67 o                         
  -5  -1   8          3.56          3.06         4.56 o                         
  -4  -1   8         43.19         40.72         3.95 o                         
  -3  -1   8        796.00        760.83        19.73 o                         
  -2  -1   8         40.96         38.27         3.80 o                         
  -1  -1   8        802.54        856.43        20.46 o                         
   0  -1   8        633.35        630.03        16.63 o                         
   1  -1   8         14.99         16.83         2.94 o                         
   2  -1   8        976.61        978.89        17.57 o                         
   3  -1   8         49.95         48.18         3.34 o                         
   4  -1   8        225.20        206.45         7.51 o                         
   5  -1   8          1.29         -2.33         2.94 o                         
   6  -1   8         10.40         10.16         4.30 o                         
   7  -1   8          9.36         11.78         5.73 o                         
  -7   0   8          1.12          1.71         3.32 o                         
  -6   0   8          0.50         -2.38         4.72 o                         
  -5   0   8        315.65        338.28        14.93 o                         
  -4   0   8         41.91         38.55         4.86 o                         
  -3   0   8        540.56        544.88        17.83 o                         
  -2   0   8        141.73        133.73         5.15 o                         
  -1   0   8         22.12         18.31         3.55 o                         
   0   0   8       2008.56       1970.07        32.86 o                         
   1   0   8          0.32          1.73         2.06 o                         
   2   0   8        291.38        289.60        10.76 o                         
   3   0   8          9.37          7.58         3.09 o                         
   4   0   8          0.11         -3.42         4.25 o                         
   5   0   8         99.48         86.06         7.15 o                         
   6   0   8        117.78        113.17         6.01 o                         
   7   0   8         10.81         13.74         3.21 o                         
  -7   1   8         51.52         60.55         5.50 o                         
  -6   1   8         49.45         52.88         6.38 o                         
  -5   1   8        126.04        135.78         9.64 o                         
  -4   1   8         65.23         62.52         5.98 o                         
  -3   1   8          2.54          4.01         2.64 o                         
  -2   1   8       1131.36       1109.91        25.69 o                         
  -1   1   8          3.10          3.25         1.69 o                         
   0   1   8        359.93        351.63        11.74 o                         
   1   1   8         33.86         32.22         3.63 o                         
   2   1   8          7.84          6.89         3.45 o                         
   3   1   8        576.22        600.33        20.92 o                         
   4   1   8        195.60        203.38        11.35 o                         
   5   1   8         98.89         94.67         8.40 o                         
   6   1   8          0.00          1.76         3.73 o                         
   7   1   8         11.51          9.95         2.75 o                         
  -7   2   8         24.91         20.89         4.85 o                         
  -6   2   8          7.91          7.05         4.67 o                         
  -5   2   8          0.81          3.32         4.77 o                         
  -4   2   8        553.48        544.30        19.54 o                         
  -3   2   8          2.77          5.69         2.18 o                         
  -2   2   8         65.46         68.62         5.17 o                         
  -1   2   8         78.55         77.00         4.99 o                         
   0   2   8         34.79         35.74         2.53 o                         
   1   2   8       2174.43       2168.96        42.74 o                         
   2   2   8        416.69        407.99         8.35 o                         
   3   2   8        207.75        212.93         5.79 o                         
   4   2   8         32.81         26.16         2.97 o                         
   5   2   8         66.54         61.69         4.54 o                         
   6   2   8         80.19         62.94         3.74 o                         
  -7   3   8          0.28         -0.78         2.96 o                         
  -6   3   8        125.13        113.15        11.56 o                         
  -5   3   8         55.42         54.64         7.10 o                         
  -4   3   8          1.28          0.65         3.29 o                         
  -3   3   8         37.26         38.06         3.75 o                         
  -2   3   8        199.26        199.07         6.43 o                         
  -1   3   8       1263.16       1246.24        21.45 o                         
   0   3   8        314.66        301.38         8.53 o                         
   1   3   8        602.97        623.53        13.60 o                         
   2   3   8         37.70         40.83         3.53 o                         
   3   3   8         37.18         34.09         3.36 o                         
   4   3   8        400.59        382.79         9.09 o                         
   5   3   8         41.55         36.78         2.98 o                         
   6   3   8         21.68         20.02         2.55 o                         
  -7   4   8         15.21         17.21         3.37 o                         
  -6   4   8          3.75         -0.64         2.32 o                         
  -5   4   8         21.75         17.47         5.13 o                         
  -4   4   8        108.76        108.92         7.75 o                         
  -3   4   8        555.58        574.43        13.25 o                         
  -2   4   8         72.09         67.90         4.08 o                         
  -1   4   8        246.44        245.93         6.07 o                         
   0   4   8         14.62         14.82         2.60 o                         
   1   4   8        131.84        123.34         4.61 o                         
   2   4   8       1366.23       1355.01        21.33 o                         
   3   4   8         93.28         98.09         5.07 o                         
   4   4   8        129.70        125.81         5.00 o                         
   5   4   8         12.41         12.74         1.90 o                         
   6   4   8          3.80          4.10         1.81 o                         
  -6   5   8         31.06         24.13         2.73 o                         
  -5   5   8         87.67         78.08         7.00 o                         
  -4   5   8         65.18         69.56         3.76 o                         
  -3   5   8        163.14        182.80         8.61 o                         
  -2   5   8         28.37         33.52         2.80 o                         
  -1   5   8         63.18         62.17         3.56 o                         
   0   5   8       1163.59       1080.05        17.53 o                         
   1   5   8         11.01         10.19         2.51 o                         
   2   5   8        439.85        448.53        11.53 o                         
   3   5   8         93.26         94.11         3.89 o                         
   4   5   8          1.16          4.14         1.82 o                         
   5   5   8         31.91         27.07         1.87 o                         
  -6   6   8         13.85         10.25         2.70 o                         
  -5   6   8         59.06         65.13         6.27 o                         
  -4   6   8         63.18         72.74         3.65 o                         
  -3   6   8         22.52         20.83         3.43 o                         
  -2   6   8        774.65        752.20        19.99 o                         
  -1   6   8          1.68          3.59         2.40 o                         
   0   6   8        112.83        131.83        13.69 o                         
   1   6   8        121.32        117.36         4.09 o                         
   2   6   8         83.44         79.95         3.52 o                         
   3   6   8         83.70         82.87         3.34 o                         
   4   6   8         57.24         50.15         2.44 o                         
   5   6   8        119.88        125.77         5.81 o                         
  -5   7   8          3.21          5.86         2.80 o                         
  -4   7   8        172.13        158.01         4.80 o                         
  -3   7   8          0.53          3.38         1.96 o                         
  -2   7   8         61.20         75.77         3.73 o                         
  -1   7   8         42.09         40.89         3.12 o                         
   0   7   8         43.63         42.07         3.13 o                         
   1   7   8         64.49         66.50         6.77 o                         
   2   7   8         21.92         25.28         2.59 o                         
   3   7   8        396.62        355.37         9.37 o                         
   4   7   8          7.08         13.19         5.75 o                         
  -4   8   8         17.55         20.29         1.62 o                         
  -3   8   8         40.08         41.11         2.24 o                         
  -2   8   8         39.32         40.68         2.76 o                         
  -1   8   8         69.68         72.38         3.50 o                         
   0   8   8         35.89         40.86         2.73 o                         
   1   8   8        279.42        292.52        17.86 o                         
   2   8   8          0.61         -1.89         1.89 o                         
   3   8   8        114.47        114.47         5.60 o                         
  -3   9   8          5.51          7.10         2.44 o                         
  -2   9   8         18.22         13.93         1.75 o                         
  -1   9   8        192.72        196.76         9.12 o                         
   0   9   8          0.02         -0.63         1.39 o                         
   1   9   8         59.83         59.69         2.98 o                         
   0  -9   9         24.22         19.62         1.82 o                         
   1  -9   9          2.79          5.13         2.59 o                         
  -2  -8   9         45.70         41.11         3.91 o                         
  -1  -8   9          0.84          1.62         2.55 o                         
   0  -8   9          1.60          0.84         1.86 o                         
   1  -8   9          0.75         -0.41         2.33 o                         
   2  -8   9          1.15          0.19         1.57 o                         
   3  -8   9         10.72         13.37         2.10 o                         
  -4  -7   9         32.03         28.92         2.45 o                         
  -3  -7   9          9.84          6.22         1.51 o                         
  -2  -7   9          4.72          9.03         2.01 o                         
  -1  -7   9          7.70          7.94         2.05 o                         
   0  -7   9          4.82          6.32         2.09 o                         
   1  -7   9          8.27         10.50         1.91 o                         
   2  -7   9         11.92         11.32         1.97 o                         
   3  -7   9        106.67         96.21         4.50 o                         
   4  -7   9         14.09         15.86         2.29 o                         
  -5  -6   9         10.55          7.05         1.71 o                         
  -4  -6   9          0.94          5.94         2.49 o                         
  -3  -6   9          3.27          6.31         1.87 o                         
  -2  -6   9         27.84         35.88         2.49 o                         
  -1  -6   9         77.29         77.47         3.14 o                         
   0  -6   9         53.23         58.66         2.93 o                         
   1  -6   9        137.88        135.57         4.15 o                         
   2  -6   9         55.30         62.19         2.78 o                         
   3  -6   9          2.91          0.78         1.79 o                         
   4  -6   9          0.23          0.88         2.33 o                         
   5  -6   9         12.77          9.02         2.80 o                         
  -5  -5   9          8.87          5.68         1.64 o                         
  -4  -5   9          2.55          8.08         2.68 o                         
  -3  -5   9         33.70         34.25         3.11 o                         
  -2  -5   9        196.63        210.80         5.02 o                         
  -1  -5   9        162.15        153.89         4.28 o                         
   0  -5   9        229.94        250.88         5.23 o                         
   1  -5   9          0.03          4.33         1.98 o                         
   2  -5   9          0.43          0.68         1.78 o                         
   3  -5   9         63.90         73.11         3.88 o                         
   4  -5   9         30.36         27.23         3.28 o                         
   5  -5   9          0.76          4.15         2.12 o                         
  -6  -4   9         14.32         13.08         2.36 o                         
  -5  -4   9          3.63          2.44         3.53 o                         
  -4  -4   9         67.38         66.54         4.62 o                         
  -3  -4   9         59.45         48.05         2.99 o                         
  -2  -4   9         96.33         98.03         3.50 o                         
  -1  -4   9          2.06          0.33         2.10 o                         
   0  -4   9         93.85         98.08         3.02 o                         
   1  -4   9        377.83        409.39         8.01 o                         
   2  -4   9         35.67         39.58         2.87 o                         
   3  -4   9          2.35          1.25         2.40 o                         
   4  -4   9          0.17         -0.98         2.68 o                         
   5  -4   9         24.86         27.71         2.96 o                         
   6  -4   9          0.78         -2.75         2.75 o                         
  -6  -3   9         46.82         37.33         4.15 o                         
  -5  -3   9          2.98          4.67         3.89 o                         
  -4  -3   9         52.28         45.78         4.20 o                         
  -3  -3   9         26.11         25.25         5.13 o                         
  -2  -3   9         22.91         20.96         3.00 o                         
  -1  -3   9        826.47        899.80        19.37 o                         
   0  -3   9        240.15        252.41         5.82 o                         
   1  -3   9          3.76          1.49         1.93 o                         
   2  -3   9         18.10         23.32         2.75 o                         
   3  -3   9         88.33         96.24         4.54 o                         
   4  -3   9          7.53         12.21         2.49 o                         
   5  -3   9         30.52         37.87         3.80 o                         
   6  -3   9          4.01          2.75         2.05 o                         
  -6  -2   9          1.10         -1.89         1.89 o                         
  -5  -2   9          0.11         -2.44         2.44 o                         
  -4  -2   9          5.62          1.75         2.50 o                         
  -3  -2   9        301.48        343.67        14.57 o                         
  -2  -2   9        100.53         90.19         5.13 o                         
  -1  -2   9         59.80         64.02         3.53 o                         
   0  -2   9          1.80          1.97         2.16 o                         
   1  -2   9        291.74        316.65         9.88 o                         
   2  -2   9        186.92        186.52         5.24 o                         
   3  -2   9         51.59         61.64         6.01 o                         
   4  -2   9         15.32         12.58         2.99 o                         
   5  -2   9          3.64         10.68         4.04 o                         
   6  -2   9         12.37         15.12         2.66 o                         
  -7  -1   9          1.03          0.59         3.53 o                         
  -6  -1   9          0.06         -2.02         2.09 o                         
  -5  -1   9        133.20        140.03         8.61 o                         
  -4  -1   9         18.88         19.01         4.04 o                         
  -3  -1   9          5.97          6.22         3.21 o                         
  -2  -1   9         13.37         14.09         2.83 o                         
  -1  -1   9         90.92         97.72         7.36 o                         
   0  -1   9        407.05        408.58        13.24 o                         
   1  -1   9        438.38        472.61        11.13 o                         
   2  -1   9          5.80          9.27         3.00 o                         
   3  -1   9          6.21          8.17         2.69 o                         
   4  -1   9         23.88         22.65         3.26 o                         
   5  -1   9         60.82         69.31         6.38 o                         
   6  -1   9         28.11         42.25         4.56 o                         
  -7   0   9         28.08         27.51         2.44 o                         
  -6   0   9          4.56          4.24         2.15 o                         
  -5   0   9         46.36         46.56         5.81 o                         
  -4   0   9         44.67         53.04         6.32 o                         
  -3   0   9         84.72         75.45         5.65 o                         
  -2   0   9        235.96        242.17         7.47 o                         
  -1   0   9        355.19        335.95        63.48 o                         
   0   0   9          7.42          7.36         2.49 o                         
   1   0   9        174.61        193.41         9.06 o                         
   2   0   9          0.55          5.46         3.31 o                         
   3   0   9        459.08        448.62        15.50 o                         
   4   0   9         54.04         62.76         5.29 o                         
   5   0   9          7.74          6.69         2.84 o                         
   6   0   9          0.73          5.44         3.21 o                         
  -7   1   9         30.00         26.43         3.58 o                         
  -6   1   9         12.37         12.49         3.84 o                         
  -5   1   9          9.46          9.75         4.51 o                         
  -4   1   9        171.32        179.74        10.32 o                         
  -3   1   9        314.63        316.76        13.74 o                         
  -2   1   9        161.26        139.19         5.79 o                         
  -1   1   9         13.25         22.56         3.77 o                         
   0   1   9        156.08        152.41         9.55 o                         
   1   1   9        479.87        487.98        15.41 o                         
   2   1   9        185.07        230.63        10.53 o                         
   3   1   9         38.32         29.71         5.81 o                         
   4   1   9          4.12          6.88         3.03 o                         
   5   1   9         65.53         69.71         4.46 o                         
   6   1   9         57.53         41.88         7.08 o                         
  -7   2   9          0.59         -0.41         2.28 o                         
  -6   2   9         43.98         56.25         5.65 o                         
  -5   2   9        122.57        122.45         8.66 o                         
  -4   2   9         25.98         12.03         4.87 o                         
  -3   2   9         11.38         10.21         4.82 o                         
  -2   2   9         42.53         42.72         5.16 o                         
  -1   2   9        391.67        395.19        10.05 o                         
   0   2   9        101.61        116.05         7.28 o                         
   1   2   9        183.60        180.58        21.26 o                         
   2   2   9        166.82        182.07        10.73 o                         
   3   2   9         58.96         53.66         6.74 o                         
   4   2   9        338.46        324.90        14.72 o                         
   5   2   9         32.67         33.00         3.29 o                         
   6   2   9         13.99          7.57         2.75 o                         
  -6   3   9          0.81         -1.24         3.32 o                         
  -5   3   9          5.07          6.74         4.10 o                         
  -4   3   9         53.00         50.55         6.38 o                         
  -3   3   9        206.36        194.20        11.25 o                         
  -2   3   9        222.52        235.24         7.86 o                         
  -1   3   9        235.48        226.95        12.11 o                         
   0   3   9         49.41         62.32         4.98 o                         
   1   3   9         28.41         29.27         3.67 o                         
   2   3   9        332.66        294.88        14.15 o                         
   3   3   9          8.41         16.38         5.50 o                         
   4   3   9          0.23          3.37         4.72 o                         
   5   3   9         67.54         61.80         5.96 o                         
   6   3   9         64.62         44.43         3.58 o                         
  -6   4   9         18.43         15.19         3.47 o                         
  -5   4   9         42.83         45.67         5.86 o                         
  -4   4   9         61.59         70.40         7.31 o                         
  -3   4   9        296.82        298.14        11.17 o                         
  -2   4   9         26.80         30.28         3.42 o                         
  -1   4   9        109.19        106.70         8.20 o                         
   0   4   9        527.46        514.23        10.41 o                         
   1   4   9          4.64          2.34         3.27 o                         
   2   4   9          4.21          1.86         2.97 o                         
   3   4   9        178.70        184.81         9.20 o                         
   4   4   9         21.40         20.24         4.43 o                         
   5   4   9         27.11         21.69         1.95 o                         
  -6   5   9          4.96          6.43         2.75 o                         
  -5   5   9        111.13        128.99         7.93 o                         
  -4   5   9          6.52          5.70         4.15 o                         
  -3   5   9         12.12         16.27         3.26 o                         
  -2   5   9        277.21        279.62         8.65 o                         
  -1   5   9         64.66         66.83         3.64 o                         
   0   5   9         31.90         44.85         3.24 o                         
   1   5   9         59.50         54.96         4.41 o                         
   2   5   9          6.77          8.22         2.41 o                         
   3   5   9         12.19          8.56         2.19 o                         
   4   5   9        107.79        104.39         6.31 o                         
   5   5   9         27.58         21.65         2.18 o                         
  -5   6   9          0.18         -0.26         2.80 o                         
  -4   6   9         53.95         49.86         3.66 o                         
  -3   6   9         32.13         35.33         3.55 o                         
  -2   6   9        119.70        143.53         5.65 o                         
  -1   6   9         73.11         75.50         4.50 o                         
   0   6   9          3.33          2.61         2.14 o                         
   1   6   9         81.68         84.50         5.61 o                         
   2   6   9         93.10        104.10         4.23 o                         
   3   6   9         12.05         13.94         2.93 o                         
   4   6   9         10.85          7.87         1.94 o                         
  -4   7   9         58.05         58.80         2.67 o                         
  -3   7   9          9.26          8.87         1.96 o                         
  -2   7   9          1.93         -0.13         2.72 o                         
  -1   7   9         34.81         39.87         3.41 o                         
   0   7   9        141.23        153.77         5.94 o                         
   1   7   9         86.05         87.34         4.36 o                         
   2   7   9          1.27         -0.87         3.97 o                         
   3   7   9         11.52          2.85         1.49 o                         
  -3   8   9         13.55         10.01         1.85 o                         
  -2   8   9         32.74         34.77         2.44 o                         
  -1   8   9         86.43         93.88         4.07 o                         
   0   8   9         35.56         36.40         2.77 o                         
   1   8   9          1.27          0.25         1.67 o                         
   2   8   9         26.57         18.87         2.80 o                         
  -1  -8  10          2.66          5.08         2.23 o                         
   0  -8  10          0.33          0.40         1.76 o                         
   1  -8  10         32.99         37.38         3.84 o                         
  -3  -7  10          3.04          5.18         2.28 o                         
  -2  -7  10          8.06          6.78         1.79 o                         
  -1  -7  10         61.35         58.55         2.31 o                         
   0  -7  10          0.34          0.86         1.63 o                         
   1  -7  10         15.49         15.08         1.81 o                         
   2  -7  10         70.99         69.11         5.25 o                         
   3  -7  10          5.10          7.88         2.85 o                         
  -4  -6  10          1.27          0.05         2.13 o                         
  -3  -6  10         22.29         24.01         2.69 o                         
  -2  -6  10          2.75          3.01         1.63 o                         
  -1  -6  10         73.55         69.79         2.66 o                         
   0  -6  10         27.20         30.61         2.40 o                         
   1  -6  10         14.44         10.90         1.97 o                         
   2  -6  10         41.18         44.37         2.43 o                         
   3  -6  10         23.82         21.77         2.93 o                         
   4  -6  10          0.27          2.96         2.70 o                         
  -5  -5  10         24.45         18.92         2.80 o                         
  -4  -5  10          0.06          1.03         1.88 o                         
  -3  -5  10         20.02         18.30         2.97 o                         
  -2  -5  10         15.36         12.93         1.80 o                         
  -1  -5  10         58.75         60.90         2.67 o                         
   0  -5  10         44.96         52.30         2.56 o                         
   1  -5  10         40.01         36.95         2.63 o                         
   2  -5  10         12.08         13.67         1.99 o                         
   3  -5  10         51.74         53.57         3.24 o                         
   4  -5  10          0.21         -3.37         3.37 o                         
  -5  -4  10         15.56         10.89         2.20 o                         
  -4  -4  10         11.31         12.03         2.58 o                         
  -3  -4  10          3.04          1.76         2.84 o                         
  -2  -4  10         35.17         43.79         3.38 o                         
  -1  -4  10          2.42         -1.48         2.37 o                         
   0  -4  10         46.17         45.96         3.45 o                         
   1  -4  10         33.01         33.52         3.15 o                         
   2  -4  10          7.11          3.25         3.05 o                         
   3  -4  10        202.42        222.74         7.62 o                         
   4  -4  10          5.11          5.08         3.78 o                         
   5  -4  10         16.41         13.17         3.37 o                         
  -5  -3  10          9.24          5.44         3.01 o                         
  -4  -3  10         49.38         51.34         6.22 o                         
  -3  -3  10          1.19          6.43         4.41 o                         
  -2  -3  10         37.50         35.22         3.84 o                         
  -1  -3  10         42.04         43.61         4.35 o                         
   0  -3  10         50.99         50.14         3.51 o                         
   1  -3  10        215.01        238.60         6.79 o                         
   2  -3  10          3.20         -0.67         2.25 o                         
   3  -3  10        153.94        165.42         8.53 o                         
   4  -3  10        117.38        111.59         5.08 o                         
   5  -3  10          0.27          0.99         3.06 o                         
  -6  -2  10          2.93          3.53         2.33 o                         
  -5  -2  10          3.04         -1.61         3.11 o                         
  -4  -2  10         70.24         75.43         6.58 o                         
  -3  -2  10          0.23          2.75         4.46 o                         
  -2  -2  10          0.11          5.59         3.10 o                         
  -1  -2  10        318.36        350.96        12.58 o                         
   0  -2  10         48.92         48.37         3.53 o                         
   1  -2  10        290.75        312.07         9.66 o                         
   2  -2  10        381.14        378.50        16.36 o                         
   3  -2  10          1.37          0.87         2.75 o                         
   4  -2  10          2.66          2.29         1.95 o                         
   5  -2  10         72.92         71.32         4.04 o                         
  -6  -1  10          8.59          9.07         1.85 o                         
  -5  -1  10         14.79          9.38         3.27 o                         
  -4  -1  10          2.63          0.90         2.40 o                         
  -3  -1  10        283.75        322.05        14.26 o                         
  -2  -1  10          0.03          2.52         2.95 o                         
  -1  -1  10        442.27        489.62        13.18 o                         
   0  -1  10        976.02       1052.67        21.67 o                         
   1  -1  10          0.07         -2.14         2.14 o                         
   2  -1  10          4.03          9.33         4.20 o                         
   3  -1  10         82.72         75.43         6.69 o                         
   4  -1  10        151.40        155.11         5.66 o                         
   5  -1  10          0.48          0.93         2.90 o                         
  -6   0  10          0.18          2.76         1.83 o                         
  -5   0  10         65.19         69.22         6.92 o                         
  -4   0  10          0.41         -1.65         2.71 o                         
  -3   0  10        455.55        451.45        16.18 o                         
  -2   0  10        330.75        340.92        15.24 o                         
  -1   0  10          5.48         -0.31         4.51 o                         
   0   0  10         14.27         16.18         5.18 o                         
   1   0  10          2.30          2.58         2.94 o                         
   2   0  10        307.01        328.79        14.21 o                         
   3   0  10          2.55          9.44         4.56 o                         
   4   0  10         16.66         12.49         4.10 o                         
   5   0  10         99.34         81.54         4.01 o                         
  -6   1  10          1.85         -0.88         2.70 o                         
  -5   1  10         92.61         94.34         4.70 o                         
  -4   1  10         55.27         51.01         5.96 o                         
  -3   1  10         15.35         17.52         4.56 o                         
  -2   1  10          8.98          7.07         2.94 o                         
  -1   1  10          8.11          5.19         2.68 o                         
   0   1  10        630.40        742.86        24.31 o                         
   1   1  10         74.60         74.97         7.62 o                         
   2   1  10          2.92          4.82         4.30 o                         
   3   1  10        300.24        263.62        12.65 o                         
   4   1  10         71.17         65.89         6.58 o                         
   5   1  10         12.30         11.25         3.58 o                         
  -6   2  10          5.15          6.48         2.85 o                         
  -5   2  10          5.33         10.21         3.94 o                         
  -4   2  10          4.96          5.60         3.99 o                         
  -3   2  10          0.12         -4.20         4.20 o                         
  -2   2  10        478.00        518.27        13.52 o                         
  -1   2  10          0.02         -0.27         2.41 o                         
   0   2  10         16.92         23.54         5.60 o                         
   1   2  10        829.06        844.00        17.50 o                         
   2   2  10         58.98         72.32         7.36 o                         
   3   2  10         87.17         90.98         7.78 o                         
   4   2  10          0.16          0.31         3.73 o                         
   5   2  10         18.01         14.41         3.47 o                         
  -6   3  10          1.97          2.54         2.59 o                         
  -5   3  10         11.53         12.91         3.89 o                         
  -4   3  10         89.20        104.57         7.88 o                         
  -3   3  10          0.04          1.24         4.46 o                         
  -2   3  10        105.74        101.53         5.85 o                         
  -1   3  10        388.30        380.86        10.45 o                         
   0   3  10         22.26         30.14         3.79 o                         
   1   3  10        552.98        570.96        13.40 o                         
   2   3  10         10.14          1.48         4.64 o                         
   3   3  10          2.62          4.22         3.94 o                         
   4   3  10         29.63         23.52         2.93 o                         
   5   3  10         21.56         19.19         3.08 o                         
  -5   4  10          0.02          0.88         3.21 o                         
  -4   4  10         39.78         43.81         5.44 o                         
  -3   4  10        153.39        147.91         9.44 o                         
  -2   4  10          5.45         -0.64         2.32 o                         
  -1   4  10        519.12        527.01        12.93 o                         
   0   4  10          0.85          6.35         2.17 o                         
   1   4  10         15.04         18.25         2.63 o                         
   2   4  10        224.10        237.12         8.18 o                         
   3   4  10         54.93         57.07         3.78 o                         
   4   4  10         87.07         81.73         3.64 o                         
  -5   5  10         41.65         40.54         4.20 o                         
  -4   5  10          0.16         -1.81         3.58 o                         
  -3   5  10        231.41        252.58        12.08 o                         
  -2   5  10          1.34          4.20         4.59 o                         
  -1   5  10         24.18         23.80         3.20 o                         
   0   5  10        150.57        169.23         6.30 o                         
   1   5  10         23.15         27.31         2.55 o                         
   2   5  10        372.74        383.42         9.04 o                         
   3   5  10         37.31         35.78         2.37 o                         
   4   5  10          2.85          7.30         1.62 o                         
  -4   6  10          0.55         -0.47         2.64 o                         
  -3   6  10          9.01         10.74         2.67 o                         
  -2   6  10        126.15        118.72         6.95 o                         
  -1   6  10          0.09         -2.19         2.19 o                         
   0   6  10        239.27        259.33        20.35 o                         
   1   6  10         32.46         33.04         3.83 o                         
   2   6  10         70.36         64.93         3.71 o                         
   3   6  10         25.20         20.36         2.46 o                         
  -3   7  10          2.19          1.56         2.70 o                         
  -2   7  10        133.06        131.89         5.78 o                         
  -1   7  10          0.65          4.60         6.38 o                         
   0   7  10         56.75         58.33         4.67 o                         
   1   7  10         30.86         29.89         4.43 o                         
   2   7  10         36.37         33.38         3.29 o                         
  -1  -7  11          0.45         -1.45         2.28 o                         
   0  -7  11          2.74          4.09         1.63 o                         
   1  -7  11         21.46         21.31         3.11 o                         
  -3  -6  11          1.23          1.24         1.97 o                         
  -2  -6  11         26.07         30.35         2.08 o                         
  -1  -6  11         55.23         54.76         3.46 o                         
   0  -6  11          0.07          2.82         2.20 o                         
   1  -6  11          1.06         -1.94         1.94 o                         
   2  -6  11          4.46          5.44         3.97 o                         
  -4  -5  11          3.71          3.74         1.53 o                         
  -3  -5  11         15.65         12.91         2.19 o                         
  -2  -5  11         12.40         15.27         2.06 o                         
  -1  -5  11          0.77          1.43         2.23 o                         
   0  -5  11          4.35          7.24         2.67 o                         
   1  -5  11          0.39         -0.36         1.84 o                         
   2  -5  11         16.47         19.21         2.64 o                         
   3  -5  11          7.16          6.16         1.89 o                         
  -4  -4  11          1.92         -0.17         1.68 o                         
  -3  -4  11          0.17          0.97         2.25 o                         
  -2  -4  11         34.61         35.83         2.79 o                         
  -1  -4  11          3.73          6.52         2.16 o                         
   0  -4  11         78.03         81.41         4.96 o                         
   1  -4  11         45.50         50.51         4.15 o                         
   2  -4  11         16.87         18.45         2.83 o                         
   3  -4  11          5.98          6.96         2.19 o                         
   4  -4  11         13.46         14.05         3.27 o                         
  -5  -3  11          1.36          4.30         2.38 o                         
  -4  -3  11         14.67         15.63         2.55 o                         
  -3  -3  11          0.19          1.73         2.88 o                         
  -2  -3  11         11.71         12.71         2.96 o                         
  -1  -3  11        172.54        192.54         5.99 o                         
   0  -3  11         47.59         45.37         4.09 o                         
   1  -3  11         16.12         11.88         2.33 o                         
   2  -3  11         33.34         31.12         3.42 o                         
   3  -3  11         57.43         64.75         4.05 o                         
   4  -3  11         81.91         78.44         5.75 o                         
  -5  -2  11         10.87         13.69         3.27 o                         
  -4  -2  11          0.90          0.35         2.32 o                         
  -3  -2  11         68.47         75.85         6.58 o                         
  -2  -2  11         19.80         20.51         3.28 o                         
  -1  -2  11         55.79         57.82         4.66 o                         
   0  -2  11         18.13         12.07         3.23 o                         
   1  -2  11        151.83        171.18         4.75 o                         
   2  -2  11         52.82         47.90         3.16 o                         
   3  -2  11         47.99         56.23         4.00 o                         
   4  -2  11         16.86         16.89         3.86 o                         
   5  -2  11          1.22          4.67         2.49 o                         
  -5  -1  11         44.08         33.91         4.25 o                         
  -4  -1  11          2.71          1.81         3.37 o                         
  -3  -1  11          3.82          9.12         4.10 o                         
  -2  -1  11          3.09         -0.78         4.87 o                         
  -1  -1  11         45.02         49.32         3.81 o                         
   0  -1  11          1.80          5.85         6.20 o                         
   1  -1  11        141.28        147.90         8.32 o                         
   2  -1  11         51.08         50.10         3.92 o                         
   3  -1  11          2.22          2.71         2.62 o                         
   4  -1  11         15.02         17.80         5.81 o                         
   5  -1  11          7.02          9.44         2.80 o                         
  -5   0  11          4.67          7.52         2.75 o                         
  -4   0  11          5.63          1.95         2.37 o                         
  -3   0  11         14.40         14.52         5.08 o                         
  -2   0  11         17.43         17.88         3.37 o                         
  -1   0  11         94.73         92.13         5.76 o                         
   0   0  11         93.29        111.54         6.19 o                         
   1   0  11         34.65         46.33         7.47 o                         
   2   0  11         12.18          6.07         4.10 o                         
   3   0  11         42.77         35.31         5.03 o                         
   4   0  11         56.14         53.85         3.48 o                         
   5   0  11          0.00          0.00         2.23 o                         
  -5   1  11          0.26          0.99         1.89 o                         
  -4   1  11         42.93         45.35         5.44 o                         
  -3   1  11         82.06         77.56         6.27 o                         
  -2   1  11          5.07          9.39         2.88 o                         
  -1   1  11          8.65          8.04         5.08 o                         
   0   1  11          9.66          5.69         2.51 o                         
   1   1  11        102.40        107.39         6.35 o                         
   2   1  11        134.95        157.45         9.49 o                         
   3   1  11         33.98         27.58         4.72 o                         
   4   1  11          0.26          7.15         3.21 o                         
  -5   2  11         49.28         49.45         3.05 o                         
  -4   2  11          9.02          7.67         3.16 o                         
  -3   2  11          0.52          3.27         3.58 o                         
  -2   2  11          0.86         -3.57         4.72 o                         
  -1   2  11        154.11        148.75         6.58 o                         
   0   2  11         90.53        109.66         5.39 o                         
   1   2  11        156.70        167.40        10.06 o                         
   2   2  11         18.26         24.79         3.58 o                         
   3   2  11         59.80         59.77         3.94 o                         
   4   2  11          3.61          2.46         2.57 o                         
  -5   3  11          0.91          0.36         2.38 o                         
  -4   3  11          2.14          0.10         3.01 o                         
  -3   3  11        131.79        133.08         8.29 o                         
  -2   3  11         96.65         95.00         7.78 o                         
  -1   3  11        114.70        116.14         5.96 o                         
   0   3  11          6.65          6.36         2.50 o                         
   1   3  11          7.86          6.10         2.80 o                         
   2   3  11         14.75         22.03         2.31 o                         
   3   3  11         67.81         75.89         3.88 o                         
   4   3  11         17.94         14.80         2.29 o                         
  -4   4  11         29.76         32.35         4.20 o                         
  -3   4  11         77.97         88.44         6.53 o                         
  -2   4  11          9.04          2.13         3.42 o                         
  -1   4  11          6.48          5.10         2.36 o                         
   0   4  11         91.76        100.46         4.95 o                         
   1   4  11         51.10         66.60         3.19 o                         
   2   4  11         49.15         51.03         3.50 o                         
   3   4  11         40.61         42.58         2.33 o                         
  -4   5  11          7.14          8.55         2.70 o                         
  -3   5  11          0.18         -1.97         3.01 o                         
  -2   5  11        107.12        116.51        10.19 o                         
  -1   5  11         91.00         88.19         6.25 o                         
   0   5  11         86.63         86.95         4.21 o                         
   1   5  11         16.52         19.46         2.08 o                         
   2   5  11          0.07         -1.82         1.82 o                         
   3   5  11         13.53         14.93         2.38 o                         
  -3   6  11         27.84         21.20         3.27 o                         
  -2   6  11         74.58         64.40         9.54 o                         
  -1   6  11         25.19         27.79         3.42 o                         
   0   6  11          1.02          1.61         2.38 o                         
   1   6  11         62.00         59.36         4.41 o                         
  -2  -5  12          1.20         -1.71         2.28 o                         
  -1  -5  12          4.44          3.47         2.72 o                         
   0  -5  12          8.64         16.11         2.40 o                         
   1  -5  12          7.31         10.21         2.90 o                         
  -3  -4  12          0.32          0.33         1.56 o                         
  -2  -4  12          3.96          6.26         1.59 o                         
  -1  -4  12          4.02          6.07         2.27 o                         
   0  -4  12         36.12         41.44         3.41 o                         
   1  -4  12         13.70         23.33         2.68 o                         
   2  -4  12          0.22         -0.17         1.68 o                         
  -4  -3  12         14.85         10.16         2.64 o                         
  -3  -3  12          8.84          8.85         2.90 o                         
  -2  -3  12         41.82         44.71         2.71 o                         
  -1  -3  12         26.60         32.25         2.59 o                         
   0  -3  12         16.40         16.20         5.37 o                         
   1  -3  12         61.29         70.24         4.14 o                         
   2  -3  12          1.92          2.95         2.04 o                         
   3  -3  12          3.90          2.71         1.64 o                         
  -4  -2  12         33.09         23.81         2.40 o                         
  -3  -2  12          8.91         11.48         2.47 o                         
  -2  -2  12         12.92         14.65         2.55 o                         
  -1  -2  12         49.14         63.41         9.69 o                         
   0  -2  12          3.07          5.62         2.64 o                         
   1  -2  12         26.54         31.20         2.57 o                         
   2  -2  12          1.77          2.04         2.13 o                         
   3  -2  12          4.54          3.47         2.00 o                         
  -4  -1  12         15.05         14.41         3.06 o                         
  -3  -1  12         41.02         41.94         4.82 o                         
  -2  -1  12         14.63         18.18         6.82 o                         
  -1  -1  12         69.53         91.89        10.21 o                         
   0  -1  12         15.05         12.66         2.43 o                         
   1  -1  12         19.28         18.22         2.38 o                         
   2  -1  12         18.26         23.87         6.87 o                         
   3  -1  12         48.56         49.75         3.24 o                         
  -4   0  12          2.29         -0.05         2.64 o                         
  -3   0  12         98.50        126.50         7.62 o                         
  -2   0  12          0.19         -2.85         3.89 o                         
  -1   0  12          9.04          9.50         2.30 o                         
   0   0  12         37.01         38.99         6.58 o                         
   1   0  12         37.61         41.85         3.56 o                         
   2   0  12        100.03        101.15         6.90 o                         
   3   0  12          0.58          4.02         1.90 o                         
  -4   1  12          7.57         10.68         3.11 o                         
  -3   1  12          4.66          0.78         3.21 o                         
  -2   1  12         46.24         52.98         5.60 o                         
  -1   1  12         27.64         33.00         3.72 o                         
   0   1  12        121.96        148.48         6.27 o                         
   1   1  12          2.78          1.42         2.09 o                         
   2   1  12         20.30         22.24         4.35 o                         
   3   1  12         49.48         41.01         4.46 o                         
  -4   2  12         46.48         52.92         7.62 o                         
  -3   2  12          3.68         -1.70         3.76 o                         
  -1   2  12          0.11         -0.93         3.42 o                         
   0   2  12         46.90         53.45         4.02 o                         
   1   2  12         89.36         93.14         4.50 o                         
   2   2  12         33.69         35.37         3.00 o                         
   3   2  12         73.82         83.58         3.73 o                         
  -4   3  12         29.89         37.43         3.84 o                         
  -3   3  12          0.28          1.50         2.44 o                         
  -2   3  12         55.86         53.71         4.77 o                         
  -1   3  12         61.31         57.02         9.10 o                         
   0   3  12         38.18         41.08         6.27 o                         
   1   3  12        138.81        148.87         5.50 o                         
   2   3  12          0.16          1.05         2.75 o                         
   3   3  12         26.73         30.74         3.47 o                         
  -3   4  12         47.84         34.16         3.58 o                         
  -2   4  12         13.87         19.54         3.32 o                         
  -1   4  12        101.47         89.63         4.56 o                         
   0   4  12          0.12          0.09         1.59 o                         
   1   4  12         48.06         52.04         3.17 o                         
   2   4  12         56.88         52.39         2.90 o                         
  -1   5  12         53.63         44.84         4.04 o                         
  -2  -3  13          6.84          8.55         2.49 o                         
  -1  -3  13         24.24         24.68         3.32 o                         
   0  -3  13          8.68          8.66         4.10 o                         
   1  -3  13          0.01         -2.38         2.38 o                         
  -2  -2  13          0.23          1.84         1.92 o                         
  -1  -2  13          9.75         15.72         2.16 o                         
   0  -2  13         10.13         11.89         5.26 o                         
   1  -2  13         13.51         22.14         3.37 o                         
   2  -2  13          0.08         -0.99         2.13 o                         
  -3  -1  13         12.51         15.48         4.15 o                         
  -2  -1  13          8.66          3.32         2.75 o                         
  -1  -1  13         16.56         18.16         3.03 o                         
   0  -1  13         30.53         31.79         2.80 o                         
   1  -1  13         18.08         17.99         3.37 o                         
   2  -1  13          0.63         -0.52         2.28 o                         
  -3   0  13          7.39          3.37         2.33 o                         
  -2   0  13         78.36         89.12         5.70 o                         
  -1   0  13          3.20          3.85         1.94 o                         
   0   0  13          1.75         -1.83         1.97 o                         
   1   0  13         10.59          8.08         2.01 o                         
   2   0  13         12.86         15.55         3.01 o                         
  -3   1  13          2.55          7.15         2.59 o                         
  -2   1  13          5.90          7.05         2.85 o                         
  -1   1  13          1.61          2.06         1.78 o                         
   0   1  13          8.05          5.89         1.73 o                         
   1   1  13         17.72         18.88         2.51 o                         
   2   1  13         73.19         71.13         4.98 o                         
  -2   2  13          2.34         10.01         3.06 o                         
  -1   2  13         45.33         46.09         4.41 o                         
   0   2  13         55.12         55.63         4.93 o                         
   1   2  13          4.22         -0.47         2.44 o                         
   0   3  13          3.86          4.67         2.59 o                         
                                                                                
