# Supplementary material for: Structural study of bioisosteric derivatives of 5-(1H-indol-3-yl)-benzotriazole and their ability to form chalcogen bonds
Source: Acta Crystallogr E Crystallogr Commun. 2022 Mar 22;78(Pt 4):418–24. doi: 10.1107/S2056989022002948 (PMC8983978; doi:10.1107/S2056989022002948)
Supplement: Supplementary file 3 [file e-78-00418-bSsup3.hkl]

data_bS                                                                         
_shelx_title ' bS.res in Pbca'                                                  
_shelx_refln_list_code          4                                               
_shelx_F_calc_maximum      182.39                                               
_exptl_crystal_F_000      1040.00                                               
_reflns_d_resolution_high  0.8366                                               
                                                                                
loop_                                                                           
 _space_group_symop_operation_xyz                                               
 'x, y, z'                                                                      
 '-x+1/2, -y, z+1/2'                                                            
 '-x, y+1/2, -z+1/2'                                                            
 'x+1/2, -y+1/2, -z'                                                            
 '-x, -y, -z'                                                                   
 'x-1/2, y, -z-1/2'                                                             
 'x, -y-1/2, z-1/2'                                                             
 '-x-1/2, y-1/2, z'                                                             
                                                                                
_cell_length_a     7.5884                                                       
_cell_length_b     7.1060                                                       
_cell_length_c    43.2464                                                       
_cell_angle_alpha  90.000                                                       
_cell_angle_beta   90.000                                                       
_cell_angle_gamma  90.000                                                       
                                                                                
_shelx_F_squared_multiplier     1.000                                           
                                                                                
loop_                                                                           
 _refln_index_h                                                                 
 _refln_index_k                                                                 
 _refln_index_l                                                                 
 _refln_F_squared_calc                                                          
 _refln_F_squared_meas                                                          
 _refln_F_squared_sigma                                                         
 _refln_observed_status                                                         
   2   0   0      11296.33      11655.81       177.93 o                         
   4   0   0       5066.56       5723.40       101.15 o                         
   6   0   0       1001.08        941.42        14.84 o                         
   8   0   0        358.30        322.50        12.48 o                         
   2   1   0        367.33        448.13        16.47 o                         
   4   1   0      15061.62      15723.85       256.16 o                         
   6   1   0        206.92        246.98         5.44 o                         
   8   1   0         71.70         51.72         3.60 o                         
   2   2   0       3899.55       3956.16        78.71 o                         
   4   2   0         93.40         91.43         2.99 o                         
   6   2   0        797.33        788.44        14.66 o                         
   8   2   0        136.80        120.32         4.73 o                         
   2   3   0       1371.62       1281.04        41.07 o                         
   4   3   0         35.65         46.50         1.94 o                         
   6   3   0         30.25         20.18         3.58 o                         
   8   3   0         46.49         50.11         3.69 o                         
   0   4   0        453.01        397.70        10.93 o                         
   2   4   0          7.44         14.17         1.49 o                         
   4   4   0         47.83         47.70         2.98 o                         
   6   4   0        356.67        348.06        11.19 o                         
   8   4   0        118.79        115.62         7.01 o                         
   2   5   0          5.89          7.71         1.19 o                         
   4   5   0       1817.09       1839.07        37.86 o                         
   6   5   0         12.27          4.57         2.85 o                         
   0   6   0       2045.01       2121.08        26.17 o                         
   2   6   0         54.29         64.66         4.08 o                         
   4   6   0        144.40        125.50         6.61 o                         
   6   6   0        101.32         88.27         4.76 o                         
   2   7   0         43.91         38.85         3.85 o                         
   4   7   0        207.11        196.67         7.19 o                         
   0   8   0        147.22        122.53         7.65 o                         
   2   8   0          0.12         -1.75         1.75 o                         
   1   1   1       2754.33       2474.80        32.66 o                         
   2   1   1       7228.43       6771.76       100.47 o                         
   3   1   1       1080.20       1108.22        22.74 o                         
   4   1   1         40.28         41.83         6.59 o                         
   5   1   1        659.37        583.04         5.06 o                         
   6   1   1         12.64         13.54         1.11 o                         
   7   1   1        481.03        444.94         6.34 o                         
   8   1   1         92.42         85.02         2.79 o                         
   9   1   1         29.41         29.45         3.37 o                         
   0   2   1      17602.28      17497.97       188.45 o                         
   1   2   1       7981.09       7925.81        93.35 o                         
   2   2   1       7464.56       7225.41        90.15 o                         
   3   2   1       1618.38       1475.32        30.50 o                         
   4   2   1         74.38         76.79         1.95 o                         
   5   2   1        598.09        584.34         5.46 o                         
   6   2   1         36.78         44.18         2.98 o                         
   7   2   1         29.39         39.73         2.29 o                         
   8   2   1         21.21         21.13         2.09 o                         
   1   3   1       3578.11       3624.21        55.41 o                         
   2   3   1         27.36         65.21         6.23 o                         
   3   3   1       3555.22       3623.27        23.67 o                         
   4   3   1        580.40        604.62         6.28 o                         
   5   3   1        380.45        349.41         4.93 o                         
   6   3   1        376.86        365.86         5.77 o                         
   7   3   1        511.22        534.11         9.51 o                         
   8   3   1          2.05          1.07         1.53 o                         
   0   4   1       1859.55       1970.05        34.33 o                         
   1   4   1       1381.14       1469.77        12.29 o                         
   2   4   1        526.95        584.46         6.13 o                         
   3   4   1        150.21        135.84         3.13 o                         
   4   4   1         89.64         85.81         3.09 o                         
   5   4   1         14.20         14.68         2.38 o                         
   6   4   1        254.16        238.14         6.57 o                         
   7   4   1         15.27         16.72         2.26 o                         
   1   5   1        177.48        193.74         2.74 o                         
   2   5   1          1.21          0.94         0.63 o                         
   3   5   1        127.70        128.75         4.49 o                         
   4   5   1         71.00         76.47         4.23 o                         
   5   5   1         55.48         63.18         4.52 o                         
   6   5   1         10.07          7.48         2.12 o                         
   7   5   1         73.19         74.21         3.02 o                         
   0   6   1       1782.25       1794.96        18.10 o                         
   1   6   1        171.24        173.85         3.50 o                         
   2   6   1          0.00          2.77         1.48 o                         
   3   6   1         51.04         56.14         2.75 o                         
   4   6   1         58.79         52.18         2.87 o                         
   5   6   1          2.58          5.74         2.23 o                         
   6   6   1         28.05         30.11         2.25 o                         
   1   7   1        254.12        261.58         4.89 o                         
   2   7   1        114.17        102.50         3.38 o                         
   3   7   1          9.41          7.36         1.55 o                         
   4   7   1         16.13         18.95         2.12 o                         
   5   7   1         30.47         29.53         2.15 o                         
   0   8   1         64.55         63.78         4.13 o                         
   1   8   1          6.92          9.30         1.61 o                         
   2   8   1          7.84         11.86         1.32 o                         
   1   0   2       1981.95       2042.73        34.87 o                         
   2   0   2       2969.68       2901.96        49.62 o                         
   3   0   2        136.37        122.90         5.46 o                         
   4   0   2       1973.94       2001.10        32.15 o                         
   5   0   2        105.77         88.22         2.54 o                         
   6   0   2       3669.54       3642.14        39.27 o                         
   7   0   2         49.05         68.15         3.75 o                         
   8   0   2         34.33         48.11         3.70 o                         
   9   0   2        192.62        162.67         9.10 o                         
   1   1   2      12526.39      11971.77       105.11 o                         
   2   1   2       8596.77       8102.77        74.64 o                         
   3   1   2        810.97        957.86        20.80 o                         
   4   1   2       3688.15       3933.79        60.76 o                         
   5   1   2        418.62        376.10         3.92 o                         
   6   1   2         57.67         50.87         1.94 o                         
   7   1   2        985.73        926.58         8.93 o                         
   8   1   2        304.54        332.55         5.32 o                         
   0   2   2      14694.44      14534.72       158.27 o                         
   1   2   2         80.62         73.68         3.71 o                         
   2   2   2        339.09        333.60        11.84 o                         
   3   2   2        109.79         95.88         7.03 o                         
   4   2   2         73.86         82.22         1.88 o                         
   5   2   2        135.88        137.93         2.49 o                         
   6   2   2          0.43          2.97         1.46 o                         
   7   2   2          0.76          0.54         1.72 o                         
   8   2   2          0.45         -0.96         3.21 o                         
   1   3   2       1776.66       1754.64        20.78 o                         
   2   3   2        668.19        744.80        21.15 o                         
   3   3   2       1011.01       1074.82         9.48 o                         
   4   3   2          0.93          4.05         0.69 o                         
   5   3   2        261.67        247.36         4.15 o                         
   6   3   2         33.58         31.34         2.37 o                         
   7   3   2         34.10         25.63         2.56 o                         
   8   3   2         17.61         13.84         2.59 o                         
   0   4   2       4203.92       4226.49        34.35 o                         
   1   4   2       1254.24       1243.91         9.71 o                         
   2   4   2        105.65        104.00         2.23 o                         
   3   4   2          2.80          4.03         0.81 o                         
   4   4   2       1147.06       1114.97        11.88 o                         
   5   4   2         25.72         19.27         2.27 o                         
   6   4   2        305.93        295.15         7.29 o                         
   7   4   2          1.54          2.67         1.80 o                         
   1   5   2        676.09        704.36         5.72 o                         
   2   5   2        209.04        212.68         3.17 o                         
   3   5   2         15.81         18.77         1.55 o                         
   4   5   2         49.15         53.34         3.37 o                         
   5   5   2        146.82        147.76         5.02 o                         
   6   5   2          3.79          5.61         2.02 o                         
   7   5   2          7.84          6.78         1.61 o                         
   0   6   2        715.71        708.91         9.90 o                         
   1   6   2          0.04          6.86         1.30 o                         
   2   6   2        135.90        144.95         3.41 o                         
   3   6   2         42.63         43.50         2.58 o                         
   4   6   2         15.48         15.08         2.18 o                         
   5   6   2          2.71          3.35         2.20 o                         
   6   6   2         54.94         57.18         2.77 o                         
   1   7   2         10.78          7.18         1.69 o                         
   2   7   2         17.11         15.08         2.40 o                         
   3   7   2          1.82         -0.76         1.44 o                         
   4   7   2         14.85         10.43         1.93 o                         
   5   7   2          9.34          7.81         1.60 o                         
   0   8   2         16.58          2.29         2.23 o                         
   1   8   2         86.70         82.36         2.83 o                         
   2   8   2          1.97          2.61         1.38 o                         
   1   1   3      13668.71      13074.79        98.57 o                         
   2   1   3        359.05        327.20         6.82 o                         
   3   1   3        190.72        179.13         7.20 o                         
   4   1   3       1958.62       1968.13        37.19 o                         
   5   1   3        631.60        609.53         5.47 o                         
   6   1   3          0.05          0.51         0.94 o                         
   7   1   3          1.15          0.43         1.52 o                         
   8   1   3         41.49         43.85         2.20 o                         
   0   2   3      25407.74      24741.86       263.07 o                         
   1   2   3       4788.59       4377.11        48.78 o                         
   2   2   3        711.19        707.33        17.98 o                         
   3   2   3        318.80        275.98        12.03 o                         
   4   2   3        525.80        516.99         5.10 o                         
   5   2   3        164.94        156.08         2.82 o                         
   6   2   3       1325.80       1286.06        10.31 o                         
   7   2   3         81.22         76.85         2.70 o                         
   8   2   3          2.23          4.26         2.10 o                         
   1   3   3       2327.60       2527.98        35.01 o                         
   2   3   3       4497.32       4436.96        66.29 o                         
   3   3   3       1363.03       1451.62        11.71 o                         
   4   3   3       2534.39       2775.05        22.43 o                         
   5   3   3       1208.94       1212.68        10.78 o                         
   6   3   3         48.92         47.83         2.43 o                         
   7   3   3        168.98        171.06         5.26 o                         
   8   3   3          5.90          5.77         1.94 o                         
   0   4   3      12458.38      13251.76        92.82 o                         
   1   4   3         10.69         12.92         1.44 o                         
   2   4   3        897.58        886.54         8.37 o                         
   3   4   3          0.58          3.43         1.39 o                         
   4   4   3         14.49         20.30         2.09 o                         
   5   4   3        378.16        402.03         7.20 o                         
   6   4   3         64.94         68.54         3.88 o                         
   7   4   3         12.84          9.25         2.41 o                         
   1   5   3        316.86        333.69         3.84 o                         
   2   5   3         29.79         33.65         1.39 o                         
   3   5   3          4.01          4.86         1.18 o                         
   4   5   3        482.89        467.64         8.82 o                         
   5   5   3         43.92         41.18         3.04 o                         
   6   5   3          1.64          1.20         2.44 o                         
   7   5   3         20.20         25.85         2.04 o                         
   0   6   3        251.01        223.02         5.35 o                         
   1   6   3          1.07          1.42         1.35 o                         
   2   6   3          0.02          0.88         1.45 o                         
   3   6   3         27.79         34.26         2.65 o                         
   4   6   3         18.85         22.83         2.33 o                         
   5   6   3          1.24          4.95         2.15 o                         
   6   6   3          2.34          3.99         1.90 o                         
   1   7   3         16.39         15.06         1.83 o                         
   2   7   3          6.89          5.22         1.69 o                         
   3   7   3         23.35         27.65         2.21 o                         
   4   7   3          5.94          2.66         3.37 o                         
   5   7   3          7.87          2.69         1.42 o                         
   0   8   3          3.67          4.15         1.79 o                         
   1   8   3         41.17         44.00         2.21 o                         
   2   8   3          7.10          8.86         1.53 o                         
   0   0   4       2593.80       2683.42        45.52 o                         
   1   0   4       9313.15       9321.35       100.69 o                         
   2   0   4       1969.50       1812.07        25.50 o                         
   3   0   4       2528.12       2529.86        35.71 o                         
   4   0   4       2279.16       2399.51        48.22 o                         
   5   0   4        504.86        500.72         7.25 o                         
   6   0   4       1384.13       1357.26        16.11 o                         
   7   0   4        539.77        486.45         9.33 o                         
   8   0   4         31.11         28.43         3.15 o                         
   9   0   4         14.65         15.30         2.44 o                         
   1   1   4      33265.21      32081.68       272.14 o                         
   2   1   4        418.53        335.04         5.10 o                         
   3   1   4       3329.10       3306.61        37.16 o                         
   4   1   4        506.13        586.59        17.68 o                         
   5   1   4        575.80        532.39         5.04 o                         
   6   1   4         14.68         14.08         1.12 o                         
   7   1   4        640.98        602.21         6.90 o                         
   8   1   4        150.88        149.54         3.55 o                         
   0   2   4      12980.71      13001.48       143.29 o                         
   1   2   4      16457.79      15927.30       122.82 o                         
   2   2   4       1044.88       1082.50        14.93 o                         
   3   2   4        156.34        170.98         9.49 o                         
   4   2   4        746.02        731.28         6.73 o                         
   5   2   4        899.72        903.76         7.88 o                         
   6   2   4        375.25        364.80         4.91 o                         
   7   2   4        199.33        182.06         3.90 o                         
   8   2   4         94.65         87.99         4.24 o                         
   1   3   4        254.09        213.59         8.29 o                         
   2   3   4        313.58        319.33        13.57 o                         
   3   3   4          1.48          1.64         0.79 o                         
   4   3   4        271.57        273.49         3.59 o                         
   5   3   4         26.72         25.79         1.61 o                         
   6   3   4         19.54         15.55         2.03 o                         
   7   3   4         13.91          9.01         2.19 o                         
   8   3   4          0.09         -0.32         1.88 o                         
   0   4   4       1364.70       1403.32        12.06 o                         
   1   4   4        100.83         95.54         2.05 o                         
   2   4   4        811.48        802.99         8.51 o                         
   3   4   4       1164.87       1114.73        10.43 o                         
   4   4   4          8.86          8.77         2.03 o                         
   5   4   4        237.07        233.35         5.53 o                         
   6   4   4         86.26         92.58         4.41 o                         
   7   4   4         64.85         69.37         6.02 o                         
   1   5   4        267.15        268.51         3.59 o                         
   2   5   4        311.89        313.25         4.16 o                         
   3   5   4          6.09          9.83         1.61 o                         
   4   5   4          8.62          5.75         2.16 o                         
   5   5   4         11.22          7.43         2.19 o                         
   6   5   4         48.24         46.17         3.11 o                         
   7   5   4        200.09        191.42         6.44 o                         
   0   6   4         11.44         33.13         3.13 o                         
   1   6   4         44.62         54.14         2.17 o                         
   2   6   4         26.16         24.23         1.85 o                         
   3   6   4        390.35        384.97         6.45 o                         
   4   6   4         45.51         44.62         2.83 o                         
   5   6   4         41.13         40.91         3.24 o                         
   6   6   4         16.14         15.51         1.85 o                         
   1   7   4         62.55         51.54         2.50 o                         
   2   7   4          0.31         -0.01         1.59 o                         
   3   7   4         54.97         46.58         2.62 o                         
   4   7   4         20.19         24.24         2.25 o                         
   5   7   4         13.07         15.58         1.76 o                         
   0   8   4          2.71          1.56         2.59 o                         
   1   8   4          7.28          4.34         1.38 o                         
   2   8   4         27.25         23.36         1.96 o                         
   1   1   5       3090.32       2966.89        26.57 o                         
   2   1   5         11.25         20.69         2.76 o                         
   3   1   5        747.58        751.11        17.93 o                         
   4   1   5       2933.28       2949.56        60.65 o                         
   5   1   5        267.14        240.74         3.37 o                         
   6   1   5          6.66          6.38         0.96 o                         
   7   1   5        191.32        184.12         3.74 o                         
   8   1   5        130.21        133.70         3.36 o                         
   1   2   5        599.14        606.89         9.63 o                         
   2   2   5        333.34        293.00        11.26 o                         
   3   2   5        311.38        286.69        12.44 o                         
   4   2   5       1472.31       1464.27        10.72 o                         
   5   2   5         52.75         46.48         1.57 o                         
   6   2   5       1246.69       1196.98         9.82 o                         
   7   2   5        272.90        257.49         4.92 o                         
   8   2   5          5.63          6.24         2.28 o                         
   1   3   5        216.07        227.84         6.39 o                         
   2   3   5          4.21          5.83         2.26 o                         
   3   3   5         55.71         68.30         2.20 o                         
   4   3   5       2566.04       2688.79        17.29 o                         
   5   3   5         51.23         59.67         3.19 o                         
   6   3   5         27.88         25.89         2.25 o                         
   7   3   5         12.83         19.18         2.83 o                         
   8   3   5         94.83        109.61         4.63 o                         
   0   4   5       6559.08       6674.50        64.14 o                         
   1   4   5       1769.35       1906.96        13.36 o                         
   2   4   5        246.96        281.65         3.57 o                         
   3   4   5        343.21        382.46         5.91 o                         
   4   4   5        821.77        815.66         9.82 o                         
   5   4   5        320.97        308.11         7.05 o                         
   6   4   5        233.78        223.70         6.96 o                         
   7   4   5         85.16         77.61         3.84 o                         
   1   5   5         96.98        101.77         2.31 o                         
   2   5   5          5.90          9.52         0.93 o                         
   3   5   5        481.69        498.69         8.47 o                         
   4   5   5         14.49         12.95         2.30 o                         
   5   5   5         12.76          8.20         2.11 o                         
   6   5   5          2.18          1.30         1.99 o                         
   7   5   5         10.01         10.04         1.60 o                         
   0   6   5        216.44        260.28         7.63 o                         
   1   6   5        211.18        203.43         3.81 o                         
   2   6   5         23.33         16.90         1.66 o                         
   3   6   5         21.89         20.57         2.45 o                         
   4   6   5         35.59         38.45         3.21 o                         
   5   6   5          0.03         -2.07         2.07 o                         
   6   6   5          0.06          2.88         1.52 o                         
   1   7   5          0.11          0.66         1.58 o                         
   2   7   5          0.63         -0.08         1.61 o                         
   3   7   5         18.19         18.98         2.12 o                         
   4   7   5         32.97         35.92         2.15 o                         
   5   7   5         21.77         17.28         2.07 o                         
   0   8   5        133.49        120.59         4.40 o                         
   1   8   5        106.02         94.06         2.96 o                         
   2   8   5         32.71         31.35         2.16 o                         
   0   0   6        112.49        116.33         6.49 o                         
   1   0   6        299.10        322.16         7.85 o                         
   2   0   6       4164.54       3994.29        49.95 o                         
   3   0   6       5575.39       5772.49        70.60 o                         
   4   0   6        254.00        247.93         9.59 o                         
   5   0   6       1421.66       1466.74        14.64 o                         
   6   0   6         11.23         17.12         1.66 o                         
   7   0   6        511.31        556.65         8.68 o                         
   8   0   6         42.76         35.54         3.13 o                         
   1   1   6       7122.01       6951.39        73.29 o                         
   2   1   6       1046.81       1135.24        13.40 o                         
   3   1   6          0.12          3.38         1.50 o                         
   4   1   6        454.86        576.48         9.55 o                         
   5   1   6        523.22        455.16         4.83 o                         
   6   1   6          0.95          0.68         0.87 o                         
   7   1   6         72.62         77.40         2.59 o                         
   8   1   6          9.90         16.92         1.62 o                         
   0   2   6       2688.21       2728.30        61.96 o                         
   1   2   6       5545.69       5283.45        46.50 o                         
   2   2   6        395.51        412.20         9.29 o                         
   3   2   6       1918.58       2020.00        43.63 o                         
   4   2   6        248.53        264.77         3.44 o                         
   5   2   6         27.40         23.90         1.16 o                         
   6   2   6          4.56          5.27         1.32 o                         
   7   2   6         66.15         63.71         2.93 o                         
   8   2   6          0.42          0.54         1.99 o                         
   1   3   6          8.20         19.35         1.97 o                         
   2   3   6        377.47        338.51        14.21 o                         
   3   3   6       1377.80       1333.94        14.48 o                         
   4   3   6        122.39        127.40         2.86 o                         
   5   3   6        557.73        523.56         6.32 o                         
   6   3   6         47.08         46.38         2.47 o                         
   7   3   6        235.04        219.86         5.13 o                         
   8   3   6          1.62          0.63         2.58 o                         
   0   4   6        284.49        293.57         4.99 o                         
   1   4   6        252.39        287.02         3.94 o                         
   2   4   6        146.03        142.35         2.48 o                         
   3   4   6        147.25        137.25         2.92 o                         
   4   4   6          0.85          1.86         1.14 o                         
   5   4   6         22.84         22.82         2.73 o                         
   6   4   6          0.98          2.14         2.20 o                         
   7   4   6          4.23          1.45         2.54 o                         
   1   5   6        687.29        721.57         7.09 o                         
   2   5   6          6.02          5.49         0.75 o                         
   3   5   6        589.70        577.64         9.02 o                         
   4   5   6        368.84        352.93         6.84 o                         
   5   5   6        160.61        147.60         5.83 o                         
   6   5   6         23.98         28.64         3.32 o                         
   7   5   6         67.58         73.23         2.88 o                         
   0   6   6         12.75         21.36         2.60 o                         
   1   6   6        210.53        223.52         4.74 o                         
   2   6   6         13.72         13.81         1.57 o                         
   3   6   6          1.76          0.51         2.01 o                         
   4   6   6        149.70        144.94         4.34 o                         
   5   6   6         69.36         70.22         4.83 o                         
   6   6   6          4.22          2.09         2.27 o                         
   1   7   6         12.57         14.78         1.73 o                         
   2   7   6        147.87        140.85         3.84 o                         
   3   7   6         21.84         18.19         2.43 o                         
   4   7   6          0.45          1.93         1.54 o                         
   5   7   6         12.38          6.46         2.71 o                         
   0   8   6        149.71        137.75         4.63 o                         
   1   8   6          2.16         -0.26         1.31 o                         
   2   8   6         13.64          9.56         1.59 o                         
   1   1   7       3417.06       3252.86        29.75 o                         
   2   1   7       4549.28       4286.97        48.62 o                         
   3   1   7        629.92        670.26        13.49 o                         
   4   1   7        139.17        127.65         3.55 o                         
   5   1   7         18.81         15.94         0.92 o                         
   6   1   7          1.33          0.87         0.92 o                         
   7   1   7        168.03        171.26         4.14 o                         
   8   1   7         41.40         49.13         2.43 o                         
   0   2   7      12301.25      11656.76       251.93 o                         
   1   2   7       2154.47       2010.10        21.81 o                         
   2   2   7       1951.86       1843.15        24.91 o                         
   3   2   7        517.15        558.82        18.09 o                         
   4   2   7       2870.99       2797.48        16.34 o                         
   5   2   7          8.05          7.74         0.90 o                         
   6   2   7        941.00        944.53         8.87 o                         
   7   2   7         18.73         17.21         2.96 o                         
   8   2   7         13.48         15.12         2.21 o                         
   1   3   7         66.12        102.58         4.43 o                         
   2   3   7        745.72        683.25        20.90 o                         
   3   3   7        171.60        210.62         4.32 o                         
   4   3   7        964.60        944.46         8.85 o                         
   5   3   7          0.17          5.46         1.05 o                         
   6   3   7        220.40        227.43         4.65 o                         
   7   3   7         31.41         35.23         2.65 o                         
   8   3   7        229.11        259.05         6.48 o                         
   0   4   7        117.69        121.71         4.27 o                         
   1   4   7        154.58        156.05         2.85 o                         
   2   4   7       1513.38       1519.14        10.98 o                         
   3   4   7        217.64        214.03         3.67 o                         
   4   4   7          6.17          5.79         1.52 o                         
   5   4   7         30.74         30.64         2.73 o                         
   6   4   7        142.78        145.92         6.28 o                         
   7   4   7         36.49         39.92         2.70 o                         
   1   5   7          0.28          0.87         0.73 o                         
   2   5   7          2.96          2.54         0.69 o                         
   3   5   7        145.41        147.32         4.00 o                         
   4   5   7         17.20         23.59         2.57 o                         
   5   5   7         19.12         14.48         3.62 o                         
   6   5   7         64.42         61.56         3.34 o                         
   7   5   7         15.42         12.87         2.67 o                         
   0   6   7        294.12        313.48         7.99 o                         
   1   6   7         18.77         20.62         1.67 o                         
   2   6   7         16.56         22.86         1.73 o                         
   3   6   7          0.29         -0.50         1.97 o                         
   4   6   7          4.76          6.69         1.97 o                         
   5   6   7          5.03          1.88         1.97 o                         
   6   6   7         97.83        103.12         5.51 o                         
   1   7   7          2.02          1.26         1.57 o                         
   2   7   7         78.88         73.62         2.90 o                         
   3   7   7         94.04         88.27         3.30 o                         
   4   7   7        134.39        138.95         3.63 o                         
   0   8   7        290.27        265.48         6.36 o                         
   1   8   7          3.09          3.92         1.33 o                         
   2   8   7         10.22         11.54         1.62 o                         
   0   0   8      32742.90      31914.16       475.02 o                         
   1   0   8       7261.38       6683.83       100.30 o                         
   2   0   8        179.65        176.52        10.38 o                         
   3   0   8        194.55        153.28         6.97 o                         
   4   0   8       1287.98       1562.33        21.38 o                         
   5   0   8          4.62         11.23         1.21 o                         
   6   0   8        702.04        736.15         9.98 o                         
   7   0   8        457.60        470.68         8.86 o                         
   8   0   8         37.04         41.59         3.32 o                         
   1   1   8       2635.82       2481.06        25.36 o                         
   2   1   8        811.16        793.50        12.85 o                         
   3   1   8         32.42         45.98         3.51 o                         
   4   1   8        491.13        549.85         6.25 o                         
   5   1   8       3186.63       3177.98        18.26 o                         
   6   1   8        229.65        221.57         3.62 o                         
   7   1   8         38.80         36.68         2.33 o                         
   8   1   8        102.36         92.71         3.05 o                         
   0   2   8        765.83        797.92        17.38 o                         
   1   2   8        302.74        290.52         7.64 o                         
   2   2   8       1518.17       1415.64        28.92 o                         
   3   2   8        133.25        138.63         8.86 o                         
   4   2   8          7.05          8.66         0.80 o                         
   5   2   8          0.07          0.15         0.63 o                         
   6   2   8        551.15        548.05         6.39 o                         
   7   2   8         98.75         99.22         3.20 o                         
   8   2   8          2.62          3.60         1.98 o                         
   1   3   8        732.65        709.05        15.59 o                         
   2   3   8       1828.50       1754.36        57.26 o                         
   3   3   8        460.19        453.13         6.67 o                         
   4   3   8         19.41         17.02         1.32 o                         
   5   3   8         16.96         25.56         1.52 o                         
   6   3   8        379.28        366.57         5.95 o                         
   7   3   8         20.20         23.93         2.67 o                         
   8   3   8          9.29          8.16         2.99 o                         
   0   4   8        149.51        150.96         4.00 o                         
   1   4   8          5.71          5.07         0.75 o                         
   2   4   8         78.78         74.85         1.95 o                         
   3   4   8          2.32          1.47         0.71 o                         
   4   4   8        508.97        469.84         6.73 o                         
   5   4   8         13.73         16.34         2.39 o                         
   6   4   8          6.84         12.30         2.12 o                         
   7   4   8          4.75          4.69         1.72 o                         
   1   5   8         11.09         10.88         0.99 o                         
   2   5   8        366.80        359.85         4.67 o                         
   3   5   8         18.71         16.11         1.92 o                         
   4   5   8        690.07        707.82        10.00 o                         
   5   5   8        174.98        171.76         6.20 o                         
   6   5   8         42.49         43.47         2.98 o                         
   7   5   8         12.48         15.55         2.02 o                         
   0   6   8        756.60        745.62        11.57 o                         
   1   6   8         64.17         70.21         2.39 o                         
   2   6   8        174.65        188.84         3.68 o                         
   3   6   8         15.86         17.70         2.36 o                         
   4   6   8        184.51        185.63         4.81 o                         
   5   6   8         75.80         65.86         2.92 o                         
   6   6   8          0.63          0.30         1.99 o                         
   1   7   8         12.07         17.82         1.84 o                         
   2   7   8        119.69        108.99         3.77 o                         
   3   7   8          0.57          4.28         1.74 o                         
   4   7   8         34.19         29.92         1.98 o                         
   0   8   8         60.89         43.33         2.81 o                         
   1   8   8         11.99         11.38         1.70 o                         
   2   8   8         33.98         33.20         2.12 o                         
   1   1   9       2164.23       2010.45        21.66 o                         
   2   1   9        120.97         87.53         3.60 o                         
   3   1   9          2.46          3.12         1.69 o                         
   4   1   9        392.86        351.52         4.17 o                         
   5   1   9         32.35         29.97         1.19 o                         
   6   1   9         37.06         32.07         1.53 o                         
   7   1   9         66.12         64.56         2.76 o                         
   8   1   9        170.90        161.63         3.87 o                         
   0   2   9        101.35         65.96         4.86 o                         
   1   2   9       1623.29       1627.99        19.86 o                         
   2   2   9        431.07        462.40         8.64 o                         
   3   2   9       1154.05       1078.10        26.70 o                         
   4   2   9        185.38        134.92         2.57 o                         
   5   2   9          0.68          1.70         0.66 o                         
   6   2   9       1130.54       1094.41        10.41 o                         
   7   2   9        131.12        138.18         3.35 o                         
   8   2   9         26.16         22.17         2.16 o                         
   1   3   9        134.52        137.91         5.35 o                         
   2   3   9       3935.27       3970.76        62.93 o                         
   3   3   9        869.34        927.39         9.56 o                         
   4   3   9          5.64          8.22         1.00 o                         
   5   3   9        215.65        208.31         3.93 o                         
   6   3   9        542.36        561.53         7.42 o                         
   7   3   9        176.41        191.30         5.45 o                         
   8   3   9         69.21         75.86         3.45 o                         
   0   4   9        524.19        595.33         8.75 o                         
   1   4   9          1.03          2.54         0.63 o                         
   2   4   9        121.19        130.03         2.57 o                         
   3   4   9         16.94         20.29         1.18 o                         
   4   4   9         23.97         36.45         3.03 o                         
   5   4   9        132.81        118.10         4.43 o                         
   6   4   9         73.88         74.68         3.42 o                         
   7   4   9          7.37          3.31         1.75 o                         
   1   5   9          0.85          2.46         0.72 o                         
   2   5   9         12.20         10.20         1.14 o                         
   3   5   9        324.82        319.88         4.97 o                         
   4   5   9         17.55         27.45         2.66 o                         
   5   5   9        303.90        290.09         7.86 o                         
   6   5   9         48.80         48.23         2.99 o                         
   7   5   9          3.88          3.84         1.61 o                         
   0   6   9        674.88        681.03        10.95 o                         
   1   6   9         23.59         21.15         1.71 o                         
   2   6   9         15.25         14.79         1.56 o                         
   3   6   9         52.66         61.33         3.54 o                         
   4   6   9         93.51         94.71         3.57 o                         
   5   6   9         14.93         13.03         1.84 o                         
   6   6   9         12.26         10.77         2.84 o                         
   1   7   9          9.25         12.84         1.74 o                         
   2   7   9          4.53          7.50         1.83 o                         
   3   7   9        120.79        113.31         3.71 o                         
   4   7   9          4.36          3.46         1.61 o                         
   0   8   9          2.38          2.02         1.83 o                         
   1   8   9        133.78        128.97         3.82 o                         
   2   8   9          0.73          3.30         1.91 o                         
   0   0  10       8995.72       8539.15       140.12 o                         
   1   0  10         11.66          3.74         2.20 o                         
   2   0  10       1929.21       2118.67        32.94 o                         
   3   0  10       1668.31       1520.65        27.50 o                         
   4   0  10        617.24        812.54        11.75 o                         
   5   0  10        191.69        200.73         4.41 o                         
   6   0  10        432.90        417.15         7.16 o                         
   7   0  10          0.78          1.08         2.25 o                         
   8   0  10         44.67         47.47         3.41 o                         
   1   1  10        486.49        424.62         8.39 o                         
   2   1  10       3946.37       3850.20        37.00 o                         
   3   1  10        206.94        232.71         6.34 o                         
   4   1  10       2421.70       2641.13        15.41 o                         
   5   1  10        120.63        122.73         2.30 o                         
   6   1  10         32.15         39.19         1.65 o                         
   7   1  10        525.57        526.42         7.21 o                         
   8   1  10        141.91        141.72         3.61 o                         
   0   2  10        694.94        639.54        16.06 o                         
   1   2  10        309.65        296.55         7.46 o                         
   2   2  10        100.29        109.23         4.24 o                         
   3   2  10        152.06        140.46         9.28 o                         
   4   2  10         61.05         68.33         1.82 o                         
   5   2  10          3.52          3.86         0.71 o                         
   6   2  10         44.81         48.25         2.29 o                         
   7   2  10          3.89          3.37         1.50 o                         
   8   2  10          2.83          3.53         1.45 o                         
   1   3  10        114.57        103.14         5.63 o                         
   2   3  10         37.77         59.17         6.44 o                         
   3   3  10        363.96        376.49         5.55 o                         
   4   3  10        181.57        177.28         3.56 o                         
   5   3  10         62.12         66.67         2.30 o                         
   6   3  10         35.00         41.59         2.53 o                         
   7   3  10          1.51          1.23         1.93 o                         
   8   3  10          2.52          7.60         2.24 o                         
   0   4  10       5496.29       5521.38        39.36 o                         
   1   4  10        111.96        102.39         2.20 o                         
   2   4  10         92.16         81.91         2.04 o                         
   3   4  10        880.65        858.58         9.55 o                         
   4   4  10        724.05        723.29        10.95 o                         
   5   4  10          0.13         -2.01         2.27 o                         
   6   4  10        204.48        207.39         5.21 o                         
   7   4  10         63.01         57.06         3.48 o                         
   1   5  10        261.21        270.21         4.09 o                         
   2   5  10        104.45        107.16         2.61 o                         
   3   5  10        575.18        596.40         7.10 o                         
   4   5  10        467.99        471.72         7.91 o                         
   5   5  10        107.92         96.07         4.83 o                         
   6   5  10         53.40         57.02         3.18 o                         
   7   5  10         33.38         41.13         4.49 o                         
   0   6  10        495.35        510.43         9.34 o                         
   1   6  10         30.39         30.25         2.01 o                         
   2   6  10          8.96          7.30         1.58 o                         
   3   6  10        379.05        391.36         7.26 o                         
   4   6  10          6.66          8.07         1.90 o                         
   5   6  10          0.01          1.48         1.60 o                         
   6   6  10        103.82        104.57         6.65 o                         
   1   7  10         11.53          4.76         1.63 o                         
   2   7  10          3.62          3.54         1.71 o                         
   3   7  10        150.59        137.84         3.86 o                         
   4   7  10         36.82         26.74         2.41 o                         
   0   8  10          0.12         -0.46         1.92 o                         
   1   8  10         72.64         63.05         2.76 o                         
   2   8  10          0.75          0.95         1.50 o                         
   1   1  11        332.72        304.14         7.27 o                         
   2   1  11         20.17         14.11         1.84 o                         
   3   1  11       1279.66       1281.31        21.83 o                         
   4   1  11          1.71          4.40         0.61 o                         
   5   1  11        233.78        219.05         3.28 o                         
   6   1  11        279.75        269.17         4.25 o                         
   7   1  11         27.79         33.02         2.22 o                         
   8   1  11         25.23         21.23         1.85 o                         
   0   2  11       1447.04       1338.43        25.85 o                         
   1   2  11        665.41        617.80        11.55 o                         
   2   2  11       1698.09       1755.00        21.59 o                         
   3   2  11       1310.63       1259.47        30.09 o                         
   4   2  11        950.12        976.69         8.12 o                         
   5   2  11         32.12         26.31         1.28 o                         
   6   2  11        530.49        491.54         6.47 o                         
   7   2  11        105.31        121.68         3.12 o                         
   8   2  11          0.07          0.26         1.37 o                         
   1   3  11        928.35        946.00        18.72 o                         
   2   3  11        810.05        883.87        18.66 o                         
   3   3  11         10.48         20.63         1.45 o                         
   4   3  11         17.07         15.42         1.17 o                         
   5   3  11         69.15         81.05         2.54 o                         
   6   3  11        519.66        546.06         7.12 o                         
   7   3  11         27.92         32.72         2.66 o                         
   8   3  11         91.84         90.73         4.01 o                         
   0   4  11        120.99        109.67         3.17 o                         
   1   4  11          5.60          7.99         0.88 o                         
   2   4  11       1287.63       1325.10         9.65 o                         
   3   4  11        290.84        321.37         4.36 o                         
   4   4  11        257.63        270.77         6.47 o                         
   5   4  11        113.94        115.76         3.78 o                         
   6   4  11        150.32        151.09         4.46 o                         
   7   4  11         59.41         63.32         5.05 o                         
   1   5  11          3.38          1.96         0.83 o                         
   2   5  11         11.39         12.87         1.14 o                         
   3   5  11        135.35        139.56         3.33 o                         
   4   5  11         37.59         38.34         3.15 o                         
   5   5  11         55.98         54.98         3.02 o                         
   6   5  11        329.48        320.96         8.02 o                         
   7   5  11          4.96         -0.87         2.84 o                         
   0   6  11          9.62          8.69         2.81 o                         
   1   6  11        115.75        118.53         3.15 o                         
   2   6  11         93.63         98.31         3.00 o                         
   3   6  11          0.96          2.36         1.95 o                         
   4   6  11         13.55         10.35         2.21 o                         
   5   6  11         59.04         56.17         2.67 o                         
   6   6  11         17.70          6.30         2.91 o                         
   1   7  11         39.51         42.82         2.13 o                         
   2   7  11          3.90          5.03         1.73 o                         
   3   7  11         11.93         10.82         1.68 o                         
   4   7  11          7.28          3.31         1.64 o                         
   0   8  11         72.39         74.31         4.86 o                         
   1   8  11          8.88          8.98         1.59 o                         
   2   8  11         10.20         10.18         2.03 o                         
   0   0  12       8033.98       7773.46       131.76 o                         
   1   0  12       3857.62       3877.61        53.19 o                         
   2   0  12          3.98         10.27         2.50 o                         
   3   0  12          6.88          3.42         3.10 o                         
   4   0  12       4973.07       4973.38        42.14 o                         
   5   0  12        529.50        513.17         7.53 o                         
   6   0  12       1187.08       1207.60        20.32 o                         
   7   0  12          5.81          6.75         2.13 o                         
   8   0  12         22.59         17.22         2.44 o                         
   1   1  12       2280.23       2191.08        24.86 o                         
   2   1  12        952.95        880.99        14.98 o                         
   3   1  12        129.86        170.94         7.45 o                         
   4   1  12        433.00        372.06         4.15 o                         
   5   1  12        356.45        396.83         4.81 o                         
   6   1  12        771.02        738.29         8.50 o                         
   7   1  12          5.89         11.96         1.81 o                         
   8   1  12        947.28        963.00        10.13 o                         
   0   2  12         97.10         92.30         6.16 o                         
   1   2  12        237.56        233.57         7.02 o                         
   2   2  12        122.55        116.35         5.39 o                         
   3   2  12         89.18        109.73         4.08 o                         
   4   2  12        132.76        118.69         2.13 o                         
   5   2  12         25.93         27.12         1.39 o                         
   6   2  12         44.16         53.85         2.60 o                         
   7   2  12          1.42          1.42         1.40 o                         
   8   2  12          0.43          0.21         1.34 o                         
   1   3  12        765.75        800.47        14.96 o                         
   2   3  12          2.79          2.56         0.91 o                         
   3   3  12          3.64          3.67         0.76 o                         
   4   3  12         93.64         90.12         2.57 o                         
   5   3  12        825.62        838.17         8.65 o                         
   6   3  12         49.57         49.61         2.36 o                         
   7   3  12          2.95          4.16         1.74 o                         
   8   3  12          8.61         13.93         1.90 o                         
   0   4  12         29.08         22.65         1.50 o                         
   1   4  12          7.04          7.22         0.77 o                         
   2   4  12         11.96         10.51         0.85 o                         
   3   4  12        100.58        100.73         2.37 o                         
   4   4  12        390.83        353.73         6.26 o                         
   5   4  12         18.68         15.92         2.07 o                         
   6   4  12        366.28        369.57         6.80 o                         
   7   4  12          0.27          3.10         2.65 o                         
   1   5  12        212.07        222.83         3.97 o                         
   2   5  12        189.35        194.10         3.56 o                         
   3   5  12        565.51        586.16         7.05 o                         
   4   5  12          1.85          2.94         2.32 o                         
   5   5  12        503.80        480.33         8.03 o                         
   6   5  12         54.61         60.37         3.09 o                         
   7   5  12          0.08          1.81         2.65 o                         
   0   6  12          0.57          0.98         2.03 o                         
   1   6  12         11.57         19.24         1.80 o                         
   2   6  12        194.42        216.53         4.55 o                         
   3   6  12         33.65         38.82         2.32 o                         
   4   6  12        589.60        590.66        11.42 o                         
   5   6  12          0.69         -1.64         1.64 o                         
   1   7  12          0.95         -0.83         1.40 o                         
   2   7  12         22.37         25.09         2.13 o                         
   3   7  12          9.93          6.89         1.87 o                         
   4   7  12          5.26          7.68         3.25 o                         
   0   8  12        155.64        160.07         7.07 o                         
   1   8  12         32.75         32.10         2.08 o                         
   2   8  12         68.54         65.23         3.83 o                         
   1   1  13       2466.64       2187.60        25.42 o                         
   2   1  13        321.30        324.91         8.31 o                         
   3   1  13        730.61        836.47        14.59 o                         
   4   1  13         33.42         40.03         1.34 o                         
   5   1  13         21.84         17.01         1.05 o                         
   6   1  13        254.66        248.32         4.13 o                         
   7   1  13         81.04         75.12         2.77 o                         
   8   1  13          0.30          0.41         1.38 o                         
   0   2  13        449.63        515.14        15.45 o                         
   1   2  13         79.19         58.01         3.71 o                         
   2   2  13        348.17        355.61         9.99 o                         
   3   2  13       1372.25       1435.76        15.60 o                         
   4   2  13        510.26        504.67         4.93 o                         
   5   2  13         68.25         61.22         1.99 o                         
   6   2  13         44.06         49.29         2.67 o                         
   7   2  13         88.06         99.51         2.82 o                         
   8   2  13          2.30          3.57         1.39 o                         
   1   3  13        936.96        964.70        18.37 o                         
   2   3  13          0.01          4.03         0.75 o                         
   3   3  13         13.33         31.52         1.48 o                         
   4   3  13          0.19          1.90         0.80 o                         
   5   3  13          3.84         20.22         1.75 o                         
   6   3  13        182.96        180.69         4.39 o                         
   7   3  13         68.14         69.97         3.01 o                         
   8   3  13          3.53          2.62         2.94 o                         
   0   4  13         49.49         40.30         1.98 o                         
   1   4  13          0.97          1.86         0.65 o                         
   2   4  13        227.35        240.59         3.48 o                         
   3   4  13        129.59        130.71         2.94 o                         
   4   4  13          3.95          7.07         2.43 o                         
   5   4  13          9.06         11.84         1.96 o                         
   6   4  13          4.19          1.31         1.78 o                         
   7   4  13          0.46          0.56         1.85 o                         
   1   5  13        107.82        119.49         2.89 o                         
   2   5  13          0.84          0.83         1.14 o                         
   3   5  13         36.97         40.62         2.07 o                         
   4   5  13         63.44         67.92         3.72 o                         
   5   5  13        335.49        361.91         6.85 o                         
   6   5  13          5.60          8.59         2.03 o                         
   0   6  13         36.45         34.77         2.87 o                         
   1   6  13        150.45        157.59         3.68 o                         
   2   6  13         74.00         78.75         3.00 o                         
   3   6  13          1.92          5.79         1.68 o                         
   4   6  13          1.79         -2.52         2.52 o                         
   5   6  13          0.15         -1.09         1.43 o                         
   1   7  13          8.88          5.88         1.61 o                         
   2   7  13        141.48        141.51         4.04 o                         
   3   7  13         17.85         17.83         2.08 o                         
   4   7  13          1.38          2.16         2.15 o                         
   0   8  13          0.00         -0.39         2.03 o                         
   1   8  13         20.36         16.47         2.71 o                         
   0   0  14       6080.98       5668.93       104.32 o                         
   1   0  14        255.43        258.29        10.54 o                         
   2   0  14       2598.95       2796.87        44.38 o                         
   3   0  14       3858.40       4285.65        62.57 o                         
   4   0  14       2010.87       1916.21        20.09 o                         
   5   0  14         99.53         70.82         3.02 o                         
   6   0  14       3210.69       3283.05        31.64 o                         
   7   0  14          2.92          7.79         2.41 o                         
   8   0  14        223.34        233.76         6.19 o                         
   1   1  14        229.09        253.57         7.36 o                         
   2   1  14       5645.12       5765.24        54.28 o                         
   3   1  14        239.66        287.31         9.51 o                         
   4   1  14        792.09        732.41         6.81 o                         
   5   1  14       1256.00       1257.87         9.90 o                         
   6   1  14       1968.72       1983.91        16.67 o                         
   7   1  14        129.88        137.07         3.54 o                         
   8   1  14        113.09        119.62         3.11 o                         
   0   2  14        375.65        365.76        13.27 o                         
   1   2  14          4.11          7.13         1.82 o                         
   2   2  14        801.13        825.34        16.63 o                         
   3   2  14        760.65        888.31        10.87 o                         
   4   2  14        461.33        465.62         4.74 o                         
   5   2  14        129.55        124.60         2.65 o                         
   6   2  14        861.40        840.28         8.80 o                         
   7   2  14          0.44         -0.40         1.56 o                         
   8   2  14         13.88         16.94         1.61 o                         
   1   3  14        625.60        665.95        14.83 o                         
   2   3  14        330.12        306.05         7.46 o                         
   3   3  14        179.70        189.04         3.58 o                         
   4   3  14          0.24         -0.24         0.75 o                         
   5   3  14         63.49         49.92         2.09 o                         
   6   3  14         86.53         99.63         3.41 o                         
   7   3  14          8.87          8.22         1.72 o                         
   8   3  14          0.56         -1.16         2.68 o                         
   0   4  14        481.41        431.90         6.62 o                         
   1   4  14         13.76         15.95         0.99 o                         
   2   4  14        221.58        223.78         3.37 o                         
   3   4  14        223.86        218.57         3.84 o                         
   4   4  14          8.36          6.42         1.59 o                         
   5   4  14         56.80         54.71         2.81 o                         
   6   4  14          5.19         13.63         2.03 o                         
   7   4  14          0.14         -1.86         1.86 o                         
   1   5  14         28.97         29.34         1.72 o                         
   2   5  14        347.44        381.79         5.14 o                         
   3   5  14         34.65         36.14         2.36 o                         
   4   5  14        295.88        294.09         7.05 o                         
   5   5  14        222.65        222.53         7.31 o                         
   6   5  14         71.30         62.14         3.00 o                         
   0   6  14         46.70         49.61         3.21 o                         
   1   6  14         68.88         66.25         2.84 o                         
   2   6  14         21.07         28.49         2.16 o                         
   3   6  14         73.13         75.67         2.91 o                         
   4   6  14        324.16        303.89         9.10 o                         
   5   6  14          2.89          0.74         1.44 o                         
   1   7  14         73.69         73.54         2.72 o                         
   2   7  14        210.78        188.23         4.64 o                         
   3   7  14         67.72         66.55         3.06 o                         
   4   7  14          4.84          0.00         1.97 o                         
   0   8  14          0.32         -2.97         2.97 o                         
   1   8  14          1.09          2.87         1.61 o                         
   1   1  15         11.06          4.10         1.56 o                         
   2   1  15       1369.45       1346.41        20.03 o                         
   3   1  15        626.17        683.04        15.64 o                         
   4   1  15        129.23        124.21         2.54 o                         
   5   1  15        392.52        362.31         4.65 o                         
   6   1  15        514.84        516.46         6.13 o                         
   7   1  15        293.32        275.54         4.91 o                         
   8   1  15         36.03         35.68         2.34 o                         
   0   2  15         35.67         33.17         4.40 o                         
   1   2  15        319.30        333.52         9.38 o                         
   2   2  15       2041.05       2141.05        27.71 o                         
   3   2  15       1222.16       1110.89        11.87 o                         
   4   2  15         30.96         32.01         1.25 o                         
   5   2  15        119.45        115.51         2.56 o                         
   6   2  15        188.64        196.95         4.03 o                         
   7   2  15        272.30        273.78         5.14 o                         
   8   2  15         32.64         37.25         1.97 o                         
   1   3  15         33.26         31.50         2.54 o                         
   2   3  15       2065.91       2129.88        14.73 o                         
   3   3  15         63.46         74.50         2.12 o                         
   4   3  15        479.50        543.94         6.84 o                         
   5   3  15         11.63         32.94         1.83 o                         
   6   3  15       1458.25       1557.29        14.93 o                         
   7   3  15        410.85        411.66         6.77 o                         
   8   3  15        119.55        134.89         7.17 o                         
   0   4  15         48.54         46.81         2.17 o                         
   1   4  15         88.82         98.37         2.24 o                         
   2   4  15        308.81        322.51         4.42 o                         
   3   4  15        109.92        118.05         2.83 o                         
   4   4  15         65.36         60.48         2.81 o                         
   5   4  15        233.55        221.01         4.93 o                         
   6   4  15        166.87        182.29         5.36 o                         
   7   4  15          4.84          0.83         1.67 o                         
   1   5  15          5.65          6.74         1.14 o                         
   2   5  15         46.77         45.35         2.25 o                         
   3   5  15          0.51         -0.65         1.52 o                         
   4   5  15         32.19         36.41         3.10 o                         
   5   5  15        177.05        196.91         4.87 o                         
   6   5  15        241.49        229.63         7.04 o                         
   0   6  15          1.17          5.91         2.12 o                         
   1   6  15        182.10        178.86         4.25 o                         
   2   6  15         85.02         85.79         3.08 o                         
   3   6  15         95.81        115.02         4.05 o                         
   4   6  15          7.94          7.89         2.32 o                         
   5   6  15          0.47         -0.37         1.32 o                         
   1   7  15         38.18         39.05         2.15 o                         
   2   7  15         29.43         29.01         2.19 o                         
   3   7  15         24.56         18.06         2.78 o                         
   4   7  15         19.92         17.05         3.96 o                         
   0   8  15          1.31          2.32         2.78 o                         
   1   8  15         15.33          7.42         2.12 o                         
   0   0  16      11981.01      12255.82       203.76 o                         
   1   0  16        693.53        853.50        21.42 o                         
   2   0  16        238.17        214.76        10.57 o                         
   3   0  16        363.34        386.07        14.98 o                         
   4   0  16        488.46        434.62        10.78 o                         
   5   0  16        156.29        160.79         4.52 o                         
   6   0  16       1161.78       1117.71        20.77 o                         
   7   0  16        377.89        408.08         7.89 o                         
   8   0  16          1.29          1.00         1.73 o                         
   1   1  16        622.04        684.80        13.56 o                         
   2   1  16        762.28        787.96        15.04 o                         
   3   1  16         70.24         93.89         4.20 o                         
   4   1  16        919.68        915.25        19.34 o                         
   5   1  16       1133.29       1118.17         9.21 o                         
   6   1  16         30.77         35.28         1.86 o                         
   7   1  16          0.23          0.33         1.70 o                         
   8   1  16         50.00         55.02         2.66 o                         
   0   2  16          5.11         11.44         2.97 o                         
   1   2  16        684.00        744.29        14.89 o                         
   2   2  16        233.77        257.74         8.49 o                         
   3   2  16          0.72          1.71         0.81 o                         
   4   2  16        118.38        112.68         2.24 o                         
   5   2  16         14.96         12.51         1.45 o                         
   6   2  16        101.71         96.73         2.88 o                         
   7   2  16          1.42          3.41         1.48 o                         
   8   2  16         13.80          6.92         1.95 o                         
   1   3  16        230.63        223.69         4.45 o                         
   2   3  16         55.07         74.93         2.04 o                         
   3   3  16        209.23        216.10         3.66 o                         
   4   3  16         25.01         24.05         1.47 o                         
   5   3  16       1205.92       1178.35        11.76 o                         
   6   3  16         21.06         17.61         1.92 o                         
   7   3  16         55.47         55.16         2.58 o                         
   8   3  16          0.15          0.45         2.68 o                         
   0   4  16       1716.69       1710.63        17.09 o                         
   1   4  16         66.01         61.33         1.82 o                         
   2   4  16        495.32        544.07         5.64 o                         
   3   4  16          6.44          4.74         0.80 o                         
   4   4  16          6.33         10.47         1.85 o                         
   5   4  16          1.56          2.79         1.74 o                         
   6   4  16         95.53         98.66         4.01 o                         
   7   4  16         69.02         85.72         6.52 o                         
   1   5  16          1.49          0.46         1.14 o                         
   2   5  16         11.13         12.26         1.40 o                         
   3   5  16        268.56        265.16         5.19 o                         
   4   5  16          4.26         12.79         2.83 o                         
   5   5  16         58.69         54.25         2.84 o                         
   6   5  16          5.74          3.22         1.76 o                         
   0   6  16        612.11        592.02        11.31 o                         
   1   6  16          0.89          8.15         1.84 o                         
   2   6  16         43.39         47.88         2.70 o                         
   3   6  16          0.82         -0.35         1.93 o                         
   4   6  16         23.26         19.43         2.51 o                         
   5   6  16         64.26         46.24         2.21 o                         
   1   7  16         97.09        103.88         3.08 o                         
   2   7  16         31.80         37.00         2.35 o                         
   3   7  16         21.62         19.68         2.97 o                         
   4   7  16          0.03          2.94         3.81 o                         
   0   8  16         60.60         43.62         4.29 o                         
   1   8  16         75.60         78.59         3.97 o                         
   1   1  17       2605.81       2497.73        30.62 o                         
   2   1  17       1503.02       1472.13        22.25 o                         
   3   1  17         10.13          8.97         1.15 o                         
   4   1  17        484.15        479.21         6.08 o                         
   5   1  17        460.23        420.80         5.09 o                         
   6   1  17        149.38        150.67         3.22 o                         
   7   1  17          8.88          7.65         1.40 o                         
   8   1  17        132.17        135.09         5.59 o                         
   0   2  17       3445.71       3313.68        85.01 o                         
   1   2  17       1759.19       1810.44        30.68 o                         
   2   2  17        154.73        183.37         8.08 o                         
   3   2  17        210.52        175.89         3.38 o                         
   4   2  17        545.44        518.39         5.41 o                         
   5   2  17        230.64        213.56         3.55 o                         
   6   2  17        274.77        307.53         4.92 o                         
   7   2  17          1.08          1.77         1.49 o                         
   8   2  17          0.05         -0.02         2.22 o                         
   1   3  17       1640.83       1790.31        14.34 o                         
   2   3  17       1161.60       1244.37        11.77 o                         
   3   3  17         33.79         39.38         1.61 o                         
   4   3  17        749.98        781.88         8.66 o                         
   5   3  17       1436.03       1505.13        16.68 o                         
   6   3  17        378.15        414.65         7.73 o                         
   7   3  17         13.53         15.12         1.45 o                         
   0   4  17        516.14        531.78         7.73 o                         
   1   4  17         49.40         47.52         1.63 o                         
   2   4  17        294.88        315.57         4.74 o                         
   3   4  17         12.10         12.81         1.11 o                         
   4   4  17        349.42        357.90         8.53 o                         
   5   4  17        172.59        161.54         4.20 o                         
   6   4  17        125.77        135.21         4.46 o                         
   7   4  17         28.55         36.94         4.52 o                         
   1   5  17         54.54         56.84         2.42 o                         
   2   5  17         54.36         46.08         2.10 o                         
   3   5  17         13.07         15.08         1.86 o                         
   4   5  17         93.87         91.30         4.60 o                         
   5   5  17         69.03         57.57         2.77 o                         
   6   5  17        204.16        219.64         9.91 o                         
   0   6  17         14.19         14.67         2.48 o                         
   1   6  17         62.77         52.40         2.65 o                         
   2   6  17        122.79        121.55         3.73 o                         
   3   6  17          0.08          1.49         1.84 o                         
   4   6  17          0.44         -2.10         2.10 o                         
   5   6  17         21.32         18.42         2.13 o                         
   1   7  17          0.07          1.80         1.46 o                         
   2   7  17          0.42          1.57         1.90 o                         
   3   7  17         16.23         10.20         2.78 o                         
   4   7  17          5.04          3.69         1.99 o                         
   0   0  18        214.10        233.78        15.66 o                         
   1   0  18         59.02         99.03         7.43 o                         
   2   0  18       6391.85       7061.95        95.55 o                         
   3   0  18       1393.93       1416.54        26.20 o                         
   4   0  18       1501.38       1590.12        28.30 o                         
   5   0  18         30.14         36.66         2.65 o                         
   6   0  18          1.02          2.18         2.04 o                         
   7   0  18        153.82        181.34         5.08 o                         
   8   0  18         37.62         55.75         3.65 o                         
   1   1  18        981.10        911.09        16.83 o                         
   2   1  18        623.04        790.69        15.90 o                         
   3   1  18          8.23         15.74         1.26 o                         
   4   1  18        256.64        297.52         4.77 o                         
   5   1  18         97.32         99.81         3.36 o                         
   6   1  18       1448.36       1498.85        11.80 o                         
   7   1  18         80.85         67.27         2.29 o                         
   8   1  18        109.75        104.97         3.94 o                         
   0   2  18        262.51        258.19        12.82 o                         
   1   2  18        162.20        155.33         6.93 o                         
   2   2  18       1854.53       1916.42        19.38 o                         
   3   2  18         16.59         17.57         1.18 o                         
   4   2  18          6.09          3.71         0.75 o                         
   5   2  18         41.43         43.17         1.69 o                         
   6   2  18        230.61        231.38         4.97 o                         
   7   2  18         13.93         16.05         2.14 o                         
   8   2  18         33.41         38.34         3.14 o                         
   1   3  18        117.46        106.29         2.33 o                         
   2   3  18         23.09         26.44         1.22 o                         
   3   3  18        140.49        147.51         3.17 o                         
   4   3  18         78.87         70.95         2.47 o                         
   5   3  18        106.97        108.76         3.49 o                         
   6   3  18         43.41         42.10         2.39 o                         
   7   3  18          1.74          2.35         1.66 o                         
   0   4  18          7.15          5.15         0.99 o                         
   1   4  18        462.68        469.08         5.44 o                         
   2   4  18         29.38         36.73         1.67 o                         
   3   4  18        649.98        681.05         8.93 o                         
   4   4  18        778.87        764.09        10.22 o                         
   5   4  18          1.60          1.13         1.59 o                         
   6   4  18        148.41        140.33         6.54 o                         
   7   4  18        177.91        191.29         8.88 o                         
   1   5  18        133.70        142.36         3.67 o                         
   2   5  18          6.92          7.08         1.51 o                         
   3   5  18          5.36          7.98         1.63 o                         
   4   5  18          5.51          7.67         2.92 o                         
   5   5  18         25.26         33.23         4.71 o                         
   6   5  18         47.41         52.85         3.85 o                         
   0   6  18         28.37         36.91         3.03 o                         
   1   6  18          1.44          0.72         1.69 o                         
   2   6  18          3.59          3.44         1.74 o                         
   3   6  18         77.62         71.47         3.40 o                         
   4   6  18        184.49        185.66        11.61 o                         
   5   6  18          0.73          1.74         1.77 o                         
   1   7  18         91.50         93.21         3.07 o                         
   2   7  18         14.07         16.14         1.80 o                         
   3   7  18         16.20         15.94         2.81 o                         
   1   1  19       1946.34       1973.71        27.55 o                         
   2   1  19        607.51        549.10        13.45 o                         
   3   1  19        213.39        216.28         4.45 o                         
   4   1  19        510.82        498.13         5.97 o                         
   5   1  19       1466.75       1410.04        18.06 o                         
   6   1  19        343.91        331.88         6.59 o                         
   7   1  19          6.59          9.45         2.19 o                         
   8   1  19        186.58        188.40         5.17 o                         
   0   2  19        382.17        299.71        14.22 o                         
   1   2  19        215.01        232.71         8.83 o                         
   2   2  19        438.17        501.75         8.52 o                         
   3   2  19        142.16        171.11         3.49 o                         
   4   2  19        300.70        294.34         4.59 o                         
   5   2  19       1447.69       1465.80        20.20 o                         
   6   2  19        904.24        892.85        13.00 o                         
   7   2  19          8.67         10.86         2.01 o                         
   8   2  19         28.19         25.91         2.54 o                         
   1   3  19       2743.57       2972.95        18.20 o                         
   2   3  19       1307.92       1351.93        11.79 o                         
   3   3  19         49.85         59.36         2.16 o                         
   4   3  19        316.92        338.84         5.54 o                         
   5   3  19       2189.61       2286.36        35.80 o                         
   6   3  19        625.95        630.19        10.23 o                         
   7   3  19         27.46         30.28         1.99 o                         
   0   4  19        242.28        236.96         8.33 o                         
   1   4  19        556.96        599.43         6.35 o                         
   2   4  19         35.00         38.48         1.74 o                         
   3   4  19         23.08         33.74         1.81 o                         
   4   4  19         16.94         23.08         1.93 o                         
   5   4  19        452.26        461.45         8.69 o                         
   6   4  19         19.67         22.61         6.51 o                         
   7   4  19          8.05         10.14         3.26 o                         
   1   5  19        395.23        391.26         6.17 o                         
   2   5  19          7.89          7.90         1.51 o                         
   3   5  19        115.11        113.07         3.88 o                         
   4   5  19         22.15         22.19         4.68 o                         
   5   5  19        399.23        390.58         8.47 o                         
   6   5  19         36.96         31.28         3.13 o                         
   0   6  19        243.49        282.54         8.16 o                         
   1   6  19         18.54         14.47         2.66 o                         
   2   6  19          1.63          1.60         1.65 o                         
   3   6  19          0.71         -0.95         1.93 o                         
   4   6  19          8.63          7.35         2.59 o                         
   5   6  19         12.12          5.84         3.29 o                         
   1   7  19         71.96         80.79         2.83 o                         
   2   7  19         38.84         40.67         2.28 o                         
   3   7  19          0.20         -0.77         2.09 o                         
   0   0  20      12092.36      13266.72       226.23 o                         
   1   0  20       2979.97       3195.23        53.61 o                         
   2   0  20       5448.41       5816.05        84.77 o                         
   3   0  20       5861.82       6107.43        55.97 o                         
   4   0  20          4.01          5.18         1.29 o                         
   5   0  20        102.54        109.81         7.18 o                         
   6   0  20        361.20        397.64        11.71 o                         
   7   0  20        264.43        280.09         9.07 o                         
   8   0  20         23.46         33.87         4.36 o                         
   1   1  20       1238.90       1131.51        20.22 o                         
   2   1  20       2259.22       2407.35        32.58 o                         
   3   1  20        156.26        161.28         3.52 o                         
   4   1  20         58.09         62.71         2.08 o                         
   5   1  20       1558.78       1513.55        20.31 o                         
   6   1  20       2363.75       2326.26        22.02 o                         
   7   1  20        409.68        429.57         7.99 o                         
   8   1  20        180.26        183.33         5.21 o                         
   0   2  20        258.49        290.81        14.50 o                         
   1   2  20        162.46        161.30         5.59 o                         
   2   2  20       1253.64       1400.99        20.15 o                         
   3   2  20        431.06        467.18         6.15 o                         
   4   2  20          0.05          0.43         0.78 o                         
   5   2  20         88.48         88.27         3.22 o                         
   6   2  20         19.64         20.57         2.17 o                         
   7   2  20          6.66         10.42         1.89 o                         
   8   2  20         18.07         23.54         3.68 o                         
   1   3  20        262.69        265.64         4.15 o                         
   2   3  20        356.86        381.97         5.00 o                         
   3   3  20         61.67         70.79         2.37 o                         
   4   3  20          3.18          5.25         1.27 o                         
   5   3  20         33.92         31.79         3.56 o                         
   6   3  20        121.52        125.15         4.46 o                         
   7   3  20         40.36         43.29         3.00 o                         
   0   4  20        150.41        153.30         4.73 o                         
   1   4  20         56.44         55.68         1.85 o                         
   2   4  20          3.09          2.68         0.87 o                         
   3   4  20        338.03        351.85         4.95 o                         
   4   4  20         48.51         56.31         2.61 o                         
   5   4  20         18.24         17.42         2.41 o                         
   6   4  20          3.65          1.37         2.84 o                         
   7   4  20          0.24          0.42         2.49 o                         
   1   5  20       1009.49       1055.76        11.32 o                         
   2   5  20        133.51        126.95         4.09 o                         
   3   5  20         48.62         50.70         2.83 o                         
   4   5  20         39.16         32.12         3.09 o                         
   5   5  20          1.07          3.74         2.72 o                         
   6   5  20         98.82         94.17         4.60 o                         
   0   6  20         18.03         27.06         3.45 o                         
   1   6  20          5.50          3.62         1.67 o                         
   2   6  20         19.18         17.73         1.96 o                         
   3   6  20         64.07         66.65         3.80 o                         
   4   6  20         17.64         20.65         3.08 o                         
   5   6  20          0.25          1.36         3.03 o                         
   1   7  20        228.89        204.09         4.20 o                         
   2   7  20          0.83          0.97         1.94 o                         
   3   7  20         40.04         43.87         3.63 o                         
   1   1  21          3.05         23.58         9.18 o                         
   2   1  21        989.13        927.27        12.48 o                         
   3   1  21         12.12          6.28         0.87 o                         
   4   1  21        101.15         90.23         2.51 o                         
   5   1  21         48.35         40.42         2.69 o                         
   6   1  21         18.96         18.61         2.17 o                         
   7   1  21         39.64         37.02         2.59 o                         
   8   1  21         11.68         13.23         1.84 o                         
   0   2  21       4042.84       3827.01        65.46 o                         
   1   2  21         62.22         55.79         2.90 o                         
   2   2  21       1897.66       1987.40        22.05 o                         
   3   2  21         37.76         43.66         1.89 o                         
   4   2  21        166.02        152.80         3.59 o                         
   5   2  21          1.89          1.31         1.50 o                         
   6   2  21        278.87        289.76         6.07 o                         
   7   2  21          2.39          4.69         1.75 o                         
   8   2  21          0.09         -0.90         2.23 o                         
   1   3  21         41.55         38.53         1.42 o                         
   2   3  21        529.22        543.80         6.25 o                         
   3   3  21        244.21        248.64         5.02 o                         
   4   3  21         58.12         61.77         2.54 o                         
   5   3  21        261.24        252.78        11.37 o                         
   6   3  21         76.58         79.35         3.62 o                         
   7   3  21         12.81         12.87         1.56 o                         
   0   4  21         62.39         65.26         3.18 o                         
   1   4  21         43.41         47.39         1.75 o                         
   2   4  21        331.83        342.84         5.52 o                         
   3   4  21          0.14          0.63         1.06 o                         
   4   4  21         21.06         20.66         1.88 o                         
   5   4  21         24.95         24.09         3.84 o                         
   6   4  21        157.14        151.75         6.47 o                         
   7   4  21          3.67          4.97         2.49 o                         
   1   5  21         48.08         48.99         2.56 o                         
   2   5  21        168.27        171.78         4.72 o                         
   3   5  21          0.00          0.94         1.93 o                         
   4   5  21         66.50         75.51         3.98 o                         
   5   5  21         80.93         95.30         5.09 o                         
   6   5  21        199.30        199.49        15.92 o                         
   0   6  21         10.87         16.02         3.07 o                         
   1   6  21         17.02         14.51         1.84 o                         
   2   6  21         26.23         24.02         2.35 o                         
   3   6  21          1.53          2.50         2.62 o                         
   4   6  21          0.10         -2.78         4.76 o                         
   5   6  21          0.67         -0.84         2.49 o                         
   1   7  21          5.37          8.02         1.78 o                         
   2   7  21         27.76         30.08         2.63 o                         
   3   7  21          0.00          1.18         2.03 o                         
   0   0  22        822.52        866.56        35.22 o                         
   1   0  22       4088.15       4382.39        69.27 o                         
   2   0  22        175.83        169.40         5.40 o                         
   3   0  22       1004.89        877.48        14.28 o                         
   4   0  22        163.59        173.44         5.39 o                         
   5   0  22        624.16        647.49        12.07 o                         
   6   0  22          4.53          4.25         3.36 o                         
   7   0  22        423.76        438.82        11.60 o                         
   8   0  22         36.15         34.32         4.20 o                         
   1   1  22        917.22        869.71        18.29 o                         
   2   1  22        144.59        115.89         3.56 o                         
   3   1  22         80.24         97.49         3.22 o                         
   4   1  22          9.02         11.39         1.09 o                         
   5   1  22       4478.36       4339.68        32.44 o                         
   6   1  22        203.78        199.51         5.17 o                         
   7   1  22        161.56        167.86         4.90 o                         
   8   1  22        197.42        217.15         5.22 o                         
   0   2  22         61.24         87.62         5.52 o                         
   1   2  22       2147.14       2266.40        29.93 o                         
   2   2  22          0.25          0.82         1.10 o                         
   3   2  22         97.67         93.57         2.72 o                         
   4   2  22        144.94        152.33         3.66 o                         
   5   2  22          0.06         -0.04         1.71 o                         
   6   2  22          9.17         11.50         2.07 o                         
   7   2  22         75.41         63.67         3.08 o                         
   1   3  22         50.00         43.32         1.53 o                         
   2   3  22        669.06        667.94         8.41 o                         
   3   3  22        126.77        136.19         3.75 o                         
   4   3  22         48.90         50.80         2.62 o                         
   5   3  22         51.53         57.55         6.57 o                         
   6   3  22         21.94         19.02         2.26 o                         
   7   3  22         11.00          6.43         1.57 o                         
   0   4  22          0.30          2.46         1.34 o                         
   1   4  22        242.26        230.52         3.82 o                         
   2   4  22        128.24        124.13         3.34 o                         
   3   4  22        140.82        134.43         3.96 o                         
   4   4  22        119.78        130.95         4.09 o                         
   5   4  22          9.16         11.95         2.12 o                         
   6   4  22          5.47         15.30         6.09 o                         
   1   5  22        164.06        185.76         4.41 o                         
   2   5  22         45.44         43.50         2.75 o                         
   3   5  22          1.48         -0.49         1.99 o                         
   4   5  22         85.45         83.69         5.26 o                         
   5   5  22        158.44        161.61        10.49 o                         
   6   5  22        126.25        154.26         8.27 o                         
   0   6  22        442.35        450.37        13.75 o                         
   1   6  22         63.00         54.51         2.50 o                         
   2   6  22        244.08        247.26         5.56 o                         
   3   6  22          0.21         -3.57         3.57 o                         
   4   6  22         80.90         84.77        10.59 o                         
   5   6  22         14.04         14.33         3.33 o                         
   1   7  22          5.29          7.89         1.55 o                         
   2   7  22         29.27         24.23         2.45 o                         
   3   7  22          1.31          1.96         1.84 o                         
   1   1  23         70.87         90.45         4.61 o                         
   2   1  23        372.82        333.24         6.30 o                         
   3   1  23         14.23         13.84         1.25 o                         
   4   1  23        157.95        141.29         3.00 o                         
   5   1  23         50.15         46.63         2.60 o                         
   6   1  23        292.80        283.16         6.14 o                         
   7   1  23         60.02         54.42         2.99 o                         
   8   1  23         32.88         34.70         2.65 o                         
   0   2  23       1745.62       1782.15        22.16 o                         
   1   2  23         56.31         57.38         2.71 o                         
   2   2  23       2759.58       2898.72        22.70 o                         
   3   2  23        930.43        886.91        10.70 o                         
   4   2  23        681.96        668.70         8.27 o                         
   5   2  23         27.99         30.74         3.14 o                         
   6   2  23        159.92        158.21         4.51 o                         
   7   2  23        375.93        364.58         6.86 o                         
   1   3  23         70.44         58.71         1.92 o                         
   2   3  23         45.29         35.99         1.93 o                         
   3   3  23        302.56        302.87         5.75 o                         
   4   3  23        389.33        398.74         6.95 o                         
   5   3  23         43.20         48.41         3.27 o                         
   6   3  23       1402.15       1443.26        37.87 o                         
   7   3  23          0.56         -0.32         1.39 o                         
   0   4  23       1642.66       1668.01        24.54 o                         
   1   4  23        238.71        236.42         4.27 o                         
   2   4  23       1501.97       1545.46        13.12 o                         
   3   4  23        178.26        174.83         4.76 o                         
   4   4  23         13.65         11.25         1.87 o                         
   5   4  23         25.54         20.02         2.44 o                         
   6   4  23         79.51         90.68         4.89 o                         
   1   5  23          9.59         14.08         1.91 o                         
   2   5  23          0.22          0.59         1.81 o                         
   3   5  23          0.40          0.84         2.03 o                         
   4   5  23          4.91          2.64         3.11 o                         
   5   5  23         15.77         21.90         2.86 o                         
   6   5  23        193.36        196.62         9.01 o                         
   0   6  23         17.34         26.10         3.36 o                         
   1   6  23         19.27         19.56         2.51 o                         
   2   6  23          3.64         -0.23         2.98 o                         
   3   6  23          3.84          8.98         2.76 o                         
   4   6  23         38.59         46.06         3.58 o                         
   1   7  23          5.94          7.91         1.70 o                         
   2   7  23         65.24         64.86         3.87 o                         
   3   7  23         14.43         21.18         3.62 o                         
   0   0  24       5409.72       5631.09       120.36 o                         
   1   0  24        270.04        276.85        14.37 o                         
   2   0  24        139.04        156.58         6.23 o                         
   3   0  24         24.91         12.10         1.84 o                         
   4   0  24         90.73        106.78         4.36 o                         
   5   0  24        775.52        779.56        15.50 o                         
   6   0  24         64.55         77.29         5.70 o                         
   7   0  24          7.92          3.45         2.53 o                         
   8   0  24          0.16         -0.84         2.32 o                         
   1   1  24       6391.16       6764.21        59.43 o                         
   2   1  24       1053.05        951.16        11.72 o                         
   3   1  24        227.70        207.35         4.37 o                         
   4   1  24       1134.35       1120.49        10.84 o                         
   5   1  24       1401.06       1382.44        14.12 o                         
   6   1  24         34.22         31.59         2.63 o                         
   7   1  24          3.06          0.27         1.72 o                         
   0   2  24         64.09         55.77         2.66 o                         
   1   2  24        327.96        322.04         5.81 o                         
   2   2  24        731.81        750.75         9.34 o                         
   3   2  24         55.35         61.87         2.61 o                         
   4   2  24        243.97        225.24         4.61 o                         
   5   2  24        349.95        349.94         6.32 o                         
   6   2  24         23.92         24.92         2.71 o                         
   7   2  24          1.06         -1.59         1.59 o                         
   1   3  24          0.29          0.66         0.73 o                         
   2   3  24         83.33         87.43         3.44 o                         
   3   3  24         43.86         44.57         2.35 o                         
   4   3  24         60.69         65.20         3.25 o                         
   5   3  24         16.13         14.18         2.41 o                         
   6   3  24        199.46        201.40         5.43 o                         
   7   3  24          0.14         -1.43         1.43 o                         
   0   4  24        609.51        587.29        10.37 o                         
   1   4  24        102.01        107.00         2.88 o                         
   2   4  24          6.59          7.62         1.47 o                         
   3   4  24         53.44         54.72         3.00 o                         
   4   4  24         31.64         28.76         2.40 o                         
   5   4  24        136.50        135.31         4.53 o                         
   6   4  24        237.67        272.87         8.41 o                         
   1   5  24         18.54         24.69         1.99 o                         
   2   5  24        112.46        116.90         4.01 o                         
   3   5  24         30.28         24.37         2.51 o                         
   4   5  24        301.70        304.95        16.98 o                         
   5   5  24        429.34        453.13        16.14 o                         
   0   6  24       1215.72       1268.90        23.81 o                         
   1   6  24          2.62          0.98         1.77 o                         
   2   6  24         46.52         43.86         2.96 o                         
   3   6  24          1.00          2.27         2.91 o                         
   4   6  24         11.96          9.43         2.41 o                         
   1   7  24          0.78          0.06         1.44 o                         
   2   7  24          8.13         11.07         1.88 o                         
   1   1  25        862.38        880.28        12.46 o                         
   2   1  25        284.84        296.33         5.45 o                         
   3   1  25        129.01        122.00         3.39 o                         
   4   1  25        266.75        258.49         4.28 o                         
   5   1  25        205.41        202.62         4.84 o                         
   6   1  25        107.50        103.72         3.80 o                         
   7   1  25         73.20         71.71         3.73 o                         
   0   2  25       1986.13       1982.40        20.62 o                         
   1   2  25        565.99        560.16         9.68 o                         
   2   2  25        252.59        250.17         5.33 o                         
   3   2  25       1522.94       1490.11        15.35 o                         
   4   2  25         16.85         11.33         1.52 o                         
   5   2  25         10.84         14.85         1.87 o                         
   6   2  25         29.86         22.79         2.22 o                         
   7   2  25        118.14        124.46         3.78 o                         
   1   3  25        383.64        391.83         5.85 o                         
   2   3  25         32.43         32.66         2.00 o                         
   3   3  25        105.97        102.57         3.58 o                         
   4   3  25         63.71         68.26         3.43 o                         
   5   3  25        941.48        964.06        13.66 o                         
   6   3  25          1.19          2.65         1.88 o                         
   7   3  25        229.37        253.32         6.91 o                         
   0   4  25        190.14        185.56         5.91 o                         
   1   4  25          2.64          5.19         1.38 o                         
   2   4  25         38.29         39.74         2.23 o                         
   3   4  25         18.41         17.78         2.16 o                         
   4   4  25         60.45         59.49         2.97 o                         
   5   4  25         21.07         18.15         2.27 o                         
   6   4  25         11.30         15.90         4.12 o                         
   1   5  25          5.24          2.17         2.30 o                         
   2   5  25          9.42         11.62         2.42 o                         
   3   5  25         68.82         67.68         4.07 o                         
   4   5  25         22.75         24.86         3.56 o                         
   5   5  25        312.67        300.19        12.53 o                         
   0   6  25          1.67          3.03         2.45 o                         
   1   6  25          5.90          3.68         2.14 o                         
   2   6  25          1.08          0.31         1.90 o                         
   3   6  25         92.64        106.15         4.37 o                         
   4   6  25         18.44         13.34         2.42 o                         
   1   7  25         25.29         23.34         1.96 o                         
   2   7  25         58.32         52.54         2.80 o                         
   0   0  26        603.94        426.76        26.83 o                         
   1   0  26         13.94         12.91         2.41 o                         
   2   0  26       2610.91       2586.48        29.91 o                         
   3   0  26       1177.88       1116.35        23.94 o                         
   4   0  26          9.22         10.27         1.89 o                         
   5   0  26        248.72        253.89         9.05 o                         
   6   0  26       1219.23       1181.29        22.12 o                         
   7   0  26          3.82          2.88         3.66 o                         
   1   1  26        117.56        116.38         3.18 o                         
   2   1  26       2619.23       2588.20        21.28 o                         
   3   1  26        185.68        165.33         4.02 o                         
   4   1  26        674.34        678.64        11.75 o                         
   5   1  26        178.69        190.19         4.73 o                         
   6   1  26          3.16          2.36         1.90 o                         
   7   1  26        129.93        141.77         4.21 o                         
   0   2  26        559.20        533.59        11.57 o                         
   1   2  26          3.44          3.18         1.01 o                         
   2   2  26          0.30          2.18         1.14 o                         
   3   2  26        377.16        383.17         6.79 o                         
   4   2  26        283.63        268.99         6.62 o                         
   5   2  26          8.69          8.78         1.64 o                         
   6   2  26         70.83         72.36         3.15 o                         
   7   2  26         10.18         13.52         1.98 o                         
   1   3  26         56.84         49.54         2.16 o                         
   2   3  26         37.83         28.91         2.64 o                         
   3   3  26         58.32         52.88         2.76 o                         
   4   3  26         80.67         75.92         3.87 o                         
   5   3  26        439.62        414.44         8.35 o                         
   6   3  26         11.72         10.94         2.06 o                         
   7   3  26         10.13          8.46         2.68 o                         
   0   4  26        635.13        650.63        15.77 o                         
   1   4  26          0.51         -0.22         1.36 o                         
   2   4  26        251.90        244.37         5.01 o                         
   3   4  26          1.46          2.39         2.31 o                         
   4   4  26          3.77          2.98         2.04 o                         
   5   4  26         47.13         50.37         4.18 o                         
   6   4  26         10.41          8.58         4.16 o                         
   1   5  26        571.93        584.53        13.25 o                         
   2   5  26        549.22        544.02        10.81 o                         
   3   5  26          3.71          4.64         2.48 o                         
   4   5  26          6.22         12.86         3.03 o                         
   5   5  26         58.94         60.18         5.78 o                         
   0   6  26         16.38         23.05         3.68 o                         
   1   6  26         21.11         21.90         2.57 o                         
   2   6  26        101.39         99.10         3.85 o                         
   3   6  26         27.08         31.02         2.63 o                         
   4   6  26          7.73          6.72         3.07 o                         
   1   7  26         45.01         36.99         2.95 o                         
   2   7  26          0.04          1.68         2.39 o                         
   1   1  27        448.69        420.37         6.38 o                         
   2   1  27         71.06         78.78         2.89 o                         
   3   1  27          1.16          1.28         0.80 o                         
   4   1  27        222.48        203.19         3.88 o                         
   5   1  27        559.69        531.08         7.90 o                         
   6   1  27          3.06          2.10         1.80 o                         
   7   1  27        103.80        106.25         3.61 o                         
   0   2  27         67.20         53.04         3.28 o                         
   1   2  27       1860.49       1875.35        16.91 o                         
   2   2  27         53.65         51.19         2.49 o                         
   3   2  27       1679.55       1650.70        15.21 o                         
   4   2  27         31.30         30.98         2.12 o                         
   5   2  27        369.76        373.51         5.94 o                         
   6   2  27         13.63         10.36         1.81 o                         
   7   2  27         40.36         41.52         2.63 o                         
   1   3  27        825.94        869.89        10.18 o                         
   2   3  27        302.19        315.38         6.17 o                         
   3   3  27        243.56        244.57         5.51 o                         
   4   3  27         19.77         22.46         2.24 o                         
   5   3  27        437.77        472.42         8.83 o                         
   6   3  27         23.36         19.38         2.12 o                         
   0   4  27         66.15         70.32         3.94 o                         
   1   4  27        266.81        245.32         5.56 o                         
   2   4  27         11.59         11.51         1.85 o                         
   3   4  27        304.36        289.17         7.27 o                         
   4   4  27         29.51         30.68         3.06 o                         
   5   4  27        137.09        142.68         6.78 o                         
   6   4  27         35.96         27.10         6.91 o                         
   1   5  27         60.89         56.19         3.62 o                         
   2   5  27          7.96          8.42         2.37 o                         
   3   5  27          0.22          1.44         2.41 o                         
   4   5  27          3.41          0.75         2.51 o                         
   5   5  27         10.11         12.07         3.75 o                         
   0   6  27        131.36        131.51         5.10 o                         
   1   6  27        120.83        129.42         4.44 o                         
   2   6  27         40.46         39.41         2.61 o                         
   3   6  27         15.35         21.02         2.28 o                         
   4   6  27         47.91         36.68         4.23 o                         
   1   7  27         91.23         99.25         4.44 o                         
   0   0  28       7776.44       7336.79       154.20 o                         
   1   0  28         11.42          9.24         2.75 o                         
   2   0  28        563.98        636.50        12.25 o                         
   3   0  28       1319.58       1300.82        19.56 o                         
   4   0  28       2475.25       2479.96        25.58 o                         
   5   0  28         31.95         29.47         3.32 o                         
   6   0  28        405.52        397.56        11.37 o                         
   7   0  28         62.81         69.16         7.33 o                         
   1   1  28        218.82        239.39         4.75 o                         
   2   1  28        559.73        521.07         7.13 o                         
   3   1  28         71.32         65.75         2.39 o                         
   4   1  28        382.28        341.77         5.30 o                         
   5   1  28         73.86         62.39         2.94 o                         
   6   1  28         26.60         21.43         2.17 o                         
   7   1  28          1.86          2.57         1.96 o                         
   0   2  28        995.15       1000.71        15.92 o                         
   1   2  28         80.47         82.74         2.90 o                         
   2   2  28        291.98        272.24         5.79 o                         
   3   2  28        157.57        154.60         3.93 o                         
   4   2  28         73.28         63.80         3.42 o                         
   5   2  28        126.10        119.36         4.03 o                         
   6   2  28        170.29        150.96         4.12 o                         
   7   2  28          5.25          9.29         1.63 o                         
   1   3  28         83.95         83.02         3.31 o                         
   2   3  28        431.20        435.93         7.43 o                         
   3   3  28        188.72        178.12         5.05 o                         
   4   3  28         27.66         30.53         2.49 o                         
   5   3  28         65.72         65.79         3.70 o                         
   6   3  28          1.50          1.22         1.57 o                         
   0   4  28        202.52        193.95         6.33 o                         
   1   4  28        181.95        177.42         5.79 o                         
   2   4  28        111.57        114.59         3.72 o                         
   3   4  28         14.01         13.61         2.62 o                         
   4   4  28          2.78          4.97         1.70 o                         
   5   4  28         35.91         33.93         2.88 o                         
   6   4  28         34.34         47.30         4.75 o                         
   1   5  28         68.90         66.40         3.76 o                         
   2   5  28         28.16         31.26         3.27 o                         
   3   5  28         92.36         90.27         5.49 o                         
   4   5  28         47.92         55.71         4.08 o                         
   5   5  28          1.65          6.72         2.87 o                         
   0   6  28          0.96         16.37         5.80 o                         
   1   6  28         44.84         45.39         2.81 o                         
   2   6  28         50.79         56.31         2.89 o                         
   3   6  28         13.18          9.60         3.45 o                         
   4   6  28         17.19          8.81         2.94 o                         
   1   7  28         10.97         10.03         2.09 o                         
   1   1  29        527.23        514.97         8.29 o                         
   2   1  29        348.34        327.89         5.54 o                         
   3   1  29        231.37        225.58         4.46 o                         
   4   1  29         85.35         74.45         2.59 o                         
   5   1  29        129.96        122.00         3.77 o                         
   6   1  29        103.34        109.09         3.66 o                         
   7   1  29         99.51         95.76         3.84 o                         
   0   2  29       2862.74       2797.19        50.41 o                         
   1   2  29        135.46        117.59         3.54 o                         
   2   2  29        110.76        105.46         3.24 o                         
   3   2  29        765.22        735.52         9.17 o                         
   4   2  29        294.19        289.76         5.28 o                         
   5   2  29        312.10        340.04         5.56 o                         
   6   2  29         75.70         81.71         3.10 o                         
   7   2  29        114.73        108.42         7.49 o                         
   1   3  29        999.16       1050.57        20.06 o                         
   2   3  29          8.02         15.93         1.98 o                         
   3   3  29        176.20        190.49         6.69 o                         
   4   3  29        521.84        523.73         7.86 o                         
   5   3  29        247.70        234.78         5.20 o                         
   6   3  29         28.12         34.84         2.30 o                         
   0   4  29       1289.35       1341.02        19.48 o                         
   1   4  29         13.26         14.45         2.12 o                         
   2   4  29          2.31          8.28         2.14 o                         
   3   4  29         79.84         76.95         4.10 o                         
   4   4  29         34.27         27.82         2.57 o                         
   5   4  29          9.35         20.87         2.59 o                         
   6   4  29         88.58         87.49         5.94 o                         
   1   5  29         49.24         51.36         3.43 o                         
   2   5  29         38.20         42.26         2.58 o                         
   3   5  29          0.04         -0.53         2.59 o                         
   4   5  29         13.29         12.68         2.68 o                         
   5   5  29          7.27          6.07         2.81 o                         
   0   6  29        216.83        215.19        11.04 o                         
   1   6  29         88.10        100.00         3.74 o                         
   2   6  29          0.09          4.44         1.55 o                         
   3   6  29          8.82          7.24         2.94 o                         
   0   0  30        837.50        878.47        20.45 o                         
   1   0  30         57.49         57.12         4.46 o                         
   2   0  30        624.46        618.45        12.49 o                         
   3   0  30       1600.61       1699.86        25.05 o                         
   4   0  30        416.40        417.74        11.34 o                         
   5   0  30        203.74        222.33         5.98 o                         
   6   0  30          1.36         -0.79         2.68 o                         
   7   0  30         37.26         38.83         3.03 o                         
   1   1  30        220.46        197.88         4.09 o                         
   2   1  30       1142.57       1096.94        11.34 o                         
   3   1  30         18.30         24.91         1.75 o                         
   4   1  30        951.59        948.50         9.59 o                         
   5   1  30         10.06         12.79         1.91 o                         
   6   1  30          7.42          7.77         1.50 o                         
   7   1  30        372.31        395.13        11.92 o                         
   0   2  30         64.47         66.52         3.84 o                         
   1   2  30         30.24         32.94         1.99 o                         
   2   2  30         38.06         42.19         2.23 o                         
   3   2  30        207.53        228.06         4.88 o                         
   4   2  30        214.53        195.67         4.78 o                         
   5   2  30         59.05         58.80         2.50 o                         
   6   2  30         76.95         78.70         2.94 o                         
   7   2  30         15.05         21.20         2.94 o                         
   1   3  30        132.63        133.18         4.22 o                         
   2   3  30        150.69        142.43         3.91 o                         
   3   3  30        164.87        146.75         4.57 o                         
   4   3  30          2.47          2.63         1.90 o                         
   5   3  30          7.50          7.91         1.54 o                         
   6   3  30         62.64         66.48         2.77 o                         
   0   4  30        286.88        308.36         8.20 o                         
   1   4  30        362.11        361.03         6.92 o                         
   2   4  30         13.47         14.69         2.22 o                         
   3   4  30        356.72        367.80        10.05 o                         
   4   4  30        195.83        182.55         5.15 o                         
   5   4  30          7.65          8.31         1.85 o                         
   6   4  30         54.42         52.46         4.55 o                         
   1   5  30        123.12        121.13         4.06 o                         
   2   5  30          2.24          1.86         2.03 o                         
   3   5  30         34.24         35.49         3.65 o                         
   4   5  30         25.54         23.74         4.16 o                         
   5   5  30         42.45         37.00         3.94 o                         
   0   6  30         19.23         19.66         4.49 o                         
   1   6  30          0.06          3.04         2.05 o                         
   2   6  30          0.96          3.43         1.46 o                         
   3   6  30         36.45         27.48         2.77 o                         
   1   1  31        179.11        188.62         4.04 o                         
   2   1  31       1421.41       1344.13        13.02 o                         
   3   1  31        486.52        486.14         7.23 o                         
   4   1  31        293.70        285.35         4.85 o                         
   5   1  31        162.81        144.44         4.00 o                         
   6   1  31         14.44         14.74         1.59 o                         
   7   1  31          0.30         -1.37         1.37 o                         
   0   2  31        727.53        727.56        13.94 o                         
   1   2  31        368.47        353.88         6.35 o                         
   2   2  31        686.42        656.35         8.77 o                         
   3   2  31        254.10        237.01         5.16 o                         
   4   2  31         14.06         12.00         1.97 o                         
   5   2  31          0.30          1.81         1.43 o                         
   6   2  31        170.26        172.80         4.06 o                         
   1   3  31         20.62         22.39         1.96 o                         
   2   3  31       2024.16       2104.23        18.66 o                         
   3   3  31         65.36         65.27         3.39 o                         
   4   3  31        544.03        589.12         8.62 o                         
   5   3  31        123.17        124.74         4.28 o                         
   6   3  31         11.03         17.14         2.08 o                         
   0   4  31        442.14        443.46        12.41 o                         
   1   4  31          8.23          6.61         2.11 o                         
   2   4  31        187.07        194.18         6.13 o                         
   3   4  31         22.29         23.31         3.40 o                         
   4   4  31         10.99          7.29         1.93 o                         
   5   4  31         20.73         10.74         4.97 o                         
   1   5  31         22.72         19.41         1.91 o                         
   2   5  31        100.70         96.17         3.72 o                         
   3   5  31          0.01         -2.02         2.02 o                         
   4   5  31         80.10         67.21         3.91 o                         
   0   6  31         96.45         85.93         7.75 o                         
   1   6  31         27.73         33.45         3.36 o                         
   2   6  31          0.93          1.51         1.56 o                         
   3   6  31          4.20          0.23         2.23 o                         
   0   0  32       2890.13       2764.84        73.08 o                         
   1   0  32       2097.00       2196.22        27.67 o                         
   2   0  32        102.10        121.22         5.49 o                         
   3   0  32        897.93        888.05        20.70 o                         
   4   0  32         17.39         25.21         2.90 o                         
   5   0  32         19.98         14.74         2.17 o                         
   6   0  32        152.73        144.39         6.28 o                         
   7   0  32        136.55        151.59         9.61 o                         
   1   1  32         22.00         24.04         1.54 o                         
   2   1  32         68.12         63.57         2.64 o                         
   3   1  32        206.62        203.28         4.50 o                         
   4   1  32        477.12        410.54         5.86 o                         
   5   1  32       1023.68       1007.34        11.19 o                         
   6   1  32         73.80         79.87         2.64 o                         
   7   1  32        249.15        256.82         6.77 o                         
   0   2  32        526.78        545.12        11.55 o                         
   1   2  32         87.01         82.28         3.14 o                         
   2   2  32          1.65         -0.07         1.43 o                         
   3   2  32         13.71         14.32         1.99 o                         
   4   2  32         86.04         86.12         3.33 o                         
   5   2  32        139.00        151.78         3.93 o                         
   6   2  32          1.26          2.07         1.32 o                         
   1   3  32          9.36          4.44         1.54 o                         
   2   3  32        101.07         91.79         3.75 o                         
   3   3  32          5.53          5.02         1.98 o                         
   4   3  32        146.59        144.31         3.95 o                         
   5   3  32          0.13          1.44         1.54 o                         
   6   3  32         19.97         27.26         2.23 o                         
   0   4  32          4.68          6.56         3.19 o                         
   1   4  32        413.31        412.32        12.11 o                         
   2   4  32          8.44          6.11         2.06 o                         
   3   4  32        262.13        253.97         7.00 o                         
   4   4  32          3.25          3.88         2.46 o                         
   5   4  32          9.54          8.52         4.46 o                         
   1   5  32         22.49         22.72         2.14 o                         
   2   5  32         97.55         97.13         5.06 o                         
   3   5  32        276.50        278.41         8.26 o                         
   4   5  32          8.85          3.10         1.77 o                         
   0   6  32        183.90        196.92         6.85 o                         
   1   6  32        162.11        168.10         6.16 o                         
   2   6  32          4.07          1.92         1.38 o                         
   1   1  33          6.53          7.31         1.12 o                         
   2   1  33        195.64        183.26         4.34 o                         
   3   1  33        932.69        881.14        10.45 o                         
   4   1  33        231.46        242.86         4.44 o                         
   5   1  33          0.29         -0.54         1.53 o                         
   6   1  33          2.64          1.37         1.22 o                         
   0   2  33        105.45        110.82         5.22 o                         
   1   2  33        888.28        938.30        14.06 o                         
   2   2  33        523.84        524.51         7.82 o                         
   3   2  33         16.24         20.13         2.18 o                         
   4   2  33         47.04         55.99         2.81 o                         
   5   2  33          9.18         10.64         1.69 o                         
   6   2  33        156.10        151.12         3.59 o                         
   1   3  33         36.98         41.98         2.71 o                         
   2   3  33       1019.40       1079.72        13.22 o                         
   3   3  33        371.52        338.06         7.68 o                         
   4   3  33         47.94         58.37         3.07 o                         
   5   3  33         29.93         27.10         1.97 o                         
   6   3  33          0.06          3.95         1.70 o                         
   0   4  33         64.23         64.63         5.63 o                         
   1   4  33        951.13       1003.31        13.87 o                         
   2   4  33         82.52         75.73         3.34 o                         
   3   4  33         26.45         30.21         2.74 o                         
   4   4  33         31.01         26.33         2.24 o                         
   5   4  33         17.37         18.40         4.15 o                         
   1   5  33          6.89          9.04         1.76 o                         
   2   5  33         11.30         16.21         2.21 o                         
   3   5  33        130.96        111.89         7.18 o                         
   4   5  33          0.12         -2.84         2.84 o                         
   0   6  33          3.85          4.89         2.19 o                         
   1   6  33         36.38         36.60         3.13 o                         
   2   6  33          1.26          4.49         2.68 o                         
   0   0  34       4470.27       4449.80        50.39 o                         
   1   0  34       2381.71       2414.88        26.17 o                         
   2   0  34        400.97        362.94         9.74 o                         
   3   0  34       3417.01       3285.30        37.81 o                         
   4   0  34        212.20        207.40         5.21 o                         
   5   0  34        270.34        289.87         6.47 o                         
   6   0  34         27.82         48.71         5.96 o                         
   1   1  34        749.35        779.08         9.22 o                         
   2   1  34         70.19         61.50         2.77 o                         
   3   1  34        451.84        396.16         6.67 o                         
   4   1  34        755.10        675.66         9.37 o                         
   5   1  34         28.59         25.01         2.05 o                         
   6   1  34         12.51         15.09         1.43 o                         
   0   2  34       3367.87       3215.63        84.68 o                         
   1   2  34        994.03        952.61        11.06 o                         
   2   2  34         60.72         52.22         2.89 o                         
   3   2  34        693.39        682.51         9.02 o                         
   4   2  34          3.01          0.74         1.72 o                         
   5   2  34          1.71          3.56         1.43 o                         
   6   2  34         22.76         19.37         1.77 o                         
   1   3  34        156.39        159.72         4.23 o                         
   2   3  34         78.13         75.76         4.27 o                         
   3   3  34          8.02         10.27         2.52 o                         
   4   3  34          2.53         -1.10         1.45 o                         
   5   3  34         30.38         31.43         1.95 o                         
   0   4  34         43.28         42.98         4.42 o                         
   1   4  34         16.80         18.57         2.27 o                         
   2   4  34         75.31         73.61         3.54 o                         
   3   4  34         93.81        106.12         4.14 o                         
   4   4  34         77.54         75.74         3.88 o                         
   5   4  34         16.76         16.77         2.26 o                         
   1   5  34        120.00        118.88         8.61 o                         
   2   5  34          3.95          8.05         2.63 o                         
   3   5  34         26.22         24.17         2.28 o                         
   0   6  34        145.51        148.03        13.90 o                         
   1   6  34         14.70         15.13         2.29 o                         
   2   6  34          4.33          1.74         2.62 o                         
   1   1  35         74.81         69.02         2.53 o                         
   2   1  35        624.13        606.61         8.57 o                         
   3   1  35         57.21         51.34         2.71 o                         
   4   1  35          0.82         -1.43         1.43 o                         
   5   1  35          6.14          4.89         1.39 o                         
   6   1  35         51.21         46.36         1.87 o                         
   0   2  35        125.88        134.97         6.15 o                         
   1   2  35        166.49        167.57         4.55 o                         
   2   2  35         61.54         54.32         2.74 o                         
   3   2  35        375.56        358.82         6.28 o                         
   4   2  35        149.76        143.09         3.93 o                         
   5   2  35          1.72          2.68         1.56 o                         
   6   2  35         17.03         17.98         2.39 o                         
   1   3  35          4.27         16.39         2.17 o                         
   2   3  35          4.12          9.75         2.07 o                         
   3   3  35          3.53          2.64         2.23 o                         
   4   3  35         20.50         29.89         2.08 o                         
   5   3  35          1.37          1.05         1.25 o                         
   0   4  35       1031.99       1098.96        28.36 o                         
   1   4  35         22.15         24.00         2.51 o                         
   2   4  35         12.62         15.09         2.42 o                         
   3   4  35        101.37         89.53         3.74 o                         
   4   4  35          0.38         -1.44         1.48 o                         
   5   4  35          0.31         -2.07         2.49 o                         
   1   5  35         56.67         56.38         3.46 o                         
   2   5  35          0.20         -0.26         1.59 o                         
   3   5  35          0.26          0.87         1.92 o                         
   0   6  35        300.68        326.51        11.36 o                         
   1   6  35          0.00         -1.82         1.82 o                         
   0   0  36         40.36         62.28         5.20 o                         
   1   0  36       1029.40       1069.73        13.23 o                         
   2   0  36          0.18          2.30         3.01 o                         
   3   0  36        502.85        462.50         8.88 o                         
   4   0  36        675.02        734.86        10.05 o                         
   5   0  36        130.01        136.13         4.26 o                         
   6   0  36         53.18         49.31         3.45 o                         
   1   1  36       1247.80       1246.87        11.15 o                         
   2   1  36        410.02        387.89         7.24 o                         
   3   1  36        135.12        100.62         3.19 o                         
   4   1  36         13.97         10.36         1.67 o                         
   5   1  36        414.53        405.46         5.62 o                         
   6   1  36          3.74          2.68         1.39 o                         
   0   2  36        275.55        282.91         9.41 o                         
   1   2  36        304.19        303.12         6.19 o                         
   2   2  36         41.10         40.70         2.51 o                         
   3   2  36         22.31         17.43         2.04 o                         
   4   2  36          4.36          5.69         1.70 o                         
   5   2  36          6.74          3.02         1.34 o                         
   6   2  36         60.09         64.87         7.33 o                         
   1   3  36        347.24        343.25         6.08 o                         
   2   3  36        248.54        241.74         5.64 o                         
   3   3  36         85.54         75.03         3.81 o                         
   4   3  36          1.96          2.37         1.52 o                         
   5   3  36          4.57          3.19         1.26 o                         
   0   4  36        117.64        114.46         5.99 o                         
   1   4  36         37.69         39.60         2.57 o                         
   2   4  36         19.93         15.96         2.92 o                         
   3   4  36        142.20        154.17         4.59 o                         
   4   4  36         39.94         33.29         2.28 o                         
   1   5  36          5.13          8.39         2.04 o                         
   2   5  36        149.07        144.05         5.97 o                         
   3   5  36          2.68          1.72         1.75 o                         
   0   6  36         27.15         27.57         3.42 o                         
   1   6  36         44.56         36.94         3.87 o                         
   1   1  37          7.25          7.05         1.49 o                         
   2   1  37         23.45         23.29         2.14 o                         
   3   1  37        116.30         94.93         3.08 o                         
   4   1  37         19.75         28.52         1.81 o                         
   5   1  37        181.23        181.71         3.57 o                         
   6   1  37         14.17         11.34         1.97 o                         
   0   2  37        329.06        287.82        15.29 o                         
   1   2  37        888.13        852.42        11.07 o                         
   2   2  37        233.42        218.26         5.52 o                         
   3   2  37        424.43        404.08         6.58 o                         
   4   2  37         13.87          9.19         1.72 o                         
   5   2  37         31.31         28.86         2.86 o                         
   1   3  37        472.08        485.00         7.36 o                         
   2   3  37        421.95        429.85         7.51 o                         
   3   3  37        140.78        119.54         4.46 o                         
   4   3  37         55.94         46.37         2.61 o                         
   5   3  37        173.57        161.90         4.60 o                         
   0   4  37        507.41        542.12        25.54 o                         
   1   4  37        560.44        574.75         8.38 o                         
   2   4  37          0.19          0.42         1.84 o                         
   3   4  37         69.75         65.24         3.10 o                         
   4   4  37          0.74          1.60         1.36 o                         
   1   5  37        158.31        140.09         4.69 o                         
   2   5  37         11.15         10.61         2.18 o                         
   3   5  37         72.78         67.28         5.07 o                         
   0   0  38       2106.11       2162.79        28.86 o                         
   1   0  38       1170.23       1178.72        29.14 o                         
   2   0  38         51.22         40.39         4.00 o                         
   3   0  38        151.89        154.88         5.60 o                         
   4   0  38         35.65         29.10         2.24 o                         
   5   0  38        105.78         96.58         3.47 o                         
   6   0  38         63.92         77.97         5.52 o                         
   1   1  38         87.66         72.52         2.55 o                         
   2   1  38       1030.21       1040.38        11.56 o                         
   3   1  38         10.03          9.40         1.81 o                         
   4   1  38          1.01          3.37         1.26 o                         
   5   1  38         61.87         51.48         1.97 o                         
   6   1  38         51.29         52.61         4.28 o                         
   0   2  38       1408.66       1345.80        19.33 o                         
   1   2  38          1.91          1.35         1.64 o                         
   2   2  38         71.92         70.60         3.40 o                         
   3   2  38          1.33          0.03         1.59 o                         
   4   2  38         11.77         10.36         1.57 o                         
   5   2  38          0.65          1.23         1.17 o                         
   1   3  38        140.12        143.41         3.58 o                         
   2   3  38          1.39          1.50         1.70 o                         
   3   3  38         20.48         19.97         2.41 o                         
   4   3  38         59.70         49.04         2.46 o                         
   5   3  38          1.74          1.79         1.73 o                         
   0   4  38        590.00        613.91        14.36 o                         
   1   4  38         86.47         86.93         3.20 o                         
   2   4  38         89.47         92.17         3.65 o                         
   3   4  38          5.58          7.45         1.54 o                         
   4   4  38         22.19         22.92         2.43 o                         
   1   5  38         49.78         45.87         2.83 o                         
   2   5  38         80.51         75.74         5.55 o                         
   1   1  39        235.75        216.30         4.48 o                         
   2   1  39         35.72         35.45         2.41 o                         
   3   1  39         25.36         27.47         2.02 o                         
   4   1  39          0.54          1.79         1.28 o                         
   5   1  39         24.90         22.23         1.60 o                         
   0   2  39         27.09         25.13         3.06 o                         
   1   2  39        784.42        784.33        11.35 o                         
   2   2  39         11.57         10.84         2.17 o                         
   3   2  39        748.96        747.01         9.12 o                         
   4   2  39          0.60          0.60         1.30 o                         
   5   2  39          8.82          8.69         1.17 o                         
   1   3  39          1.75          1.05         1.46 o                         
   2   3  39          0.03          0.72         1.66 o                         
   3   3  39         47.51         41.05         2.74 o                         
   4   3  39          2.02          0.91         1.38 o                         
   5   3  39         81.77         73.22         5.20 o                         
   0   4  39        126.39        123.40         4.85 o                         
   1   4  39        180.15        164.70         4.88 o                         
   2   4  39         32.83         26.54         2.76 o                         
   3   4  39        134.41        141.67         5.90 o                         
   4   4  39          1.16         -0.65         2.32 o                         
   1   5  39          6.64          7.15         1.48 o                         
   2   5  39          4.87          7.85         2.78 o                         
   0   0  40         17.64         10.35         2.47 o                         
   1   0  40        425.72        411.26         9.48 o                         
   2   0  40         13.97          9.60         3.02 o                         
   3   0  40          4.53          1.32         1.92 o                         
   4   0  40        106.74        114.78         3.51 o                         
   5   0  40         41.15         50.69         2.53 o                         
   1   1  40        118.48        107.29         3.24 o                         
   2   1  40         86.55         90.05         2.96 o                         
   3   1  40         33.00         27.64         1.97 o                         
   4   1  40         43.12         54.61         2.05 o                         
   5   1  40         17.08         13.27         1.34 o                         
   0   2  40         40.71         32.59         3.13 o                         
   1   2  40         12.54         10.80         2.28 o                         
   2   2  40         37.34         33.43         2.54 o                         
   3   2  40          3.62          7.50         1.98 o                         
   4   2  40          0.64         -0.54         1.24 o                         
   5   2  40         21.01         15.03         1.97 o                         
   1   3  40         46.03         47.94         2.21 o                         
   2   3  40         44.62         47.53         3.39 o                         
   3   3  40         35.45         33.60         2.53 o                         
   4   3  40         76.72         76.28         2.67 o                         
   0   4  40          1.28          2.36         2.82 o                         
   1   4  40         28.56         29.30         2.30 o                         
   2   4  40          1.46          2.05         1.58 o                         
   3   4  40          1.53          1.26         1.23 o                         
   1   5  40        140.89        144.32         6.35 o                         
   2   5  40         97.68        102.28         9.49 o                         
   1   1  41         14.88         17.05         1.77 o                         
   2   1  41          6.14          2.73         1.48 o                         
   3   1  41         13.58         10.09         1.44 o                         
   4   1  41          0.40          1.55         1.11 o                         
   5   1  41         81.66         85.40         2.34 o                         
   0   2  41        260.44        260.44         9.00 o                         
   1   2  41        228.85        247.20         5.71 o                         
   2   2  41         16.38         10.94         2.10 o                         
   3   2  41        323.34        339.35         5.10 o                         
   4   2  41         25.74         31.33         2.18 o                         
   5   2  41         17.44         18.37         3.08 o                         
   1   3  41        169.70        203.44         3.99 o                         
   2   3  41         66.14         67.95         2.88 o                         
   3   3  41         15.31         14.86         1.70 o                         
   4   3  41         32.81         21.84         2.02 o                         
   0   4  41          2.03          2.59         1.58 o                         
   1   4  41         35.76         29.69         3.29 o                         
   2   4  41         60.66         48.99         2.93 o                         
   3   4  41         34.35         31.28         1.94 o                         
   1   5  41          7.07          9.27         2.45 o                         
   0   0  42        175.31        185.99         7.38 o                         
   1   0  42        533.85        499.04         9.02 o                         
   2   0  42         90.91        101.84         3.55 o                         
   3   0  42        168.94        170.26         5.52 o                         
   4   0  42         15.23         19.82         2.01 o                         
   5   0  42         31.41         37.66         2.98 o                         
   1   1  42         36.13         38.08         2.18 o                         
   2   1  42        356.16        346.95         5.47 o                         
   3   1  42         21.21          7.56         1.78 o                         
   4   1  42         25.34         23.46         1.57 o                         
   5   1  42         48.43         38.98         1.97 o                         
   0   2  42          7.45          5.32         2.30 o                         
   1   2  42        284.27        259.06         4.72 o                         
   2   2  42          2.37          1.03         1.73 o                         
   3   2  42         92.14         94.74         2.94 o                         
   4   2  42          0.34          1.81         1.05 o                         
   1   3  42         34.43         31.24         1.72 o                         
   2   3  42         52.93         57.42         2.60 o                         
   3   3  42          3.19          2.94         1.34 o                         
   4   3  42          5.10          6.20         1.27 o                         
   0   4  42        111.56        106.33         3.48 o                         
   1   4  42         26.59         29.09         2.22 o                         
   2   4  42         13.58         16.61         1.92 o                         
   3   4  42          0.15         -0.16         4.33 o                         
   1   1  43         62.08         64.69         2.53 o                         
   2   1  43        212.01        201.68         4.04 o                         
   3   1  43          6.70          3.74         1.20 o                         
   4   1  43          5.55          4.08         1.06 o                         
   0   2  43         28.31         27.71         2.51 o                         
   1   2  43        166.38        171.51         3.50 o                         
   2   2  43          2.78          7.00         1.63 o                         
   3   2  43        186.23        201.00         4.85 o                         
   4   2  43          0.40          2.10         1.35 o                         
   1   3  43         47.62         55.16         2.18 o                         
   2   3  43        109.80        123.86         4.27 o                         
   3   3  43         24.43         24.11         1.68 o                         
   0   4  43        411.69        409.96         9.09 o                         
   1   4  43          4.19         10.15         1.62 o                         
   2   4  43         58.82         68.14         5.03 o                         
   0   0  44          0.90          0.54         2.73 o                         
   1   0  44         50.63         55.23         3.64 o                         
   2   0  44          9.28         10.98         1.96 o                         
   3   0  44        458.23        500.40         7.19 o                         
   4   0  44         23.83         26.99         2.45 o                         
   1   1  44        105.91         93.59         2.70 o                         
   2   1  44         97.36         99.08         2.66 o                         
   3   1  44          0.68          2.02         1.10 o                         
   4   1  44         92.10         87.64         2.24 o                         
   0   2  44        121.26        125.41         3.80 o                         
   1   2  44          4.83          2.96         1.16 o                         
   2   2  44          1.34         -0.23         1.29 o                         
   3   2  44         14.79         18.02         1.42 o                         
   4   2  44         10.32          8.01         1.18 o                         
   1   3  44          2.50          3.47         1.05 o                         
   2   3  44          4.54          4.90         1.41 o                         
   3   3  44         11.19         12.96         1.27 o                         
   0   4  44         11.25         18.30         1.93 o                         
   1   4  44         65.83         64.88         2.34 o                         
   2   4  44         33.18         31.09         3.58 o                         
   1   1  45          3.06          3.79         1.23 o                         
   2   1  45          8.02         10.07         1.27 o                         
   3   1  45          0.96          1.85         1.30 o                         
   4   1  45         15.05         12.63         1.28 o                         
   0   2  45         15.07         17.07         2.52 o                         
   1   2  45         41.17         45.38         1.68 o                         
   2   2  45         21.26         19.37         1.63 o                         
   3   2  45         53.82         62.59         2.23 o                         
   1   3  45          2.58          1.57         1.05 o                         
   2   3  45         45.62         50.08         1.97 o                         
   3   3  45          6.56          4.51         1.58 o                         
   0   4  45         40.73         34.90         4.00 o                         
   1   4  45          1.50         -0.77         1.69 o                         
   0   0  46        338.50        327.64        14.01 o                         
   1   0  46        182.57        191.28         5.00 o                         
   2   0  46        276.18        338.38         6.49 o                         
   3   0  46        170.44        165.81         6.38 o                         
   4   0  46         77.45         99.38         5.94 o                         
   1   1  46        167.31        171.41         3.55 o                         
   2   1  46          2.15          2.80         1.05 o                         
   3   1  46          2.94          3.80         0.86 o                         
   0   2  46          0.03          0.98         1.40 o                         
   1   2  46          0.04          0.38         1.02 o                         
   2   2  46         23.87         26.05         2.36 o                         
   3   2  46          7.12          2.71         1.03 o                         
   1   3  46         10.68          9.10         1.19 o                         
   2   3  46         18.23         19.39         1.84 o                         
   1   1  47          2.56          1.18         1.20 o                         
   2   1  47        117.10        120.63         2.62 o                         
   3   1  47          0.40         -1.09         1.09 o                         
   0   2  47        126.11        123.99         3.32 o                         
   1   2  47          4.65          2.22         0.96 o                         
   2   2  47        269.90        310.98         4.91 o                         
   3   2  47          0.01          0.53         1.70 o                         
   1   3  47          7.75         11.06         1.29 o                         
   2   3  47         67.04         75.97         5.23 o                         
   0   0  48         40.25         36.45         4.91 o                         
   1   0  48        344.18        420.81         8.28 o                         
   2   0  48          7.48         10.67         1.38 o                         
   3   0  48        180.63        208.96         6.20 o                         
   1   1  48         79.71         94.42         2.34 o                         
   2   1  48          6.08         10.21         1.15 o                         
   3   1  48         17.74         20.74         1.67 o                         
   0   2  48          0.89          2.74         1.46 o                         
   1   2  48         57.28         54.84         1.74 o                         
   2   2  48         59.50         66.90         2.09 o                         
   1   1  49          0.21          0.16         0.92 o                         
   2   1  49         55.16         43.53         3.84 o                         
   0   2  49         17.60         23.44         2.05 o                         
   1   2  49         11.34         13.87         1.61 o                         
   0   0  50          5.10          4.52         3.07 o                         
   1   0  50        273.24        296.95         7.91 o                         
   2   0  50         26.73         32.97         5.62 o                         
   1   1  50         73.95         85.52         2.64 o                         
   2   1  50          1.50         -1.90         2.58 o                         
   0   2  50          2.66         -1.19         2.49 o                         
   1   1  51        123.13        117.68         6.52 o                         
                                                                                
