# Supplementary material for: Structural study of bioisosteric derivatives of 5-(1H-indol-3-yl)-benzotriazole and their ability to form chalcogen bonds
Source: Acta Crystallogr E Crystallogr Commun. 2022 Mar 22;78(Pt 4):418–24. doi: 10.1107/S2056989022002948 (PMC8983978; doi:10.1107/S2056989022002948)
Supplement: Supplementary file 4 [file e-78-00418-bOsup4.hkl]

data_bO                                                                         
_shelx_title ' nt0994_ak-33_manon_a.res in Pbca'                                
_shelx_refln_list_code          4                                               
_shelx_F_calc_maximum      248.18                                               
_exptl_crystal_F_000       976.00                                               
_reflns_d_resolution_high  0.8369                                               
                                                                                
loop_                                                                           
 _space_group_symop_operation_xyz                                               
 'x, y, z'                                                                      
 '-x+1/2, -y, z+1/2'                                                            
 '-x, y+1/2, -z+1/2'                                                            
 'x+1/2, -y+1/2, -z'                                                            
 '-x, -y, -z'                                                                   
 'x-1/2, y, -z-1/2'                                                             
 'x, -y-1/2, z-1/2'                                                             
 '-x-1/2, y-1/2, z'                                                             
                                                                                
_cell_length_a    12.0256                                                       
_cell_length_b     7.7396                                                       
_cell_length_c    23.8551                                                       
_cell_angle_alpha  90.000                                                       
_cell_angle_beta   90.000                                                       
_cell_angle_gamma  90.000                                                       
                                                                                
_shelx_F_squared_multiplier     1.000                                           
                                                                                
loop_                                                                           
 _refln_index_h                                                                 
 _refln_index_k                                                                 
 _refln_index_l                                                                 
 _refln_F_squared_calc                                                          
 _refln_F_squared_meas                                                          
 _refln_F_squared_sigma                                                         
 _refln_observed_status                                                         
   2   0   0      17326.71      21678.53       133.42 o                         
   4   0   0         19.68         80.64        12.58 o                         
   6   0   0       3032.23       4105.45       103.96 o                         
   8   0   0        766.47        830.73        30.38 o                         
  10   0   0        181.65        188.04        18.03 o                         
  12   0   0        251.48        300.32        22.97 o                         
   2   1   0        407.96        376.88        18.03 o                         
   4   1   0          0.02          2.41         5.28 o                         
   6   1   0        449.42        500.31        35.32 o                         
   8   1   0         13.03         13.35         3.94 o                         
  10   1   0        192.33        200.86        14.59 o                         
  12   1   0         37.84         29.92        11.14 o                         
  14   1   0         55.34         79.95        10.63 o                         
   0   2   0       4764.02       4668.77        77.19 o                         
   2   2   0       1265.74       1278.94        46.69 o                         
   4   2   0        808.30        824.18        37.33 o                         
   6   2   0        243.06        277.64        26.94 o                         
   8   2   0        203.19        222.28         9.53 o                         
  10   2   0          7.63         12.16         5.81 o                         
  12   2   0        190.31        187.57        12.61 o                         
  14   2   0         41.04         44.45         8.44 o                         
   2   3   0        973.26        853.18        46.00 o                         
   4   3   0       1486.04       1534.58        56.69 o                         
   6   3   0          9.85          7.79         3.28 o                         
   8   3   0        283.85        287.29         9.61 o                         
  10   3   0          1.30          6.19         6.08 o                         
  12   3   0         54.69         54.56        11.03 o                         
   0   4   0         30.80         37.85        13.61 o                         
   2   4   0       4320.81       4166.58        91.26 o                         
   4   4   0       3006.06       2993.82        36.47 o                         
   6   4   0          0.47          3.61         4.01 o                         
   8   4   0        184.18        148.21        11.81 o                         
  10   4   0          0.03        -11.89        11.89 o                         
  12   4   0          0.72         11.20         8.50 o                         
   2   5   0         70.43         65.98         4.58 o                         
   4   5   0        518.60        552.89        14.19 o                         
   6   5   0         10.58         79.04        11.12 o                         
   8   5   0         76.45         56.57        13.44 o                         
  10   5   0          8.16         -8.11        12.92 o                         
  12   5   0         89.97         60.94        10.28 o                         
   0   6   0        472.43        459.63        31.65 o                         
   2   6   0         13.33         21.17         4.36 o                         
   4   6   0        527.05        558.33        16.49 o                         
   6   6   0          4.46         -6.86         6.86 o                         
   8   6   0        103.06         78.86        14.93 o                         
  10   6   0         67.50         48.54         7.38 o                         
   2   7   0          9.40          7.42         8.48 o                         
   4   7   0          5.25          9.87         6.96 o                         
   6   7   0        107.20        126.33        12.73 o                         
   8   7   0        104.32        119.27        12.32 o                         
   0   8   0          0.04         -1.44        10.51 o                         
   2   8   0        269.10        288.28        21.39 o                         
   4   8   0        288.70        328.35        22.17 o                         
   6   8   0          1.11         -5.34         8.16 o                         
   2   9   0          0.44         16.43         7.47 o                         
   1   1   1       1527.90       1447.69        87.82 o                         
   2   1   1      24577.10      25015.11       438.02 o                         
   3   1   1       1144.02       1174.97        22.42 o                         
   4   1   1         30.37         40.26         5.82 o                         
   5   1   1        628.41        751.37        27.24 o                         
   6   1   1        152.07        209.29        18.09 o                         
   7   1   1        667.44        790.35        15.34 o                         
   8   1   1         15.73         17.96         2.51 o                         
   9   1   1          0.51          3.55         2.65 o                         
  10   1   1        271.16        317.67        11.41 o                         
  11   1   1        274.60        285.57        11.42 o                         
  12   1   1        168.10        176.50         9.30 o                         
  13   1   1         29.39         17.17         5.50 o                         
  14   1   1         12.01          8.12         3.96 o                         
   0   2   1        385.84        324.64        23.95 o                         
   1   2   1      12720.25      11789.55       169.60 o                         
   2   2   1      34817.45      34635.39       242.54 o                         
   3   2   1       1677.91       1560.87        32.94 o                         
   4   2   1        595.26        587.09        22.26 o                         
   5   2   1       1575.09       1652.02        40.30 o                         
   6   2   1        487.34        473.93        26.39 o                         
   7   2   1        472.12        538.39         9.30 o                         
   8   2   1         15.36         13.38         2.43 o                         
   9   2   1          0.40          2.38         2.46 o                         
  10   2   1         80.23         84.23         5.67 o                         
  11   2   1          4.05          1.89         4.11 o                         
  12   2   1          8.42          5.80         5.66 o                         
  13   2   1          1.08         -4.93         4.93 o                         
  14   2   1         30.45         28.84         6.75 o                         
   1   3   1         59.35         45.61         5.80 o                         
   2   3   1       4287.85       4016.86        55.21 o                         
   3   3   1        104.14         96.62        10.54 o                         
   4   3   1         38.86         46.50         8.68 o                         
   5   3   1          0.05         -2.67         3.11 o                         
   6   3   1        291.53        277.75         6.88 o                         
   7   3   1         50.98         50.77         3.49 o                         
   8   3   1         68.06         72.95         4.63 o                         
   9   3   1          0.54          4.99         3.19 o                         
  10   3   1        256.07        271.28         8.49 o                         
  11   3   1          7.45          6.69         4.87 o                         
  12   3   1          0.00          7.94         5.36 o                         
  13   3   1          5.11          2.41         7.58 o                         
   0   4   1        176.91        151.68        15.70 o                         
   1   4   1         93.83         71.95         7.78 o                         
   2   4   1       2629.16       2616.39        58.20 o                         
   3   4   1          3.87         -0.64         2.53 o                         
   4   4   1        271.66        318.16        11.00 o                         
   5   4   1          4.35          6.56         2.33 o                         
   6   4   1          0.01          1.41         2.19 o                         
   7   4   1         49.54         28.55         4.63 o                         
   8   4   1          2.28         16.69         6.78 o                         
   9   4   1         32.84         32.51         9.34 o                         
  10   4   1         63.66         37.92         8.94 o                         
  11   4   1         24.44         42.93         8.30 o                         
  12   4   1          0.68         11.63         6.38 o                         
   1   5   1          0.85         -0.45         1.56 o                         
   2   5   1        125.92        126.82         3.92 o                         
   3   5   1         55.23         52.88         2.83 o                         
   4   5   1        226.24        239.46         6.30 o                         
   5   5   1        104.91         95.13         5.19 o                         
   6   5   1        983.51        979.63        17.67 o                         
   7   5   1          3.96         28.95        11.66 o                         
   8   5   1          0.58         21.65        11.28 o                         
   9   5   1         48.92         61.55        10.61 o                         
  10   5   1         12.49         11.98         5.60 o                         
  11   5   1          0.74          5.86         4.36 o                         
  12   5   1          9.03         10.02         5.26 o                         
   0   6   1        426.12        445.31        13.22 o                         
   1   6   1          2.47         -2.79         2.79 o                         
   2   6   1          0.52          6.00         2.87 o                         
   3   6   1         40.64         30.55         3.71 o                         
   4   6   1        597.29        644.19        11.67 o                         
   5   6   1         60.83         64.34         6.39 o                         
   6   6   1          0.52         -6.91         6.91 o                         
   7   6   1         62.10         61.00         8.45 o                         
   8   6   1         35.01         32.21         7.35 o                         
   9   6   1         18.64         10.65        11.43 o                         
  10   6   1          0.46         -0.49         6.55 o                         
   1   7   1         17.49         19.20         6.01 o                         
   2   7   1          3.93         -2.81         4.76 o                         
   3   7   1          1.34         -2.90         4.84 o                         
   4   7   1          0.33          1.97         5.62 o                         
   5   7   1         19.70         19.63         5.19 o                         
   6   7   1        460.15        486.88        14.25 o                         
   7   7   1         26.39         24.35         6.29 o                         
   8   7   1          7.21          6.32         4.99 o                         
   9   7   1         76.08         68.62         7.25 o                         
   0   8   1          3.39          0.20         6.80 o                         
   1   8   1          6.17          4.64         6.94 o                         
   2   8   1         67.27         91.90         7.17 o                         
   3   8   1          4.80         -0.76         5.91 o                         
   4   8   1         11.83         14.86        19.50 o                         
   5   8   1          0.31          8.85        13.01 o                         
   6   8   1          0.64          2.17         5.69 o                         
   7   8   1          0.03          2.74         8.67 o                         
   1   9   1          1.04          1.54         4.01 o                         
   2   9   1         24.90         33.82         5.81 o                         
   3   9   1          0.13          6.60         7.41 o                         
   0   0   2         20.92         12.46         2.81 o                         
   1   0   2       1754.04       1613.84        32.68 o                         
   2   0   2      30206.06      34654.06       193.96 o                         
   3   0   2       1651.36       1850.99        53.87 o                         
   4   0   2       8023.65       9798.10       138.36 o                         
   5   0   2       3571.34       4667.16       107.17 o                         
   6   0   2       1725.27       2262.33        82.30 o                         
   7   0   2          7.72          0.51         2.89 o                         
   8   0   2        134.94        156.12         9.01 o                         
   9   0   2        275.31        319.72        14.43 o                         
  10   0   2         43.21         48.33         8.00 o                         
  11   0   2         71.09         75.68        10.45 o                         
  12   0   2        337.29        358.23        17.23 o                         
  13   0   2         22.99         18.48         5.14 o                         
  14   0   2         21.80         17.00         7.29 o                         
   1   1   2        458.98        417.17        20.68 o                         
   2   1   2        937.53        877.72        21.89 o                         
   3   1   2        355.37        390.64        12.96 o                         
   4   1   2       1254.76       1377.32        27.67 o                         
   5   1   2       1166.01       1277.54        30.62 o                         
   6   1   2        812.29        946.37        29.07 o                         
   7   1   2          1.65          5.31         2.89 o                         
   8   1   2         54.46         60.04         3.92 o                         
   9   1   2        245.56        243.02         9.03 o                         
  10   1   2         27.93         19.93         6.00 o                         
  11   1   2         31.66         29.90         7.02 o                         
  12   1   2          2.16          8.77         4.69 o                         
  13   1   2         32.13         37.77         5.17 o                         
  14   1   2         50.62         47.68         8.17 o                         
   0   2   2      61594.75      56682.18       657.94 o                         
   1   2   2       6982.95       6499.12        53.18 o                         
   2   2   2       9293.94       8982.82       125.26 o                         
   3   2   2          1.74          0.93         3.19 o                         
   4   2   2        641.36        655.70        22.19 o                         
   5   2   2         91.25        103.02        10.09 o                         
   6   2   2        122.42        133.42         9.98 o                         
   7   2   2         23.16         26.26         2.87 o                         
   8   2   2        101.16         93.89         4.53 o                         
   9   2   2          3.54          5.68         2.44 o                         
  10   2   2        133.33        131.04         7.06 o                         
  11   2   2          7.43         10.86         4.68 o                         
  12   2   2         65.72         69.60         6.29 o                         
  13   2   2         26.32         27.36         8.30 o                         
   1   3   2         17.58          9.51         4.10 o                         
   2   3   2         75.14         77.02        10.12 o                         
   3   3   2        626.97        617.91        23.91 o                         
   4   3   2       1993.38       1914.91        71.97 o                         
   5   3   2       1373.17       1378.77        19.53 o                         
   6   3   2          1.90          3.01         1.69 o                         
   7   3   2         24.07         26.34         2.53 o                         
   8   3   2        243.63        224.89         7.67 o                         
   9   3   2        201.14        193.43         7.80 o                         
  10   3   2        243.30        255.61        10.43 o                         
  11   3   2          1.52          4.10         4.99 o                         
  12   3   2         47.98         44.09         7.69 o                         
  13   3   2         19.12         35.09         9.19 o                         
   0   4   2       1017.25        921.75        37.23 o                         
   1   4   2        592.85        502.60        19.66 o                         
   2   4   2        173.54        215.03        15.82 o                         
   3   4   2        163.34        163.07         6.39 o                         
   4   4   2       2331.73       2288.51        20.03 o                         
   5   4   2        360.64        356.27         8.73 o                         
   6   4   2         12.38         12.74         2.94 o                         
   7   4   2          0.18          0.16         4.70 o                         
   8   4   2        173.17        186.47        11.53 o                         
   9   4   2         14.00         15.41         6.67 o                         
  10   4   2         50.76         67.95        10.29 o                         
  11   4   2         30.63         40.44         6.92 o                         
  12   4   2          1.46          9.65         6.20 o                         
   1   5   2         35.81         36.61         2.45 o                         
   2   5   2         13.00         13.02         1.98 o                         
   3   5   2         17.60         19.48         2.02 o                         
   4   5   2        281.85        281.75         7.00 o                         
   5   5   2          2.89         -3.68         3.68 o                         
   6   5   2         30.30         35.44         4.40 o                         
   7   5   2        261.42        264.98        15.15 o                         
   8   5   2        243.95        263.36        13.32 o                         
   9   5   2        214.24        232.11        12.03 o                         
  10   5   2          0.20         -1.06         8.73 o                         
  11   5   2          7.87          2.78         4.18 o                         
  12   5   2          6.64          0.23         6.72 o                         
   0   6   2         23.26         16.71         3.66 o                         
   1   6   2         30.68         31.25         3.28 o                         
   2   6   2          6.93          5.42         2.84 o                         
   3   6   2         60.23         63.72         3.98 o                         
   4   6   2        699.69        734.47        13.95 o                         
   5   6   2          0.63         -6.58         6.58 o                         
   6   6   2        161.07        163.21         8.38 o                         
   7   6   2        101.02        105.71         8.65 o                         
   8   6   2        196.00        176.91        15.36 o                         
   9   6   2          0.73         -5.66         5.66 o                         
  10   6   2          0.02          8.27         6.08 o                         
   1   7   2         13.88         16.18         5.85 o                         
   2   7   2          1.22         -1.05         4.70 o                         
   3   7   2          3.44         -5.24         5.24 o                         
   4   7   2         76.46         85.67         7.03 o                         
   5   7   2          0.00         -1.82         5.01 o                         
   6   7   2         79.34         58.91         7.12 o                         
   7   7   2        135.42        141.03         8.14 o                         
   8   7   2         17.21         18.95         4.96 o                         
   9   7   2          8.62          2.93         4.35 o                         
   0   8   2          7.38          5.75         7.28 o                         
   1   8   2          0.08         -2.57         5.48 o                         
   2   8   2          8.00         23.54         7.48 o                         
   3   8   2         35.09         27.06         9.12 o                         
   4   8   2         10.55         13.00         7.52 o                         
   5   8   2          2.63         11.59         6.44 o                         
   6   8   2         24.10         30.33        11.92 o                         
   7   8   2        101.75        100.56         7.84 o                         
   1   9   2          0.47         -4.09         4.65 o                         
   2   9   2          1.50          0.11         6.43 o                         
   3   9   2          0.12         -6.72         6.72 o                         
   1   1   3       2006.64       2013.15        77.68 o                         
   2   1   3       1939.71       1959.56        52.04 o                         
   3   1   3       1234.92       1157.99        19.97 o                         
   4   1   3        345.21        367.02        14.10 o                         
   5   1   3          1.82         12.06         6.98 o                         
   6   1   3       1469.46       1747.75        53.64 o                         
   7   1   3        773.28        847.21        13.59 o                         
   8   1   3        159.74        161.48         6.07 o                         
   9   1   3         77.58         88.43         5.52 o                         
  10   1   3        262.16        280.79        11.32 o                         
  11   1   3        141.22        140.64         8.85 o                         
  12   1   3        601.59        635.81        14.70 o                         
  13   1   3          0.30          0.22         5.07 o                         
  14   1   3         31.93         31.26         5.43 o                         
   0   2   3      25718.54      23002.24       225.31 o                         
   1   2   3        967.08        924.17        23.78 o                         
   2   2   3       1367.85       1277.51        49.22 o                         
   3   2   3       1013.28        925.72        49.77 o                         
   4   2   3        538.89        496.26        20.99 o                         
   5   2   3        595.92        578.71        41.12 o                         
   6   2   3        240.02        254.75         8.45 o                         
   7   2   3         70.82         71.19         3.67 o                         
   8   2   3        110.50        106.19         4.70 o                         
   9   2   3        118.04        127.50         5.92 o                         
  10   2   3        150.71        175.49         7.81 o                         
  11   2   3          4.08          3.11         4.52 o                         
  12   2   3         20.76         19.42         4.84 o                         
  13   2   3          0.91         12.26         4.77 o                         
   1   3   3          2.48          5.82         3.75 o                         
   2   3   3        733.11        650.97        26.50 o                         
   3   3   3        102.62         98.42        12.64 o                         
   4   3   3         17.50         11.43         9.71 o                         
   5   3   3       1546.51       1612.44        21.50 o                         
   6   3   3         15.78         21.54         2.50 o                         
   7   3   3         67.67         75.42         4.17 o                         
   8   3   3         27.50         30.95         3.31 o                         
   9   3   3         33.90         30.60         5.04 o                         
  10   3   3        264.09        274.13        10.81 o                         
  11   3   3         48.54         49.19         5.93 o                         
  12   3   3          0.70          2.63         5.21 o                         
  13   3   3         25.31         15.85         9.07 o                         
   0   4   3         42.32         29.74         8.32 o                         
   1   4   3        928.79        920.09        26.44 o                         
   2   4   3        635.66        642.00        26.07 o                         
   3   4   3         45.33         36.05         3.68 o                         
   4   4   3        785.38        767.58        11.81 o                         
   5   4   3        591.74        583.87        11.26 o                         
   6   4   3        144.50        141.43         6.83 o                         
   7   4   3        187.88        194.83        10.09 o                         
   8   4   3        298.43        319.57        14.06 o                         
   9   4   3         31.01         20.62         6.83 o                         
  10   4   3         75.34         76.00        10.44 o                         
  11   4   3          9.91          4.75         6.46 o                         
  12   4   3          1.78          1.44         5.84 o                         
   1   5   3         12.25         11.18         2.10 o                         
   2   5   3         41.84         42.58         2.76 o                         
   3   5   3         84.80         81.03         3.82 o                         
   4   5   3         16.57         14.71         2.52 o                         
   5   5   3        315.64        292.98         9.56 o                         
   6   5   3        476.94        451.26        12.66 o                         
   7   5   3        211.94        219.20        10.01 o                         
   8   5   3          8.34         11.24         6.85 o                         
   9   5   3         72.32         64.11         9.47 o                         
  10   5   3          0.00         -5.88         6.54 o                         
  11   5   3         39.72         33.21         5.59 o                         
   0   6   3         80.87         71.15         6.38 o                         
   1   6   3          1.16          2.84         2.85 o                         
   2   6   3        218.31        222.25         6.80 o                         
   3   6   3          6.78          1.22         3.13 o                         
   4   6   3         38.97         54.98         5.41 o                         
   5   6   3        156.37        156.03         7.58 o                         
   6   6   3          0.00         -0.21         4.92 o                         
   7   6   3         52.21         54.69         5.43 o                         
   8   6   3         13.58         15.85         9.65 o                         
   9   6   3          6.93         12.09         5.02 o                         
  10   6   3          3.75          1.80         6.52 o                         
   1   7   3         51.48         55.59         5.61 o                         
   2   7   3          0.60          0.04         6.09 o                         
   3   7   3         12.48         14.29         8.26 o                         
   4   7   3         58.00         65.17         5.63 o                         
   5   7   3         11.55         16.50         4.60 o                         
   6   7   3        218.06        229.43         9.02 o                         
   7   7   3          4.82          4.59         5.26 o                         
   8   7   3         93.71         85.66         6.24 o                         
   9   7   3         28.92         20.87         4.40 o                         
   0   8   3         11.98         -3.61         8.33 o                         
   1   8   3          0.01          1.26         5.13 o                         
   2   8   3         10.91         12.75         5.77 o                         
   3   8   3          3.00          7.74         5.54 o                         
   4   8   3          3.83          3.60         5.60 o                         
   5   8   3         15.87         18.01         8.67 o                         
   6   8   3          4.38         -4.38         5.60 o                         
   7   8   3          0.05          8.73         6.89 o                         
   1   9   3         11.95         11.75         6.60 o                         
   2   9   3         12.64         31.47         8.10 o                         
   0   0   4      16315.74      14647.61       102.75 o                         
   1   0   4       2666.93       2207.11        24.89 o                         
   2   0   4       2449.07       2393.97        57.26 o                         
   3   0   4       2340.75       2047.93        61.45 o                         
   4   0   4        224.25        255.07        24.58 o                         
   5   0   4        373.54        386.99        35.03 o                         
   6   0   4          0.01          1.90         8.67 o                         
   7   0   4       1224.25       1444.15        25.23 o                         
   8   0   4        351.46        419.82        14.87 o                         
   9   0   4          0.04          0.18         3.71 o                         
  10   0   4        449.75        473.92        51.95 o                         
  11   0   4         55.58         54.66         9.25 o                         
  12   0   4        140.89        176.65        10.53 o                         
  13   0   4         10.82         14.32         5.75 o                         
  14   0   4          2.67         -2.99         6.43 o                         
   1   1   4        591.58        544.83        30.53 o                         
   2   1   4        130.77        106.37         8.00 o                         
   3   1   4       1120.68        987.72        31.55 o                         
   4   1   4         33.93         47.75         9.02 o                         
   5   1   4        115.53        122.47        15.36 o                         
   6   1   4        189.67        195.28        19.93 o                         
   7   1   4        130.01        142.71         5.20 o                         
   8   1   4          0.10         -0.15         2.01 o                         
   9   1   4         15.82         13.82         2.96 o                         
  10   1   4        128.93        125.53         8.31 o                         
  11   1   4        216.81        239.03         9.26 o                         
  12   1   4          1.00          3.32         5.27 o                         
  13   1   4         21.56         30.21         8.41 o                         
  14   1   4         23.24         20.85         4.07 o                         
   0   2   4      17173.97      15568.53       260.35 o                         
   1   2   4       8130.23       7162.29        63.33 o                         
   2   2   4       2030.48       1968.31        34.68 o                         
   3   2   4       2727.99       2581.82        54.49 o                         
   4   2   4       1377.22       1392.03        60.42 o                         
   5   2   4         21.36         26.30        10.80 o                         
   6   2   4       1493.98       1598.77        16.67 o                         
   7   2   4         13.47         15.03         2.17 o                         
   8   2   4          9.17          9.98         2.14 o                         
   9   2   4         46.13         43.49         4.05 o                         
  10   2   4        114.81        135.99         7.14 o                         
  11   2   4        100.83         96.08         8.44 o                         
  12   2   4         48.05         36.59         4.79 o                         
  13   2   4         10.73          8.34         4.79 o                         
   1   3   4        116.36        114.91         9.68 o                         
   2   3   4         71.13         73.41         9.35 o                         
   3   3   4        250.72        224.87        13.90 o                         
   4   3   4       1094.32       1036.06        58.24 o                         
   5   3   4        111.78        117.45         4.75 o                         
   6   3   4        259.58        260.01         8.24 o                         
   7   3   4          1.45          2.23         2.23 o                         
   8   3   4        672.30        684.56        15.34 o                         
   9   3   4        475.57        505.76        13.45 o                         
  10   3   4        326.34        333.58        13.00 o                         
  11   3   4          6.81          2.01         4.82 o                         
  12   3   4          0.01          0.92         5.10 o                         
  13   3   4          0.06          0.23         7.06 o                         
   0   4   4         24.65         21.58         7.83 o                         
   1   4   4       4605.09       4393.96        66.70 o                         
   2   4   4         92.93         91.13         4.90 o                         
   3   4   4       1271.71       1297.99        15.56 o                         
   4   4   4        162.32        146.03         5.53 o                         
   5   4   4         71.57         72.61         4.77 o                         
   6   4   4        350.49        335.39        12.03 o                         
   7   4   4          0.06          6.20         4.47 o                         
   8   4   4         45.88         59.83        10.59 o                         
   9   4   4        225.29        204.82        14.23 o                         
  10   4   4          4.54         13.80         8.41 o                         
  11   4   4         10.72          1.82         6.71 o                         
  12   4   4         22.91         25.00         6.51 o                         
   1   5   4        188.69        181.42         5.93 o                         
   2   5   4          1.47          0.58         2.07 o                         
   3   5   4         42.97         42.70         3.13 o                         
   4   5   4         87.71         74.06         4.46 o                         
   5   5   4        109.07        109.37         8.66 o                         
   6   5   4          8.30          1.15         5.38 o                         
   7   5   4         97.16        103.15         8.02 o                         
   8   5   4        388.63        394.15        18.68 o                         
   9   5   4         32.60         34.70         7.03 o                         
  10   5   4        165.89        152.99        12.95 o                         
  11   5   4          5.46          5.04         4.78 o                         
   0   6   4          0.26          6.30         5.69 o                         
   1   6   4         26.40         27.01         2.91 o                         
   2   6   4         22.18         25.76         3.60 o                         
   3   6   4         48.50         43.73         3.90 o                         
   4   6   4          4.43          7.70         4.03 o                         
   5   6   4          0.40         -4.95         4.95 o                         
   6   6   4        284.23        283.75         9.36 o                         
   7   6   4         64.29         68.83         5.85 o                         
   8   6   4          3.02         -5.00         5.12 o                         
   9   6   4          0.04          1.45         4.79 o                         
  10   6   4         25.66         25.22         6.54 o                         
   1   7   4          0.22          2.83         4.79 o                         
   2   7   4         36.95         21.87         8.45 o                         
   3   7   4          0.28          4.17         5.58 o                         
   4   7   4          3.74         -0.19         4.52 o                         
   5   7   4          0.39         -2.94         4.43 o                         
   6   7   4          2.07          3.64         4.22 o                         
   7   7   4          9.43         -1.77         5.09 o                         
   8   7   4          6.45         14.72         4.47 o                         
   9   7   4         18.93         20.63         5.81 o                         
   0   8   4          0.28         -0.36         8.24 o                         
   1   8   4         93.76        102.48         8.74 o                         
   2   8   4          2.64         -0.52         9.61 o                         
   3   8   4         15.62         15.63         7.63 o                         
   4   8   4         19.57         16.96         5.30 o                         
   5   8   4         29.67         22.83         6.10 o                         
   6   8   4         47.37         43.51         6.66 o                         
   1   9   4          0.90          1.71         7.06 o                         
   2   9   4          9.20         12.69         7.06 o                         
   1   1   5         88.81         78.36         7.96 o                         
   2   1   5        533.52        496.07        16.87 o                         
   3   1   5         26.22         20.46         6.68 o                         
   4   1   5         13.63         11.08         6.52 o                         
   5   1   5          0.08          8.15         8.07 o                         
   6   1   5       1330.21       1492.89        53.62 o                         
   7   1   5        222.04        238.36         6.77 o                         
   8   1   5        150.86        160.47         6.13 o                         
   9   1   5         90.70         94.52         6.04 o                         
  10   1   5         14.50         11.80         4.71 o                         
  11   1   5          7.86          9.12         4.97 o                         
  12   1   5         85.44         71.30         6.38 o                         
  13   1   5          2.87         -1.59         4.63 o                         
  14   1   5         21.95         17.33         4.26 o                         
   0   2   5      13917.14      12783.12       153.69 o                         
   1   2   5        156.75        141.08         8.93 o                         
   2   2   5       1191.39       1106.99        21.81 o                         
   3   2   5        582.80        517.66        25.62 o                         
   4   2   5          0.91         12.98        12.06 o                         
   5   2   5        769.88        832.45        53.64 o                         
   6   2   5         80.00         90.29         4.37 o                         
   7   2   5        463.78        450.52         8.71 o                         
   8   2   5        720.46        693.33        11.57 o                         
   9   2   5         53.46         54.10         4.08 o                         
  10   2   5         96.85         86.54         7.76 o                         
  11   2   5         21.61         24.67         5.65 o                         
  12   2   5         14.06         15.91         5.01 o                         
  13   2   5          5.66         11.50         4.51 o                         
   1   3   5         42.28         28.30         5.90 o                         
   2   3   5        966.19        957.09        29.83 o                         
   3   3   5        139.93        143.93        11.22 o                         
   4   3   5         87.79         94.88        18.78 o                         
   5   3   5        339.06        357.99         8.28 o                         
   6   3   5        384.48        377.03         8.96 o                         
   7   3   5         89.05         93.45         4.97 o                         
   8   3   5         59.45         53.96         4.69 o                         
   9   3   5         87.14        102.22         7.46 o                         
  10   3   5          0.52         -5.81         5.81 o                         
  11   3   5         51.20         50.06         6.11 o                         
  12   3   5         46.39         39.26         5.88 o                         
  13   3   5          9.58          1.32         7.41 o                         
   0   4   5         69.06         84.73         9.00 o                         
   1   4   5       4319.40       4212.75        36.40 o                         
   2   4   5        263.72        246.63         8.33 o                         
   3   4   5       1111.03       1171.58        17.52 o                         
   4   4   5         58.81         64.13         4.70 o                         
   5   4   5          0.22          0.69         2.33 o                         
   6   4   5         46.55         47.47         4.29 o                         
   7   4   5        153.39        146.86         7.74 o                         
   8   4   5        283.29        272.99        10.69 o                         
   9   4   5         36.54         27.31         5.86 o                         
  10   4   5         29.49         34.50         7.10 o                         
  11   4   5         14.25         13.26         7.57 o                         
  12   4   5          4.42          5.00         5.70 o                         
   1   5   5        215.67        197.85         5.58 o                         
   2   5   5        111.29        110.03         4.73 o                         
   3   5   5         71.25         73.84         3.64 o                         
   4   5   5        204.66        209.72         6.09 o                         
   5   5   5         86.14         80.91         5.40 o                         
   6   5   5         12.40         16.79         5.43 o                         
   7   5   5         26.45         13.98         6.68 o                         
   8   5   5        225.34        221.01        14.92 o                         
   9   5   5         23.44         23.84         5.54 o                         
  10   5   5         28.21         12.33         5.50 o                         
  11   5   5          0.59         -5.81         5.81 o                         
   0   6   5          0.04         -6.06         6.06 o                         
   1   6   5          6.35          5.40         2.57 o                         
   2   6   5         58.70         66.87         4.21 o                         
   3   6   5          4.04          2.63         3.37 o                         
   4   6   5         56.87         70.94         5.47 o                         
   5   6   5        181.66        185.79         7.88 o                         
   6   6   5         23.38         21.17         4.96 o                         
   7   6   5         58.96         62.41         5.85 o                         
   8   6   5          0.05          0.07         4.56 o                         
   9   6   5          0.39          3.68         4.68 o                         
  10   6   5          1.98          5.75         4.52 o                         
   1   7   5        112.63        121.49         7.66 o                         
   2   7   5         42.20         38.57         5.97 o                         
   3   7   5         18.11          9.87         4.88 o                         
   4   7   5          0.26          0.23         5.87 o                         
   5   7   5          1.00          5.32         4.32 o                         
   6   7   5         68.76         71.66         6.01 o                         
   7   7   5         63.93         60.05         6.86 o                         
   8   7   5         18.06         20.82         4.35 o                         
   9   7   5          1.67         18.95         6.95 o                         
   0   8   5          0.34          7.98        10.51 o                         
   1   8   5          0.32         -3.48         5.99 o                         
   2   8   5          8.33          5.87         5.73 o                         
   3   8   5          0.39          6.22         5.57 o                         
   4   8   5         55.10         47.44         7.92 o                         
   5   8   5         16.89         28.61         5.41 o                         
   6   8   5          0.58          1.95         7.72 o                         
   1   9   5          2.85         -7.09         7.09 o                         
   2   9   5          0.39         -4.31         6.66 o                         
   0   0   6        339.72        326.23        19.53 o                         
   1   0   6      10491.30       9112.87        58.95 o                         
   2   0   6       1744.71       1622.63        55.19 o                         
   3   0   6       1293.76       1244.94        53.64 o                         
   4   0   6        953.37       1033.70        54.10 o                         
   5   0   6       2537.93       2648.29        90.57 o                         
   6   0   6       1855.01       1959.54        85.86 o                         
   7   0   6        639.43        688.81        24.80 o                         
   8   0   6         49.80         50.53         6.01 o                         
   9   0   6         77.37         58.82        16.04 o                         
  10   0   6        368.70        409.14        14.92 o                         
  11   0   6          5.76         15.34         7.76 o                         
  12   0   6         25.28         20.65         6.99 o                         
  13   0   6         61.54         67.33         7.90 o                         
  14   0   6          3.77          6.03         5.97 o                         
   1   1   6        126.06        102.77         5.79 o                         
   2   1   6         38.78         40.65         6.10 o                         
   3   1   6         41.38         43.38         8.59 o                         
   4   1   6        101.23        100.32        13.36 o                         
   5   1   6         60.33         74.88        12.35 o                         
   6   1   6         95.68         91.25         6.36 o                         
   7   1   6         25.06         22.10         2.63 o                         
   8   1   6        359.13        380.51         9.24 o                         
   9   1   6         65.86         67.31         4.82 o                         
  10   1   6         88.92         92.35         7.31 o                         
  11   1   6         91.92         89.43         6.83 o                         
  12   1   6          8.84          5.48         4.82 o                         
  13   1   6         16.45         24.63         5.32 o                         
   0   2   6        289.38        264.08        23.89 o                         
   1   2   6        653.18        565.32        33.77 o                         
   2   2   6        706.88        662.48        25.08 o                         
   3   2   6        596.98        641.81        15.62 o                         
   4   2   6         13.05         21.72         7.47 o                         
   5   2   6        783.39        866.32        40.64 o                         
   6   2   6        606.35        642.44        10.96 o                         
   7   2   6         49.63         59.85         4.26 o                         
   8   2   6        648.17        670.12        12.27 o                         
   9   2   6        519.05        496.60        11.21 o                         
  10   2   6         44.33         47.87         6.00 o                         
  11   2   6         49.49         53.91         7.76 o                         
  12   2   6          2.25          3.98         4.50 o                         
  13   2   6          5.21          7.00         4.37 o                         
   1   3   6        123.47         95.61         8.76 o                         
   2   3   6        140.00        130.49        21.48 o                         
   3   3   6        470.54        481.68        28.87 o                         
   4   3   6         14.19         14.55         3.97 o                         
   5   3   6        177.07        197.03         6.32 o                         
   6   3   6        346.86        340.38         8.65 o                         
   7   3   6         58.35         62.69         4.74 o                         
   8   3   6          0.17         -0.59         3.58 o                         
   9   3   6        266.96        261.82        14.34 o                         
  10   3   6         14.29         15.66         6.67 o                         
  11   3   6         20.34         17.48         4.99 o                         
  12   3   6         25.20         23.15         8.15 o                         
  13   3   6          6.26         18.15         7.47 o                         
   0   4   6       1752.11       1668.99        26.09 o                         
   1   4   6       1351.40       1300.02        18.76 o                         
   2   4   6         33.87         34.80         3.31 o                         
   3   4   6        138.26        143.74         5.33 o                         
   4   4   6       1691.33       1691.33        20.74 o                         
   5   4   6        507.86        492.61        10.44 o                         
   6   4   6          3.58          3.63         2.08 o                         
   7   4   6        134.17        135.28         6.57 o                         
   8   4   6         11.44         17.18         5.77 o                         
   9   4   6         90.63         91.41         8.89 o                         
  10   4   6          3.98          2.13         4.97 o                         
  11   4   6         14.34         10.00         6.62 o                         
  12   4   6         14.26         10.28         5.48 o                         
   1   5   6          4.87          5.33         2.91 o                         
   2   5   6         79.84         82.46         4.20 o                         
   3   5   6        168.80        184.83         5.53 o                         
   4   5   6        125.29        117.74         4.71 o                         
   5   5   6        181.13        179.03         7.73 o                         
   6   5   6         54.33         52.93         5.45 o                         
   7   5   6          0.83         -3.04         5.44 o                         
   8   5   6         65.16         76.12         8.58 o                         
   9   5   6          5.06          5.52         6.10 o                         
  10   5   6          7.20          6.54         6.16 o                         
  11   5   6          3.17         -4.63         4.63 o                         
   0   6   6        767.51        772.72        17.99 o                         
   1   6   6        812.56        842.93        12.63 o                         
   2   6   6        179.49        189.50         6.39 o                         
   3   6   6          8.83         16.25         3.95 o                         
   4   6   6          6.88          2.37         3.91 o                         
   5   6   6        122.86        120.59         6.84 o                         
   6   6   6         28.98         30.88         6.10 o                         
   7   6   6         29.47         37.36         5.06 o                         
   8   6   6         37.79         36.04         5.06 o                         
   9   6   6          7.97         12.97         5.37 o                         
  10   6   6          0.42         -2.75         4.20 o                         
   1   7   6         23.17         10.39         5.37 o                         
   2   7   6         22.43         29.03         5.60 o                         
   3   7   6         11.33         15.76         4.93 o                         
   4   7   6          0.40          0.78         4.31 o                         
   5   7   6         12.86         10.65         4.13 o                         
   6   7   6         15.31         25.21         4.83 o                         
   7   7   6         20.21          6.64         5.19 o                         
   8   7   6          7.18          8.68         5.16 o                         
   0   8   6         20.73         19.81        11.54 o                         
   1   8   6         43.06         44.36         8.92 o                         
   2   8   6          0.68         -5.47         5.47 o                         
   3   8   6          8.47         17.84         6.95 o                         
   4   8   6          2.65         13.42         6.26 o                         
   5   8   6         33.15         31.72         5.20 o                         
   6   8   6          7.19         -0.34         4.91 o                         
   1   9   6          4.38          2.35         6.38 o                         
   1   1   7          4.44          3.24         2.68 o                         
   2   1   7        487.04        399.40        16.04 o                         
   3   1   7        201.97        206.90        16.93 o                         
   4   1   7          0.72         -7.32         7.32 o                         
   5   1   7        279.41        268.79        23.65 o                         
   6   1   7        236.13        259.34         8.73 o                         
   7   1   7        147.56        170.41         5.47 o                         
   8   1   7        327.09        342.60         8.09 o                         
   9   1   7          0.24         -1.93         3.66 o                         
  10   1   7        125.70        121.68         7.10 o                         
  11   1   7         77.59         77.85         9.58 o                         
  12   1   7         16.61          7.98         4.49 o                         
  13   1   7         38.00         32.62         8.08 o                         
   0   2   7        293.99        235.42        22.46 o                         
   1   2   7         13.71         13.32         9.53 o                         
   2   2   7         67.12         52.45         7.72 o                         
   3   2   7       4641.15       4574.20        65.13 o                         
   4   2   7        206.06        187.52        19.43 o                         
   5   2   7         17.59         16.56         2.74 o                         
   6   2   7        163.33        170.00         6.05 o                         
   7   2   7         98.04         98.48         5.49 o                         
   8   2   7         43.18         43.67         3.93 o                         
   9   2   7        307.75        306.39        10.60 o                         
  10   2   7         13.07         18.23         5.56 o                         
  11   2   7         49.02         67.45         7.85 o                         
  12   2   7          4.21          3.53         4.59 o                         
  13   2   7         23.48         10.36         4.88 o                         
   1   3   7         48.49         42.49         9.82 o                         
   2   3   7        136.69        123.77        20.79 o                         
   3   3   7        971.54        955.86        41.50 o                         
   4   3   7          2.81          3.15         3.10 o                         
   5   3   7          7.84          9.93         2.32 o                         
   6   3   7          3.07          1.70         1.99 o                         
   7   3   7        236.83        228.69         7.83 o                         
   8   3   7         98.55         94.52         7.54 o                         
   9   3   7        323.64        338.12        11.63 o                         
  10   3   7        124.11        117.22         8.48 o                         
  11   3   7         61.45         57.04         6.74 o                         
  12   3   7          0.07         -4.12         5.62 o                         
  13   3   7         43.91         39.69         8.96 o                         
   0   4   7       2764.35       2817.27        34.60 o                         
   1   4   7        399.64        399.90        10.66 o                         
   2   4   7       1691.45       1745.33        19.68 o                         
   3   4   7        131.06        119.50         5.57 o                         
   4   4   7          2.74          2.27         2.46 o                         
   5   4   7          0.01         -0.38         2.13 o                         
   6   4   7         97.12         90.65         5.85 o                         
   7   4   7         19.26         19.77         5.54 o                         
   8   4   7          0.25          4.50         5.62 o                         
   9   4   7          9.39          8.36         6.35 o                         
  10   4   7         27.61         22.84         5.71 o                         
  11   4   7          2.97          5.36         4.88 o                         
  12   4   7          1.00         -4.27         5.01 o                         
   1   5   7        135.01        130.86         5.62 o                         
   2   5   7        354.99        345.30         8.06 o                         
   3   5   7          0.90          0.00         1.96 o                         
   4   5   7         31.93         31.45         4.31 o                         
   5   5   7         86.79         82.07         5.67 o                         
   6   5   7          5.36         15.92         5.08 o                         
   7   5   7        142.11        141.15         7.94 o                         
   8   5   7         29.87         19.88         6.77 o                         
   9   5   7          7.67          1.72         4.97 o                         
  10   5   7          1.02         -2.76         5.18 o                         
  11   5   7         49.62         40.56         5.20 o                         
   0   6   7         47.98         32.68         7.16 o                         
   1   6   7        679.89        665.11        14.90 o                         
   2   6   7         33.26         36.23         4.23 o                         
   3   6   7          6.94          2.21         4.19 o                         
   4   6   7        197.38        207.12         8.06 o                         
   5   6   7         14.04         15.21         4.53 o                         
   6   6   7         13.75         16.57         4.81 o                         
   7   6   7         11.91          4.55         4.53 o                         
   8   6   7          5.39          9.87         5.05 o                         
   9   6   7         40.40         37.72         7.19 o                         
  10   6   7          0.44         -1.26         6.72 o                         
   1   7   7         78.74         89.13         6.70 o                         
   2   7   7         64.13         70.66         6.20 o                         
   3   7   7          0.08          5.50         5.73 o                         
   4   7   7          4.30          6.87         4.40 o                         
   5   7   7         32.21         25.26         4.62 o                         
   6   7   7          3.73         15.55         4.57 o                         
   7   7   7         43.01         35.74         5.09 o                         
   8   7   7          1.79          2.28         9.53 o                         
   0   8   7          0.02         -5.87         7.40 o                         
   1   8   7          4.73          4.77         5.47 o                         
   2   8   7         12.49         -0.61         8.78 o                         
   3   8   7          1.95          7.98         5.14 o                         
   4   8   7          9.16          9.47         4.86 o                         
   5   8   7          2.89          6.19         4.18 o                         
   0   0   8       3592.12       3237.62        71.74 o                         
   1   0   8       5350.61       4755.83        41.61 o                         
   2   0   8        705.55        769.27        42.39 o                         
   3   0   8         49.40         49.57        14.82 o                         
   4   0   8        143.01        160.30        22.86 o                         
   5   0   8       5891.85       6479.38       153.81 o                         
   6   0   8        368.68        392.19        11.03 o                         
   7   0   8          4.83          5.70         2.91 o                         
   8   0   8       1345.42       1394.03        23.49 o                         
   9   0   8        146.63        147.61        11.08 o                         
  10   0   8         78.37         55.00         9.22 o                         
  11   0   8        335.49        323.91        16.69 o                         
  12   0   8          1.04          8.75         6.61 o                         
  13   0   8        191.24        205.91        11.08 o                         
   1   1   8         45.31         45.35         4.64 o                         
   2   1   8          6.03          5.20         4.60 o                         
   3   1   8         44.41         54.79        10.07 o                         
   4   1   8        163.27        164.63        17.91 o                         
   5   1   8        199.40        200.46        21.38 o                         
   6   1   8        296.63        288.27         6.67 o                         
   7   1   8         14.96         16.25         2.38 o                         
   8   1   8        313.65        329.96         8.93 o                         
   9   1   8         73.17         66.93         5.99 o                         
  10   1   8        248.83        269.81        11.00 o                         
  11   1   8          9.79         10.65         5.44 o                         
  12   1   8         24.37         21.74         5.61 o                         
  13   1   8          4.09          1.99         5.07 o                         
   0   2   8        674.78        616.73        37.68 o                         
   1   2   8         44.18         39.30         8.08 o                         
   2   2   8        180.01        152.60        12.15 o                         
   3   2   8        199.88        232.89        15.59 o                         
   4   2   8       1101.48       1067.62        44.75 o                         
   5   2   8          0.09          0.58         2.37 o                         
   6   2   8        166.34        156.66         5.85 o                         
   7   2   8         83.43         77.40         5.07 o                         
   8   2   8          6.49          1.54         2.85 o                         
   9   2   8         14.47         11.42         5.73 o                         
  10   2   8          4.76          1.74         5.11 o                         
  11   2   8          0.31          2.51         5.69 o                         
  12   2   8          5.51         10.75         5.36 o                         
  13   2   8         67.08         64.97         7.76 o                         
   1   3   8         62.44         44.59         9.21 o                         
   2   3   8         96.89         92.88        13.84 o                         
   3   3   8         79.39         71.60         5.53 o                         
   4   3   8        405.66        445.57        11.74 o                         
   5   3   8        177.28        176.62         6.12 o                         
   6   3   8         44.14         45.85         3.63 o                         
   7   3   8        105.41        105.11         7.04 o                         
   8   3   8         34.15         32.37         5.55 o                         
   9   3   8        107.05        110.44         9.57 o                         
  10   3   8         14.28         13.35         6.56 o                         
  11   3   8        225.60        238.20        33.69 o                         
  12   3   8         58.50         67.21         6.58 o                         
   0   4   8        196.66        185.70         9.39 o                         
   1   4   8        892.70        881.07        16.03 o                         
   2   4   8        522.41        523.99        10.86 o                         
   3   4   8        142.86        142.14         5.93 o                         
   4   4   8        206.99        195.96         6.17 o                         
   5   4   8        256.20        260.97         7.22 o                         
   6   4   8         59.23         58.61         4.41 o                         
   7   4   8        349.87        367.61        13.74 o                         
   8   4   8          1.62          9.38         6.35 o                         
   9   4   8        334.53        334.83        15.38 o                         
  10   4   8          0.35          3.61         4.95 o                         
  11   4   8          1.15          2.14         4.02 o                         
  12   4   8          0.10          4.07         4.91 o                         
   1   5   8         64.54         65.47         4.83 o                         
   2   5   8         29.35         30.10         3.59 o                         
   3   5   8         90.12         91.33         4.51 o                         
   4   5   8          7.49          5.42         2.62 o                         
   5   5   8          2.19         -0.45         3.46 o                         
   6   5   8         68.09         68.56         7.88 o                         
   7   5   8        173.53        177.76         8.95 o                         
   8   5   8          6.25         -1.70         6.55 o                         
   9   5   8         14.42         15.00         7.42 o                         
  10   5   8          5.49         -3.00        10.40 o                         
  11   5   8         17.52         -6.83         6.83 o                         
   0   6   8         72.63         73.59         9.27 o                         
   1   6   8        354.98        371.35        10.33 o                         
   2   6   8         20.44         20.36         7.07 o                         
   3   6   8          0.26         -0.25         4.51 o                         
   4   6   8         10.87          9.42         4.80 o                         
   5   6   8         13.41          4.93         4.39 o                         
   6   6   8          0.92         -3.99         4.34 o                         
   7   6   8         25.82         20.90         4.38 o                         
   8   6   8          1.88          0.04         4.64 o                         
   9   6   8         49.01         39.20         4.92 o                         
  10   6   8          2.07          0.17         6.09 o                         
   1   7   8         47.74         51.05         7.04 o                         
   2   7   8          2.67          5.78         5.11 o                         
   3   7   8          2.28         -0.72         5.31 o                         
   4   7   8         11.45         13.81         5.42 o                         
   5   7   8          0.36          5.58         4.35 o                         
   6   7   8         36.77         37.82         5.27 o                         
   7   7   8         21.41         21.55         6.73 o                         
   8   7   8         13.59         15.32         5.26 o                         
   0   8   8        307.69        311.56        17.60 o                         
   1   8   8          6.66         12.98         5.50 o                         
   2   8   8          3.01          8.45         9.13 o                         
   3   8   8         10.14          7.02        12.03 o                         
   4   8   8          2.62         -9.65         9.65 o                         
   5   8   8         40.24         35.72         8.95 o                         
   1   1   9        400.60        374.65        12.29 o                         
   2   1   9        118.45        129.18        10.02 o                         
   3   1   9       1446.10       1461.63        56.23 o                         
   4   1   9        186.16        204.61        19.55 o                         
   5   1   9          0.18         -2.89         3.48 o                         
   6   1   9         39.19         42.77         3.24 o                         
   7   1   9       1046.01       1091.97        15.29 o                         
   8   1   9         57.71         48.10         4.63 o                         
   9   1   9        944.77        997.99        18.99 o                         
  10   1   9         10.74          9.23         8.79 o                         
  11   1   9        114.14        112.32         8.91 o                         
  12   1   9         11.14         14.78         6.95 o                         
  13   1   9         40.39         39.39         5.04 o                         
   0   2   9         55.92         53.82        14.13 o                         
   1   2   9       1114.60       1057.96        29.16 o                         
   2   2   9         21.68         22.24         5.75 o                         
   3   2   9       1975.73       1930.53        44.99 o                         
   4   2   9        271.29        287.13        13.64 o                         
   5   2   9        704.89        742.00        13.17 o                         
   6   2   9         10.42          9.05         2.61 o                         
   7   2   9        448.90        453.23        11.67 o                         
   8   2   9         90.01         85.42         5.96 o                         
   9   2   9         13.89         14.51         5.09 o                         
  10   2   9          2.16          7.33         5.44 o                         
  11   2   9         23.64         21.93         6.01 o                         
  12   2   9         11.81          4.90         5.08 o                         
  13   2   9         15.32         11.34         7.21 o                         
   1   3   9          1.01         -0.90         6.72 o                         
   2   3   9         35.98         34.72         4.85 o                         
   3   3   9        280.26        320.46        14.51 o                         
   4   3   9         64.04         69.04         5.10 o                         
   5   3   9        116.47        117.87         5.40 o                         
   6   3   9          0.53          1.03         2.75 o                         
   7   3   9        129.41         95.03        10.51 o                         
   8   3   9        364.40        353.93        13.70 o                         
   9   3   9          0.53         -6.44         6.44 o                         
  10   3   9          0.13          1.41         6.21 o                         
  11   3   9         46.64         29.84         8.01 o                         
  12   3   9          1.39          3.26         4.52 o                         
   0   4   9       1189.85       1235.08        32.04 o                         
   1   4   9         64.85         58.48         4.91 o                         
   2   4   9          2.18         -0.28         2.20 o                         
   3   4   9          1.15         -0.22         2.47 o                         
   4   4   9         60.77         62.92         4.27 o                         
   5   4   9         38.06         35.40         2.94 o                         
   6   4   9        147.00        152.41         6.64 o                         
   7   4   9         20.21         24.97         5.48 o                         
   8   4   9         19.42         21.49         6.63 o                         
   9   4   9         27.41         28.75         7.25 o                         
  10   4   9         12.07          7.27         7.02 o                         
  11   4   9          0.16         -3.39         4.80 o                         
  12   4   9          0.04         -5.40         6.78 o                         
   1   5   9         49.32         52.20         4.53 o                         
   2   5   9          0.42         -0.27         2.72 o                         
   3   5   9          3.35          8.79         3.12 o                         
   4   5   9         17.60         21.67         3.96 o                         
   5   5   9         21.88         24.61         3.98 o                         
   6   5   9        102.00         98.38         6.21 o                         
   7   5   9         61.55         54.16         8.50 o                         
   8   5   9          0.04          2.66         6.36 o                         
   9   5   9         22.74          1.27         5.70 o                         
  10   5   9         57.12         48.59         6.86 o                         
  11   5   9          2.58          3.27         6.66 o                         
   0   6   9         22.17          8.73        12.00 o                         
   1   6   9        345.23        357.33        12.13 o                         
   2   6   9         19.43         11.82         5.74 o                         
   3   6   9         54.85         57.49         8.67 o                         
   4   6   9         61.94         57.94         6.45 o                         
   5   6   9         19.53         10.93         4.68 o                         
   6   6   9          4.48          2.48         4.71 o                         
   7   6   9          3.37          1.86         4.99 o                         
   8   6   9          0.75         -1.83         5.18 o                         
   9   6   9         20.90         17.36         5.82 o                         
   1   7   9          0.42          5.74         6.12 o                         
   2   7   9          5.86          6.97         5.62 o                         
   3   7   9          9.37          2.62         5.75 o                         
   4   7   9          2.11          4.85         4.83 o                         
   5   7   9         34.37         43.76         6.28 o                         
   6   7   9          4.00          5.74         4.36 o                         
   7   7   9         13.75         18.99         6.34 o                         
   8   7   9          0.01          0.17         6.20 o                         
   0   8   9         23.24         13.50         6.72 o                         
   1   8   9          4.35          9.15         4.70 o                         
   2   8   9         15.91         15.25         6.46 o                         
   3   8   9          1.66         10.98         6.25 o                         
   4   8   9          0.29          6.07        10.25 o                         
   5   8   9          1.44          3.62         6.55 o                         
   0   0  10       1132.92       1006.88        44.80 o                         
   1   0  10       2275.42       2227.81        31.37 o                         
   2   0  10         45.81         70.45         8.96 o                         
   3   0  10       4663.07       4892.13       126.81 o                         
   4   0  10        575.68        668.99        49.16 o                         
   5   0  10        719.61        688.25        22.29 o                         
   6   0  10        436.91        462.60        15.54 o                         
   7   0  10          4.11          5.25         3.98 o                         
   8   0  10        841.83        866.75        23.82 o                         
   9   0  10         37.69         45.06         8.52 o                         
  10   0  10          5.10         10.98         8.09 o                         
  11   0  10          1.19         -1.97         7.69 o                         
  12   0  10         20.49         25.80         6.84 o                         
  13   0  10        108.44         93.56        10.91 o                         
   1   1  10        243.48        233.35        10.48 o                         
   2   1  10         43.17         48.57         6.97 o                         
   3   1  10        530.20        511.29        29.81 o                         
   4   1  10         16.53         18.86         8.28 o                         
   5   1  10        279.71        257.87         6.88 o                         
   6   1  10         12.44         16.08         2.47 o                         
   7   1  10         26.27         27.65         2.96 o                         
   8   1  10        722.18        743.86        15.38 o                         
   9   1  10        236.10        237.48        10.51 o                         
  10   1  10         61.64         53.96         6.54 o                         
  11   1  10         47.42         44.48         6.58 o                         
  12   1  10         29.64         27.95         5.75 o                         
  13   1  10         32.49         38.09         5.69 o                         
   0   2  10        234.42        204.70        23.84 o                         
   1   2  10       1217.37       1163.25        31.55 o                         
   2   2  10       2184.95       2125.42        46.05 o                         
   3   2  10        815.29        826.54        30.59 o                         
   4   2  10         48.04         44.37         4.15 o                         
   5   2  10       1399.33       1448.60        18.87 o                         
   6   2  10          2.70          1.29         3.40 o                         
   7   2  10        113.70        120.86         6.31 o                         
   8   2  10          1.24         10.18         4.23 o                         
   9   2  10        179.69        153.59         8.54 o                         
  10   2  10        109.91        116.20         9.25 o                         
  11   2  10         12.50         10.95         5.70 o                         
  12   2  10          0.02         11.77         4.53 o                         
  13   2  10         42.09         33.25         7.58 o                         
   1   3  10         54.60         56.95        12.48 o                         
   2   3  10        245.31        263.15        13.20 o                         
   3   3  10          6.79          6.84         2.66 o                         
   4   3  10          4.74          7.48         2.95 o                         
   5   3  10          9.40          6.88         2.34 o                         
   6   3  10          3.93          4.30         2.75 o                         
   7   3  10        114.66        131.07         8.35 o                         
   8   3  10        392.23        412.01        15.01 o                         
   9   3  10          0.00         -6.75         6.75 o                         
  10   3  10          0.17          3.28         5.87 o                         
  11   3  10          0.31          7.35         6.78 o                         
  12   3  10          0.21         -1.92         4.24 o                         
   0   4  10        146.87        163.99        12.46 o                         
   1   4  10         22.58         21.26         3.56 o                         
   2   4  10         13.98         13.21         3.22 o                         
   3   4  10         40.75         42.96         3.84 o                         
   4   4  10         10.95         12.93         2.70 o                         
   5   4  10          1.52          5.49         2.26 o                         
   6   4  10         11.32         13.49         3.60 o                         
   7   4  10         37.30         38.60         5.40 o                         
   8   4  10         12.03         20.67         6.79 o                         
   9   4  10        112.68         86.20         7.44 o                         
  10   4  10          0.01          5.30         5.87 o                         
  11   4  10          3.03          7.65         5.60 o                         
   1   5  10          2.29          2.97         2.95 o                         
   2   5  10         59.39         54.25         4.57 o                         
   3   5  10          0.65          0.81         4.80 o                         
   4   5  10          0.22         -0.45         3.48 o                         
   5   5  10         62.02         62.69         5.29 o                         
   6   5  10         44.17         42.84         5.69 o                         
   7   5  10         26.59         25.24         5.96 o                         
   8   5  10          1.09          2.94         6.18 o                         
   9   5  10          4.34          2.23         6.59 o                         
  10   5  10         30.70         15.13        11.00 o                         
   0   6  10        101.77        112.86        16.71 o                         
   1   6  10        148.99        156.51         9.00 o                         
   2   6  10         30.87         23.23         5.95 o                         
   3   6  10          0.42         -3.94         5.05 o                         
   4   6  10        107.15        120.05         7.57 o                         
   5   6  10        279.93        274.81         9.92 o                         
   6   6  10         45.59         53.99         5.65 o                         
   7   6  10         10.12          4.81         5.27 o                         
   8   6  10          7.45          3.28         5.85 o                         
   9   6  10          7.50          5.59         6.09 o                         
   1   7  10          0.04          0.63         5.75 o                         
   2   7  10         19.86         15.63         5.68 o                         
   3   7  10          2.35         -3.73         4.56 o                         
   4   7  10          0.24         -4.17         4.17 o                         
   5   7  10         13.82         20.49         4.88 o                         
   6   7  10          9.02          9.05         4.74 o                         
   7   7  10          1.19         -2.99         4.83 o                         
   0   8  10         52.26         52.07         7.88 o                         
   1   8  10        102.51        116.37         8.50 o                         
   2   8  10         73.54         65.95        15.84 o                         
   3   8  10          0.23         16.49         6.03 o                         
   4   8  10         33.03         29.32         6.01 o                         
   1   1  11       1366.67       1382.99        28.45 o                         
   2   1  11        236.28        198.74        13.44 o                         
   3   1  11          1.44          7.56         7.31 o                         
   4   1  11        693.19        825.71        15.19 o                         
   5   1  11          0.04          1.00         2.19 o                         
   6   1  11        296.67        298.58         8.07 o                         
   7   1  11          6.23          3.86         2.23 o                         
   8   1  11        645.50        620.57        14.42 o                         
   9   1  11        147.80        154.34         9.21 o                         
  10   1  11        456.98        409.92        13.17 o                         
  11   1  11        115.26        110.97         8.74 o                         
  12   1  11        102.24        103.46         7.44 o                         
  13   1  11          0.23         10.45         7.24 o                         
   0   2  11         60.14         48.88        13.84 o                         
   1   2  11         55.84         47.68         7.67 o                         
   2   2  11        504.14        551.19        24.27 o                         
   3   2  11          0.64         -0.75         2.35 o                         
   4   2  11         44.33         45.85         4.20 o                         
   5   2  11         30.67         32.99         3.48 o                         
   6   2  11        225.82        216.53         9.23 o                         
   7   2  11        119.88        106.87         6.18 o                         
   8   2  11        181.96        187.98         9.84 o                         
   9   2  11          1.58          3.04         5.51 o                         
  10   2  11         52.60         39.09         6.33 o                         
  11   2  11          4.14          8.50         6.86 o                         
  12   2  11         12.95          5.18         6.01 o                         
   1   3  11         37.25         41.29         5.72 o                         
   2   3  11         36.79         34.07         3.64 o                         
   3   3  11        400.57        442.53        13.77 o                         
   4   3  11          7.89         11.28         3.21 o                         
   5   3  11          0.12         -1.67         2.30 o                         
   6   3  11        186.82        177.21         7.83 o                         
   7   3  11         28.31         22.60         5.85 o                         
   8   3  11          0.00         -3.94         6.28 o                         
   9   3  11          0.34         -3.86         6.34 o                         
  10   3  11         98.06         94.25        14.61 o                         
  11   3  11         16.91         23.66         7.67 o                         
  12   3  11          2.76          4.45         4.61 o                         
   0   4  11        809.96        809.96        27.45 o                         
   1   4  11         58.17         55.04         5.37 o                         
   2   4  11         43.80         55.39         5.57 o                         
   3   4  11        355.34        362.45        11.20 o                         
   4   4  11         64.24         67.56         5.60 o                         
   5   4  11         12.15          6.40         3.94 o                         
   6   4  11          6.01          6.17         4.23 o                         
   7   4  11         25.49         20.82         9.73 o                         
   8   4  11         58.80         64.12         8.24 o                         
   9   4  11         13.41         10.24         6.48 o                         
  10   4  11          4.19         10.88         6.95 o                         
  11   4  11          0.86        -16.01        36.44 o                         
   1   5  11          5.53          2.73         4.05 o                         
   2   5  11          3.31         -0.48         3.54 o                         
   3   5  11         96.32         93.71         5.73 o                         
   4   5  11          5.28          9.62         4.14 o                         
   5   5  11         27.84         16.90         4.95 o                         
   6   5  11         29.93         26.55         5.35 o                         
   7   5  11         55.26         29.55         6.73 o                         
   8   5  11         17.69          9.93         5.69 o                         
   9   5  11          1.39          3.99         5.91 o                         
  10   5  11          9.00          6.30         5.35 o                         
   0   6  11        847.23        882.25        37.68 o                         
   1   6  11         63.09         63.46         7.20 o                         
   2   6  11          1.74          9.57         5.84 o                         
   3   6  11          0.82          0.29         5.68 o                         
   4   6  11         61.16         68.28         6.38 o                         
   5   6  11         16.26         11.75         4.90 o                         
   6   6  11         32.80         16.76         5.07 o                         
   7   6  11          0.58          4.10         4.99 o                         
   8   6  11          1.09         -3.04         5.94 o                         
   9   6  11          1.22         -5.00         5.00 o                         
   1   7  11          0.85          2.17         6.03 o                         
   2   7  11         15.12         16.10         5.63 o                         
   3   7  11         27.88         35.85         5.10 o                         
   4   7  11          3.02          0.91         4.86 o                         
   5   7  11         22.97         29.70         4.81 o                         
   6   7  11         35.00         24.66         6.78 o                         
   7   7  11         36.67         30.05         5.90 o                         
   0   8  11         22.84         12.96         5.97 o                         
   1   8  11          1.62          1.39         4.19 o                         
   2   8  11         86.44         95.37         7.45 o                         
   3   8  11          1.54          7.78         5.30 o                         
   4   8  11         18.34         22.74         7.98 o                         
   0   0  12        382.55        372.58        30.84 o                         
   1   0  12         39.71         61.16         9.03 o                         
   2   0  12          0.10         -4.77         9.53 o                         
   3   0  12       7272.28       8047.89        77.31 o                         
   4   0  12         17.26         16.85         4.20 o                         
   5   0  12        323.82        328.44        13.05 o                         
   6   0  12        369.66        378.08        14.74 o                         
   7   0  12         56.25         47.74         6.12 o                         
   8   0  12          0.54         -1.41         8.77 o                         
   9   0  12        420.53        379.70        18.21 o                         
  10   0  12        112.91        113.37        17.37 o                         
  11   0  12         20.91         33.66        11.60 o                         
  12   0  12          0.11         -2.64         8.21 o                         
   1   1  12        306.28        313.81        14.39 o                         
   2   1  12        162.06        173.80        13.72 o                         
   3   1  12         45.80         51.51         6.82 o                         
   4   1  12        270.07        266.33         9.11 o                         
   5   1  12        275.47        264.37         8.26 o                         
   6   1  12          4.86          6.90         2.26 o                         
   7   1  12        127.54        116.20         7.11 o                         
   8   1  12         65.44         67.44         6.54 o                         
   9   1  12        458.73        437.74        13.76 o                         
  10   1  12         89.37        105.49         9.67 o                         
  11   1  12         28.82         20.98         5.89 o                         
  12   1  12          0.13         -4.65         5.49 o                         
   0   2  12       1376.51       1391.37        47.73 o                         
   1   2  12        633.34        697.87        23.24 o                         
   2   2  12         58.42         64.07         6.37 o                         
   3   2  12        111.51         83.67         5.94 o                         
   4   2  12        154.80        145.21         7.09 o                         
   5   2  12        662.77        657.64        13.55 o                         
   6   2  12          1.54         -1.71         2.91 o                         
   7   2  12        200.76        175.49         8.86 o                         
   8   2  12         33.93         25.64         5.07 o                         
   9   2  12          6.18          7.24         5.26 o                         
  10   2  12          0.48          2.87         5.47 o                         
  11   2  12         24.81          8.62         5.01 o                         
  12   2  12          0.23          3.10         7.01 o                         
   1   3  12        368.20        384.15        10.98 o                         
   2   3  12        121.59        131.81         6.37 o                         
   3   3  12        181.61        174.56         9.07 o                         
   4   3  12         31.54         35.39         4.37 o                         
   5   3  12         39.36         39.45         4.14 o                         
   6   3  12          4.98          4.92         4.17 o                         
   7   3  12        462.47        470.87        16.11 o                         
   8   3  12        185.11        171.76        11.14 o                         
   9   3  12        279.26        253.19        18.79 o                         
  10   3  12         11.75         19.40         6.29 o                         
  11   3  12          2.30         -4.42         8.73 o                         
  12   3  12          8.13         -4.81         4.81 o                         
   0   4  12         77.42         68.12         9.03 o                         
   1   4  12          0.92          1.03         3.28 o                         
   2   4  12        249.42        263.25        11.28 o                         
   3   4  12          0.39         -3.42         3.42 o                         
   4   4  12         33.68         31.50         4.79 o                         
   5   4  12        371.61        390.13        11.95 o                         
   6   4  12         49.70         50.67         6.20 o                         
   7   4  12          0.00         -6.19         8.70 o                         
   8   4  12          0.35          6.63         8.29 o                         
   9   4  12         24.17         22.73         7.28 o                         
  10   4  12         13.94         15.76         6.37 o                         
  11   4  12          0.09         -0.78         4.75 o                         
   1   5  12         48.32         44.28         5.69 o                         
   2   5  12         62.50         58.30         5.95 o                         
   3   5  12          6.12         10.80         4.14 o                         
   4   5  12          1.54          0.46         4.53 o                         
   5   5  12         12.68         16.76         5.68 o                         
   6   5  12        107.07        115.59         8.29 o                         
   7   5  12         41.60         38.45        11.29 o                         
   8   5  12          5.70          8.95         5.74 o                         
   9   5  12         17.75         10.78         5.80 o                         
  10   5  12          7.01          4.54         4.72 o                         
   0   6  12         15.53         25.08         7.84 o                         
   1   6  12         28.76         36.49         6.47 o                         
   2   6  12         44.92         62.05         7.17 o                         
   3   6  12          2.83         -5.54         5.54 o                         
   4   6  12         81.26         87.56         7.47 o                         
   5   6  12         31.24         36.96         7.43 o                         
   6   6  12          0.00          3.19         7.18 o                         
   7   6  12         60.65         18.69        59.62 o                         
   8   6  12          6.84        -13.42        23.32 o                         
   9   6  12          0.24          4.02         6.60 o                         
   1   7  12         11.88          7.61         6.41 o                         
   2   7  12         16.30         18.51         5.53 o                         
   3   7  12          4.49          4.27         4.20 o                         
   4   7  12          6.76          9.42         4.61 o                         
   5   7  12         40.77         42.32         7.00 o                         
   6   7  12          3.52          6.33         8.73 o                         
   7   7  12         19.59         19.53         7.06 o                         
   0   8  12         51.72         53.65         7.06 o                         
   1   8  12        172.20        175.99         7.25 o                         
   2   8  12          0.70         -5.73         5.73 o                         
   3   8  12         15.32          8.33         7.47 o                         
   1   1  13        929.30        975.96        18.02 o                         
   2   1  13        253.31        263.64         9.66 o                         
   3   1  13         74.41         75.79         6.10 o                         
   4   1  13          0.05          0.55         2.68 o                         
   5   1  13         19.24         16.52         2.96 o                         
   6   1  13         53.95         55.44         4.57 o                         
   7   1  13        329.82        335.84        12.40 o                         
   8   1  13        256.54        241.02        12.67 o                         
   9   1  13        449.54        460.81        16.45 o                         
  10   1  13         33.89         44.91         7.18 o                         
  11   1  13         18.10         16.18        10.37 o                         
  12   1  13          3.93          2.88         4.64 o                         
   0   2  13         72.62         82.69         7.99 o                         
   1   2  13          3.97          5.15         2.75 o                         
   2   2  13        169.22        188.07         6.43 o                         
   3   2  13        197.76        209.96         8.06 o                         
   4   2  13        714.76        737.95        18.83 o                         
   5   2  13        208.34        217.59         9.28 o                         
   6   2  13        173.01        161.64         8.14 o                         
   7   2  13        349.60        329.45        12.84 o                         
   8   2  13        150.60        160.92         8.74 o                         
   9   2  13         17.39         16.05         5.71 o                         
  10   2  13         65.07         57.67         9.68 o                         
  11   2  13          0.50         -5.34         9.19 o                         
  12   2  13          0.69          9.48         6.60 o                         
   1   3  13         40.81         44.57         4.07 o                         
   2   3  13          6.95         11.23         2.83 o                         
   3   3  13         24.29         23.05         3.68 o                         
   4   3  13          0.03          1.52         3.07 o                         
   5   3  13          0.39         -6.23         6.23 o                         
   6   3  13          4.69          4.66         4.75 o                         
   7   3  13         30.33         38.62         6.98 o                         
   8   3  13        297.37        303.75        13.54 o                         
   9   3  13        132.12        134.63         9.91 o                         
  10   3  13          3.69          0.39         6.83 o                         
  11   3  13          8.48         10.51         7.58 o                         
   0   4  13         50.10         46.17         7.94 o                         
   1   4  13         24.59         22.80         5.26 o                         
   2   4  13        200.19        204.04         9.95 o                         
   3   4  13         45.55         37.42         5.38 o                         
   4   4  13        119.73        119.84         8.07 o                         
   5   4  13          0.01          2.81         4.68 o                         
   6   4  13         59.59         61.47        11.34 o                         
   7   4  13        141.34        140.97        13.13 o                         
   8   4  13         19.20          3.79         7.18 o                         
   9   4  13          7.72          9.18         6.67 o                         
  10   4  13          3.26         13.80         6.08 o                         
  11   4  13          0.53          2.93         6.55 o                         
   1   5  13         23.71         23.24         5.16 o                         
   2   5  13         33.06         26.85         8.96 o                         
   3   5  13        192.13        208.95         9.85 o                         
   4   5  13          7.40         21.47         6.10 o                         
   5   5  13         95.89         98.54         7.99 o                         
   6   5  13         46.19         46.76         6.49 o                         
   7   5  13         37.18         21.95         7.20 o                         
   8   5  13          0.93          4.07         5.41 o                         
   9   5  13          2.58          0.52         5.56 o                         
   0   6  13          7.33         14.50        14.33 o                         
   1   6  13          4.02          9.36         5.59 o                         
   2   6  13         30.39         23.63         8.17 o                         
   3   6  13          0.35          0.85         5.38 o                         
   4   6  13         20.82         13.07         6.45 o                         
   5   6  13         62.21         63.66         8.39 o                         
   6   6  13          6.44         -5.10         6.95 o                         
   7   6  13          7.14         -3.16         8.73 o                         
   8   6  13          7.87          5.80         7.12 o                         
   1   7  13          1.00         -2.97         8.36 o                         
   2   7  13         70.41         63.14         5.36 o                         
   3   7  13         34.93         31.37         4.38 o                         
   4   7  13          1.14         -4.13         5.09 o                         
   5   7  13         81.77         70.37         7.69 o                         
   6   7  13          6.48          7.24         6.38 o                         
   0   8  13          1.36          0.92         4.91 o                         
   1   8  13          0.38          5.18         4.33 o                         
   2   8  13          8.37         -6.89         6.89 o                         
   0   0  14        239.15        248.12        13.81 o                         
   1   0  14       2033.97       2221.13        31.28 o                         
   2   0  14       1273.62       1322.66        32.98 o                         
   3   0  14        606.95        597.74        23.03 o                         
   4   0  14          9.99         10.13         3.68 o                         
   5   0  14       2716.61       2780.61        53.56 o                         
   6   0  14         70.88         51.02         8.62 o                         
   7   0  14         81.06         93.43        12.53 o                         
   8   0  14        612.03        664.69        33.14 o                         
   9   0  14          5.48         10.63        11.31 o                         
  10   0  14         27.27         11.89        10.97 o                         
  11   0  14         78.86         59.56        11.20 o                         
  12   0  14          4.91          4.94         6.55 o                         
   1   1  14         16.59         15.32         2.50 o                         
   2   1  14         12.65         11.62         2.56 o                         
   3   1  14        281.76        270.96        11.19 o                         
   4   1  14         38.70         41.85         4.47 o                         
   5   1  14        124.67        126.94         6.99 o                         
   6   1  14        205.93        222.12         9.44 o                         
   7   1  14         21.01         24.88         5.29 o                         
   8   1  14         19.01          3.59         7.12 o                         
   9   1  14         38.06         36.92         8.71 o                         
  10   1  14          0.00          0.96        16.80 o                         
  11   1  14          1.27         -5.17         5.73 o                         
  12   1  14         29.83         24.97         4.91 o                         
   0   2  14          6.94          4.16         3.26 o                         
   1   2  14         48.67         46.08         3.67 o                         
   2   2  14        273.93        268.53         7.23 o                         
   3   2  14        440.29        508.04        12.70 o                         
   4   2  14       1191.68       1188.51        24.40 o                         
   5   2  14          0.17          2.66         3.98 o                         
   6   2  14        232.72        251.57        12.83 o                         
   7   2  14         23.15         29.67         6.54 o                         
   8   2  14        108.16        107.43         9.54 o                         
   9   2  14          0.22        -12.00        12.00 o                         
  10   2  14          6.03         15.33        11.66 o                         
  11   2  14         12.00         17.35         8.96 o                         
  12   2  14          3.05         16.14         7.06 o                         
   1   3  14        212.30        231.49         8.33 o                         
   2   3  14          0.02          0.56         2.75 o                         
   3   3  14        179.52        185.50         8.55 o                         
   4   3  14        510.68        494.03        13.65 o                         
   5   3  14          0.51         -1.63         4.81 o                         
   6   3  14          9.57         10.18         7.64 o                         
   7   3  14          5.58         -8.66         8.66 o                         
   8   3  14         20.38         17.18         8.55 o                         
   9   3  14         41.25         35.09        18.61 o                         
  10   3  14         40.32         28.79         6.70 o                         
  11   3  14         29.45         30.15         8.62 o                         
   0   4  14        166.24        142.88        11.70 o                         
   1   4  14          0.25          8.13         3.26 o                         
   2   4  14         33.20         21.54         7.14 o                         
   3   4  14          5.04         11.25         4.51 o                         
   4   4  14         45.87         53.14         6.54 o                         
   5   4  14         44.65         58.63         6.90 o                         
   6   4  14        180.99        163.88        25.87 o                         
   7   4  14        354.50        348.61        17.57 o                         
   8   4  14          1.70          2.99         6.98 o                         
   9   4  14         23.33         22.45         6.77 o                         
  10   4  14          0.35         -0.88         5.46 o                         
   1   5  14          2.70          8.43         6.66 o                         
   2   5  14          4.89         11.81         6.33 o                         
   3   5  14         83.66         93.72         8.92 o                         
   4   5  14          0.02         -6.85         7.37 o                         
   5   5  14          2.18          0.96         6.54 o                         
   6   5  14          3.91          4.11         5.19 o                         
   7   5  14         60.66         47.25        12.15 o                         
   8   5  14          3.00         10.53         4.92 o                         
   9   5  14         51.10         23.48         5.74 o                         
   0   6  14        694.48        772.29        22.89 o                         
   1   6  14         24.47         16.90         5.76 o                         
   2   6  14         43.95         40.62         6.44 o                         
   3   6  14          0.38          1.19         5.25 o                         
   4   6  14         27.40         22.41         6.44 o                         
   5   6  14         95.93         87.94         8.57 o                         
   6   6  14          3.51         -0.63         8.56 o                         
   7   6  14          1.82         -3.39         7.93 o                         
   8   6  14          3.11         -3.27         6.55 o                         
   1   7  14         49.22         57.90         5.96 o                         
   2   7  14          2.11          5.63         4.01 o                         
   3   7  14          5.16         11.34         4.12 o                         
   4   7  14          7.43          9.09         4.69 o                         
   5   7  14          0.23         13.73         7.52 o                         
   0   8  14        181.94        184.82        13.96 o                         
   1   8  14         37.75         28.54         7.75 o                         
   1   1  15         75.37         80.61         4.79 o                         
   2   1  15          9.38          6.32         2.63 o                         
   3   1  15          7.01          8.61         3.31 o                         
   4   1  15          0.00          1.23         2.67 o                         
   5   1  15         42.42         44.58         4.73 o                         
   6   1  15        518.30        506.57        14.15 o                         
   7   1  15         36.65         57.70        11.49 o                         
   8   1  15          2.34          4.64         8.53 o                         
   9   1  15         55.40         34.00        13.78 o                         
  10   1  15          5.99         -2.10         6.61 o                         
  11   1  15          2.07          5.60         8.62 o                         
  12   1  15         24.07         25.85         7.01 o                         
   0   2  15        270.40        285.64        12.06 o                         
   1   2  15         59.21         59.19         4.05 o                         
   2   2  15         12.84          8.90         2.21 o                         
   3   2  15       1512.07       1607.93        18.61 o                         
   4   2  15        160.25        161.96        13.08 o                         
   5   2  15         19.58         19.11         5.14 o                         
   6   2  15          6.25         -2.08         6.47 o                         
   7   2  15         86.37         74.35        15.56 o                         
   8   2  15        237.04        223.86        16.28 o                         
   9   2  15         68.66         60.71        14.42 o                         
  10   2  15         34.55         30.10        11.08 o                         
  11   2  15          8.16          4.25         7.29 o                         
   1   3  15         31.38         36.43         4.02 o                         
   2   3  15        149.01        141.08         7.24 o                         
   3   3  15         28.16         18.83         4.58 o                         
   4   3  15         50.03         53.17         5.36 o                         
   5   3  15          3.00         -5.59         5.75 o                         
   6   3  15         18.06         10.07         8.71 o                         
   7   3  15          5.47         12.55        11.52 o                         
   8   3  15         81.51         78.23        10.74 o                         
   9   3  15         36.35         26.75         7.75 o                         
  10   3  15        132.03        131.24        14.88 o                         
  11   3  15         23.45         33.37         8.67 o                         
   0   4  15        551.92        576.08        17.40 o                         
   1   4  15        115.71        118.19         7.20 o                         
   2   4  15        542.92        558.39        15.22 o                         
   3   4  15         82.52         93.31         6.44 o                         
   4   4  15         54.97         66.99         7.22 o                         
   5   4  15         25.25         24.47         5.26 o                         
   6   4  15        104.81         96.29        11.27 o                         
   7   4  15          0.00          0.63         7.39 o                         
   8   4  15          5.18          7.03         6.92 o                         
   9   4  15          2.73         12.24         6.27 o                         
  10   4  15         79.77         50.90        20.62 o                         
   1   5  15         70.45         78.64         8.15 o                         
   2   5  15        326.17        347.59        17.73 o                         
   3   5  15          1.36          6.33         6.77 o                         
   4   5  15          7.14          2.95         5.57 o                         
   5   5  15         34.69         33.80         6.00 o                         
   6   5  15         31.53         27.19         9.18 o                         
   7   5  15         19.87         16.08        10.03 o                         
   8   5  15          8.14         15.58         6.11 o                         
   9   5  15         77.82         56.52        14.42 o                         
   0   6  15          0.81         -7.12         7.12 o                         
   1   6  15        273.28        291.56        11.07 o                         
   2   6  15         31.12         34.11         5.85 o                         
   3   6  15          9.56         11.18         5.31 o                         
   4   6  15          8.83          1.82         5.91 o                         
   5   6  15          2.36          4.20         8.74 o                         
   6   6  15         11.69         13.55         9.65 o                         
   7   6  15          1.80          1.61         7.01 o                         
   1   7  15         27.03         28.73         5.15 o                         
   2   7  15        100.54         94.03         5.46 o                         
   3   7  15          0.01          3.49         5.39 o                         
   4   7  15          0.45         -0.11         3.99 o                         
   5   7  15         14.12         15.62         6.72 o                         
   0   0  16          4.10          1.44         5.80 o                         
   1   0  16          0.00         -2.89         3.70 o                         
   2   0  16        358.44        356.37        14.30 o                         
   3   0  16          3.86         16.30         7.78 o                         
   4   0  16       1167.13       1157.37        26.18 o                         
   5   0  16        796.78        873.58        31.88 o                         
   6   0  16       1115.71       1160.53        43.85 o                         
   7   0  16         80.26         87.64        16.20 o                         
   8   0  16        102.78         83.28        15.97 o                         
   9   0  16         13.95         19.81        11.43 o                         
  10   0  16         57.31         63.69        11.95 o                         
  11   0  16          2.88         -6.49         7.12 o                         
   1   1  16          7.98          5.29         2.68 o                         
   2   1  16          0.06         -2.84         2.84 o                         
   3   1  16         10.62          7.13         3.10 o                         
   4   1  16        187.21        179.99         8.39 o                         
   5   1  16         40.78         36.84         4.75 o                         
   6   1  16         87.16        101.93         7.36 o                         
   7   1  16          2.05         -7.69         7.69 o                         
   8   1  16        191.23        198.02        13.33 o                         
   9   1  16         70.99         70.49        10.54 o                         
  10   1  16         15.92         11.52        17.95 o                         
  11   1  16          0.88         -1.60         7.24 o                         
   0   2  16          3.79          2.32         5.15 o                         
   1   2  16        536.88        570.55        12.26 o                         
   2   2  16          9.00         10.55         2.55 o                         
   3   2  16        386.34        425.20        11.52 o                         
   4   2  16          0.01         -1.77         3.40 o                         
   5   2  16         96.78        116.16         9.70 o                         
   6   2  16        105.19        110.77        13.93 o                         
   7   2  16         56.46         67.79        10.41 o                         
   8   2  16        220.59        212.47        13.89 o                         
   9   2  16         68.32         76.85        15.22 o                         
  10   2  16         24.51         29.00        10.63 o                         
  11   2  16          0.09         -4.02         6.72 o                         
   1   3  16         15.77          7.20         3.39 o                         
   2   3  16          1.64          6.58         3.61 o                         
   3   3  16        160.99        165.60         9.05 o                         
   4   3  16         18.79         17.20         4.64 o                         
   5   3  16         15.04         23.99         7.34 o                         
   6   3  16         30.86         24.93         8.92 o                         
   7   3  16        157.74        167.05        10.98 o                         
   8   3  16        178.40        169.21        12.70 o                         
   9   3  16          0.97         -3.33         5.33 o                         
  10   3  16        142.58        120.45         9.57 o                         
   0   4  16       1193.20       1241.66        26.63 o                         
   1   4  16         35.09         39.91         5.13 o                         
   2   4  16          0.69          1.57         4.35 o                         
   3   4  16         80.23         83.05         8.68 o                         
   4   4  16       1095.49       1172.19        20.57 o                         
   5   4  16         23.93         14.33         7.03 o                         
   6   4  16          2.26         -3.33         7.10 o                         
   7   4  16         23.57         41.97         8.66 o                         
   8   4  16         25.66         23.66        19.38 o                         
   9   4  16         51.46         61.27         7.74 o                         
   1   5  16          0.16         -0.01         6.20 o                         
   2   5  16          1.19         -4.92         8.30 o                         
   3   5  16         81.35         90.99         8.97 o                         
   4   5  16         89.10         83.82         7.38 o                         
   5   5  16          4.58          8.58         6.43 o                         
   6   5  16         38.66         34.17         7.89 o                         
   7   5  16         23.75         27.26         7.13 o                         
   8   5  16          5.57          8.48         5.80 o                         
   0   6  16        200.74        209.82        12.50 o                         
   1   6  16        262.02        271.46        10.19 o                         
   2   6  16          1.16          6.68         5.18 o                         
   3   6  16         13.37         29.10         5.48 o                         
   4   6  16          6.81         -1.50         4.75 o                         
   5   6  16          0.14         -5.63         8.73 o                         
   6   6  16         73.11         91.15        12.81 o                         
   7   6  16         22.61         29.52         8.33 o                         
   1   7  16         14.98         17.87         4.26 o                         
   2   7  16         16.40         12.82         3.91 o                         
   3   7  16          0.30         -1.07         3.60 o                         
   4   7  16          0.21         -0.69         6.09 o                         
   1   1  17        113.51        113.70         6.14 o                         
   2   1  17        150.42        164.03         7.36 o                         
   3   1  17          6.19          5.30         2.95 o                         
   4   1  17         10.48         -5.87         6.54 o                         
   5   1  17          3.20         -0.54         3.91 o                         
   6   1  17       1026.36       1017.62        21.90 o                         
   7   1  17        185.07        179.58        13.41 o                         
   8   1  17        196.47        199.85        15.36 o                         
   9   1  17         35.85         31.08         7.52 o                         
  10   1  17          5.47          2.10         5.40 o                         
  11   1  17          0.91          3.79         6.89 o                         
   0   2  17        290.42        269.68        12.50 o                         
   1   2  17         80.81         70.74         4.82 o                         
   2   2  17        263.17        221.71         8.25 o                         
   3   2  17          0.02         -0.59         3.02 o                         
   4   2  17          1.85         -0.03         5.66 o                         
   5   2  17        291.88        291.74        11.69 o                         
   6   2  17         18.54          9.63         8.23 o                         
   7   2  17        109.63        122.25        12.10 o                         
   8   2  17        110.50        123.25        17.40 o                         
   9   2  17          1.46          1.72        10.22 o                         
  10   2  17         67.83         68.22         6.64 o                         
  11   2  17          0.03          0.11         5.97 o                         
   1   3  17         16.19          3.31         4.88 o                         
   2   3  17        389.81        381.58        12.65 o                         
   3   3  17         84.69         87.43         7.83 o                         
   4   3  17         13.27          4.45         7.96 o                         
   5   3  17        164.48        173.41        11.56 o                         
   6   3  17        310.62        291.80        13.77 o                         
   7   3  17          0.06          6.91         6.34 o                         
   8   3  17         66.72         52.02         7.69 o                         
   9   3  17         21.25         22.18         5.38 o                         
  10   3  17          3.10          9.50         6.55 o                         
   0   4  17        184.95        175.81        16.94 o                         
   1   4  17        370.61        445.85        14.42 o                         
   2   4  17          8.49          4.00         5.84 o                         
   3   4  17        105.56        115.43         9.30 o                         
   4   4  17          1.86         -3.25         5.08 o                         
   5   4  17          0.40         -3.04         6.66 o                         
   6   4  17         43.19         41.38         7.76 o                         
   7   4  17          1.99          8.06         7.22 o                         
   8   4  17        185.98        185.75        11.99 o                         
   9   4  17          9.13         10.91         5.27 o                         
   1   5  17         43.08         43.55         8.95 o                         
   2   5  17        139.83        143.29        12.31 o                         
   3   5  17         20.22         11.33         6.35 o                         
   4   5  17         38.25         43.42         6.25 o                         
   5   5  17         37.93         32.47         6.62 o                         
   6   5  17          4.72         13.14        12.43 o                         
   7   5  17         10.59         14.14         6.15 o                         
   8   5  17         55.36         48.19         9.53 o                         
   0   6  17         32.27         36.90         9.85 o                         
   1   6  17          0.00          2.81         4.45 o                         
   2   6  17         10.86          7.56         4.78 o                         
   3   6  17          0.00         -1.87         6.51 o                         
   4   6  17          2.76          9.22         4.30 o                         
   5   6  17         10.33         -4.82         7.47 o                         
   6   6  17          8.09          5.40         7.24 o                         
   1   7  17         18.88         27.14         6.19 o                         
   2   7  17         65.66         78.69         6.28 o                         
   3   7  17          5.45          2.21         7.38 o                         
   0   0  18          1.98         15.91         7.01 o                         
   1   0  18        225.45        223.63        12.53 o                         
   2   0  18         97.72         93.21         9.10 o                         
   3   0  18         17.17          7.54         7.27 o                         
   4   0  18        230.25        224.64        10.93 o                         
   5   0  18          0.66         10.76         7.77 o                         
   6   0  18          0.01          7.41         9.76 o                         
   7   0  18        275.94        244.61        20.62 o                         
   8   0  18        274.47        248.12        20.85 o                         
   9   0  18          0.95         -6.26         8.73 o                         
  10   0  18         19.26         18.67         7.93 o                         
  11   0  18          1.03         -5.74         7.93 o                         
   1   1  18        111.45        114.62         6.29 o                         
   2   1  18         13.51         12.13         3.42 o                         
   3   1  18         38.49         39.53         5.68 o                         
   4   1  18         20.43         12.97         4.62 o                         
   5   1  18          1.53         -5.68         5.90 o                         
   6   1  18         37.64         41.61        12.20 o                         
   7   1  18         97.00         91.67        10.28 o                         
   8   1  18          3.36          2.83         6.99 o                         
   9   1  18         14.15         13.77         6.29 o                         
  10   1  18         34.82         45.09         6.15 o                         
  11   1  18         17.17         23.95         7.98 o                         
   0   2  18        467.47        452.34        16.40 o                         
   1   2  18        370.83        361.42        10.91 o                         
   2   2  18          9.61          8.24         3.56 o                         
   3   2  18        103.90        102.29         6.98 o                         
   4   2  18       1092.55       1146.78        24.23 o                         
   5   2  18        271.93        240.85        10.85 o                         
   6   2  18        457.11        411.38        13.54 o                         
   7   2  18          9.71         16.42         5.62 o                         
   8   2  18         11.70         15.35        10.26 o                         
   9   2  18          2.13         -5.05         6.70 o                         
  10   2  18          2.56          9.75         4.67 o                         
   1   3  18          5.63         11.29         6.55 o                         
   2   3  18          1.80         -2.47         7.28 o                         
   3   3  18         37.71         42.51         9.50 o                         
   4   3  18        388.13        391.91        18.88 o                         
   5   3  18         48.49         52.26         8.44 o                         
   6   3  18         59.85         51.31         7.81 o                         
   7   3  18         10.77         14.78         6.77 o                         
   8   3  18        180.98        186.64         9.95 o                         
   9   3  18        176.26        178.46        11.15 o                         
  10   3  18         67.50         73.00         9.88 o                         
   0   4  18         39.34         53.70        11.37 o                         
   1   4  18        193.80        189.60        10.34 o                         
   2   4  18         10.59         10.98         6.12 o                         
   3   4  18        112.43        130.33         9.91 o                         
   4   4  18         32.41         31.52         5.97 o                         
   5   4  18          0.63          9.18         6.76 o                         
   6   4  18         48.90         50.87         7.27 o                         
   7   4  18         16.14          9.91         7.35 o                         
   8   4  18          0.05         -1.63         6.64 o                         
   9   4  18         25.86         28.77         8.16 o                         
   1   5  18          9.47         13.67         7.64 o                         
   2   5  18         14.57         22.09         7.69 o                         
   3   5  18          8.26          7.75         5.52 o                         
   4   5  18          7.79          0.86         7.91 o                         
   5   5  18          0.06         -1.56         6.47 o                         
   6   5  18          0.76         -5.08         6.25 o                         
   7   5  18          4.11         13.24        22.28 o                         
   0   6  18        167.83        164.20        15.33 o                         
   1   6  18          0.73         13.62         6.18 o                         
   2   6  18          5.69          9.64         4.77 o                         
   3   6  18         55.78         46.95         6.99 o                         
   4   6  18          8.48          4.38         5.48 o                         
   5   6  18          1.77          0.46         6.78 o                         
   6   6  18         10.54         13.04         6.89 o                         
   1   7  18          0.78         -3.73         5.00 o                         
   2   7  18         21.31         27.76         5.40 o                         
   1   1  19        292.17        310.12        11.93 o                         
   2   1  19          5.25          5.43         4.13 o                         
   3   1  19         16.22         20.77         6.00 o                         
   4   1  19          1.92          1.89         5.48 o                         
   5   1  19         22.35         22.24         6.37 o                         
   6   1  19        527.33        523.11        18.12 o                         
   7   1  19        186.51        135.99        13.01 o                         
   8   1  19         63.46         64.74         8.12 o                         
   9   1  19          9.71         -0.14         5.67 o                         
  10   1  19          9.62         15.67         4.77 o                         
   0   2  19       1160.16       1129.66        38.05 o                         
   1   2  19         13.96         11.03         4.51 o                         
   2   2  19         69.11         65.85         6.10 o                         
   3   2  19         60.97         57.70         6.29 o                         
   4   2  19          8.29         19.77         6.30 o                         
   5   2  19          0.02          8.02         5.73 o                         
   6   2  19         48.21         27.11         6.06 o                         
   7   2  19         36.02         34.57         5.78 o                         
   8   2  19         25.08         19.88         5.90 o                         
   9   2  19          3.78         -2.69         5.19 o                         
  10   2  19         10.58          3.16         4.69 o                         
   1   3  19          4.02         13.54         8.80 o                         
   2   3  19         12.97         15.45         9.28 o                         
   3   3  19        106.95        106.27        14.79 o                         
   4   3  19          2.06          5.28         7.32 o                         
   5   3  19         81.01         72.95         8.80 o                         
   6   3  19         18.05         21.21         9.10 o                         
   7   3  19         12.22          7.15         5.64 o                         
   8   3  19         27.51         33.64         5.86 o                         
   9   3  19          2.76          0.01         5.10 o                         
   0   4  19        201.92        226.98        19.53 o                         
   1   4  19        224.29        242.12        14.25 o                         
   2   4  19        460.30        497.87        15.44 o                         
   3   4  19         34.79         40.72         8.75 o                         
   4   4  19         14.78         12.95         8.16 o                         
   5   4  19          6.02         -3.90         6.16 o                         
   6   4  19          4.43         19.18         7.92 o                         
   7   4  19         26.87         13.53         6.23 o                         
   8   4  19          8.01          4.93         4.75 o                         
   1   5  19          8.90         21.37        11.31 o                         
   2   5  19        109.80        107.62        11.69 o                         
   3   5  19         26.66         21.55         8.46 o                         
   4   5  19          2.86          0.34         5.13 o                         
   5   5  19         27.74         29.24         7.23 o                         
   6   5  19         16.26         11.46         7.09 o                         
   7   5  19          7.92          6.20         6.49 o                         
   0   6  19         43.96         52.10         7.25 o                         
   1   6  19          1.48          0.13         5.79 o                         
   2   6  19         21.93         30.56         6.34 o                         
   3   6  19          5.93         12.13         4.85 o                         
   4   6  19         13.82          7.93         7.01 o                         
   5   6  19          3.45         20.45         7.52 o                         
   0   0  20        261.67        222.96        20.16 o                         
   1   0  20       1248.20       1246.01        30.95 o                         
   2   0  20        138.07        144.74        13.29 o                         
   3   0  20        110.59        135.52        10.27 o                         
   4   0  20        816.23        861.79        21.79 o                         
   5   0  20        908.77        892.16        27.03 o                         
   6   0  20        164.24        157.83        13.48 o                         
   7   0  20         21.73         20.10         8.03 o                         
   8   0  20          0.30          8.27         7.37 o                         
   9   0  20         24.25         33.23         7.01 o                         
  10   0  20         10.33          2.93         7.81 o                         
   1   1  20          0.03          1.70         6.60 o                         
   2   1  20          1.10         14.60         6.60 o                         
   3   1  20         19.02         15.49         8.18 o                         
   4   1  20        112.63        113.22         9.02 o                         
   5   1  20        164.24        167.34         9.61 o                         
   6   1  20          9.10          6.63         6.91 o                         
   7   1  20         41.50         55.47         8.62 o                         
   8   1  20         11.05          7.39         8.90 o                         
   9   1  20         19.38         19.43         5.43 o                         
  10   1  20          2.50         -8.21         8.21 o                         
   0   2  20        679.18        628.19        21.67 o                         
   1   2  20         24.06         24.00         5.88 o                         
   2   2  20         56.24         32.50         7.25 o                         
   3   2  20         10.22         11.14         5.67 o                         
   4   2  20          6.70          8.48         5.47 o                         
   5   2  20         49.26         81.87         7.90 o                         
   6   2  20          3.65          1.29         5.39 o                         
   7   2  20         79.87         74.09         7.85 o                         
   8   2  20         12.85          0.74         5.12 o                         
   9   2  20          4.11          0.65         5.44 o                         
   1   3  20          0.15          2.95         8.14 o                         
   2   3  20          6.37          4.34         8.12 o                         
   3   3  20         13.98         18.81         9.19 o                         
   4   3  20        113.90        123.00        10.02 o                         
   5   3  20          3.24          7.95         6.60 o                         
   6   3  20         36.87         31.90         7.78 o                         
   7   3  20          5.26         12.00         5.47 o                         
   8   3  20         10.71         21.50        10.51 o                         
   9   3  20          3.72         10.34         6.72 o                         
   0   4  20        206.29        236.92        19.53 o                         
   1   4  20          2.46         -3.60         7.29 o                         
   2   4  20         33.54         40.79         7.39 o                         
   3   4  20         10.57         16.20        11.92 o                         
   4   4  20          3.18          9.45         6.15 o                         
   5   4  20          2.53          0.80         5.33 o                         
   6   4  20         42.66         40.16         7.57 o                         
   7   4  20          5.10         10.39         5.64 o                         
   8   4  20          0.04         -3.45         6.15 o                         
   1   5  20         16.43         25.59         8.06 o                         
   2   5  20         10.93         20.42         7.07 o                         
   3   5  20          0.60          0.18         5.18 o                         
   4   5  20         30.75         39.00         7.34 o                         
   5   5  20          3.17         -0.66         8.64 o                         
   6   5  20          1.40          9.09         5.08 o                         
   0   6  20        108.26        117.44        16.02 o                         
   1   6  20          4.92          3.24         4.95 o                         
   2   6  20          5.01          1.05         4.33 o                         
   3   6  20          2.02         -0.92         6.66 o                         
   4   6  20         54.35         48.42         8.62 o                         
   1   1  21          7.94          0.27         6.04 o                         
   2   1  21        176.01        156.69         9.44 o                         
   3   1  21          3.29          4.32         6.44 o                         
   4   1  21         24.45         17.04         6.86 o                         
   5   1  21          5.18          5.35         5.49 o                         
   6   1  21          0.66         -0.19         6.32 o                         
   7   1  21          0.20          4.38         8.42 o                         
   8   1  21          3.79          2.65         5.19 o                         
   9   1  21          4.12          0.66         5.19 o                         
   0   2  21        341.90        373.98        17.59 o                         
   1   2  21        137.69        148.00         8.80 o                         
   2   2  21       1023.80       1035.53        19.63 o                         
   3   2  21          7.58         14.37         9.58 o                         
   4   2  21         79.98         64.09         7.22 o                         
   5   2  21         14.52         19.74         5.54 o                         
   6   2  21          0.86          4.41         5.23 o                         
   7   2  21         12.96          7.52         5.41 o                         
   8   2  21          0.64          3.54         5.22 o                         
   9   2  21          4.76          9.22         8.24 o                         
   1   3  21          0.32          2.71         7.96 o                         
   2   3  21          1.50         -3.80         8.17 o                         
   3   3  21         39.99         30.81         7.41 o                         
   4   3  21          0.61          5.79         6.53 o                         
   5   3  21          0.26          2.86         5.79 o                         
   6   3  21          0.23         -4.93         6.54 o                         
   7   3  21          1.64          4.20         4.89 o                         
   8   3  21          0.77          4.97         4.81 o                         
   0   4  21          2.54         13.96        10.05 o                         
   1   4  21          0.09         -2.38         7.67 o                         
   2   4  21         53.86         58.21         9.41 o                         
   3   4  21          4.00         -5.27         5.27 o                         
   4   4  21          2.59          5.26         5.64 o                         
   5   4  21          0.05          5.60         5.27 o                         
   6   4  21          0.17         -5.92         5.92 o                         
   7   4  21          2.32          2.10         4.67 o                         
   1   5  21          7.55          1.97         5.87 o                         
   2   5  21          0.05         -1.01         4.88 o                         
   3   5  21          8.26         20.94         4.60 o                         
   4   5  21          7.06          8.11         5.61 o                         
   5   5  21          0.47         -1.49         4.98 o                         
   0   6  21        138.26        148.98        13.27 o                         
   1   6  21         12.22         20.51        11.63 o                         
   2   6  21         22.53         14.93         8.33 o                         
   0   0  22       3723.86       3842.40        76.96 o                         
   1   0  22        489.85        479.83        20.59 o                         
   2   0  22         69.47         81.34         8.72 o                         
   3   0  22         64.49         76.58         8.70 o                         
   4   0  22          0.48         -0.31         7.49 o                         
   5   0  22        267.21        287.96        15.71 o                         
   6   0  22         27.99         17.72         9.25 o                         
   7   0  22        106.99         61.65        54.82 o                         
   8   0  22         11.98          0.75         8.90 o                         
   9   0  22          2.90          7.35         7.41 o                         
   1   1  22          4.63          3.02         6.15 o                         
   2   1  22          1.06          7.02         6.21 o                         
   3   1  22          0.05          1.65         5.31 o                         
   4   1  22          0.09          2.79         5.29 o                         
   5   1  22         76.94         72.82         8.37 o                         
   6   1  22          7.82          9.49         6.76 o                         
   7   1  22         31.17         30.67         5.77 o                         
   8   1  22          0.78          2.06         4.57 o                         
   9   1  22          9.28          3.27         6.72 o                         
   0   2  22         38.74         34.68         8.82 o                         
   1   2  22         36.56         36.27         6.38 o                         
   2   2  22         10.81          3.24         5.64 o                         
   3   2  22          9.32          7.77         6.65 o                         
   4   2  22          4.79          7.84         5.55 o                         
   5   2  22         97.32        100.96         7.38 o                         
   6   2  22         15.30          7.78         4.82 o                         
   7   2  22         19.48         33.83        11.72 o                         
   8   2  22          6.45         -2.51         4.90 o                         
   1   3  22         13.49         14.51        10.25 o                         
   2   3  22          0.45         -6.35         7.71 o                         
   3   3  22          0.56          5.19         6.47 o                         
   4   3  22         22.12         20.57         6.45 o                         
   5   3  22          2.98         13.44         7.27 o                         
   6   3  22          2.43          1.41         4.90 o                         
   7   3  22          6.05          6.76         5.09 o                         
   0   4  22         29.57         24.52         9.19 o                         
   1   4  22          3.01          5.24         5.31 o                         
   2   4  22         49.67         51.15         8.40 o                         
   3   4  22          2.31         12.77         5.63 o                         
   4   4  22         35.34         33.88         9.79 o                         
   5   4  22          3.13          4.88         5.92 o                         
   6   4  22         10.15          3.45         4.75 o                         
   1   5  22         16.28         30.77         5.49 o                         
   2   5  22          0.19          6.50         3.90 o                         
   3   5  22          0.95          3.84         5.63 o                         
   4   5  22         15.21         12.00         5.26 o                         
   1   1  23         45.23         40.88         9.15 o                         
   2   1  23         66.23         56.26         8.11 o                         
   3   1  23         19.66         19.08         5.42 o                         
   4   1  23          0.14          0.39         5.07 o                         
   5   1  23         30.31         24.33         6.37 o                         
   6   1  23          0.69          2.43         5.05 o                         
   7   1  23         51.85         43.45         5.78 o                         
   8   1  23          6.06          3.22         7.24 o                         
   0   2  23        278.00        276.37        15.35 o                         
   1   2  23        181.49        197.51        10.01 o                         
   2   2  23         14.27          8.08         5.35 o                         
   3   2  23          3.91          0.98         5.28 o                         
   4   2  23          1.67         -3.00         5.13 o                         
   5   2  23         52.03         38.10         5.46 o                         
   6   2  23         18.70         19.70         6.93 o                         
   7   2  23         11.67          6.72         5.09 o                         
   1   3  23          0.32         -5.88        16.51 o                         
   2   3  23         70.40         93.32        10.62 o                         
   3   3  23          0.12         -1.69         5.71 o                         
   4   3  23          0.06         -5.61         5.61 o                         
   5   3  23          0.02         -2.49         4.90 o                         
   6   3  23         17.39         21.31         4.65 o                         
   7   3  23          3.72          2.76         5.97 o                         
   0   4  23         52.93         54.28        10.68 o                         
   1   4  23          0.58          1.99         6.20 o                         
   2   4  23         65.50         62.61         6.65 o                         
   3   4  23          4.22          3.10         4.66 o                         
   4   4  23         18.18         28.03         6.23 o                         
   5   4  23          0.16         -6.78         6.78 o                         
   1   5  23          5.45          6.98         3.80 o                         
   2   5  23          5.40          8.39         9.56 o                         
   3   5  23          0.98          5.13         7.52 o                         
   0   0  24        293.70        326.17        24.87 o                         
   1   0  24         66.70         50.03         9.86 o                         
   2   0  24        302.03        299.58        16.39 o                         
   3   0  24          1.64          7.26         8.26 o                         
   4   0  24          0.43         -7.87        11.77 o                         
   5   0  24         41.58         42.39        11.72 o                         
   6   0  24          8.88          1.78        10.05 o                         
   7   0  24         33.97         22.69         9.42 o                         
   1   1  24         17.07         17.47         6.06 o                         
   2   1  24          6.44          3.03         4.88 o                         
   3   1  24          1.10          0.89         6.10 o                         
   4   1  24          2.03          6.96         6.48 o                         
   5   1  24          0.09          3.51         5.17 o                         
   6   1  24         15.62         10.22         6.02 o                         
   7   1  24         19.82         25.27         7.58 o                         
   0   2  24        105.32         97.06        10.21 o                         
   1   2  24        149.19        150.16         9.92 o                         
   2   2  24         38.16         51.94         7.41 o                         
   3   2  24         10.19          9.52         7.64 o                         
   4   2  24          3.69         -5.32         5.32 o                         
   5   2  24         42.35         43.27         5.96 o                         
   6   2  24          4.39          9.57         5.50 o                         
   7   2  24         13.05          9.48         6.72 o                         
   1   3  24          9.44         11.07         6.64 o                         
   2   3  24          9.58          4.48         4.71 o                         
   3   3  24          3.72          1.33         5.64 o                         
   4   3  24         12.66         16.86         6.99 o                         
   5   3  24         35.20         35.53         5.95 o                         
   6   3  24         26.62         31.70         7.93 o                         
   0   4  24         24.03         32.52         6.77 o                         
   1   4  24         23.19         33.84         6.96 o                         
   2   4  24          3.06          1.38         4.29 o                         
   3   4  24          1.73         -5.57         5.57 o                         
   4   4  24        111.63        118.59         8.66 o                         
   1   1  25          2.67          1.08         5.26 o                         
   2   1  25          9.70          6.25         4.38 o                         
   3   1  25         14.15         13.55         4.72 o                         
   4   1  25         14.61         15.07         5.16 o                         
   5   1  25          9.83         11.80         4.72 o                         
   6   1  25          0.35         -5.19         5.19 o                         
   0   2  25         37.84         63.46        12.52 o                         
   1   2  25         77.48         64.65         9.05 o                         
   2   2  25          0.00          1.02         5.42 o                         
   3   2  25          0.91          6.73         8.25 o                         
   4   2  25         17.72         17.53         4.92 o                         
   5   2  25         38.28         31.86         6.11 o                         
   6   2  25          0.78          1.72         7.24 o                         
   1   3  25          0.04          6.67        12.78 o                         
   2   3  25          4.91         -5.92         5.92 o                         
   3   3  25          0.13          1.49         4.88 o                         
   4   3  25          0.11         -3.85         3.85 o                         
   0   4  25         84.45         97.01        11.77 o                         
   1   4  25          0.03          1.73         4.12 o                         
   2   4  25         50.92         61.29         5.77 o                         
   3   4  25          0.36         -2.70         6.38 o                         
   0   0  26        117.94        112.00        14.70 o                         
   1   0  26          0.92         -5.28         6.80 o                         
   2   0  26         79.05         81.60        17.17 o                         
   3   0  26         14.28         18.44        10.22 o                         
   4   0  26          1.32         -8.21         8.21 o                         
   5   0  26          2.42         12.06         7.98 o                         
   1   1  26          1.10          5.83         5.71 o                         
   2   1  26          1.89          1.91         4.28 o                         
   3   1  26          6.79          9.79         6.81 o                         
   4   1  26          0.21         -0.59         5.69 o                         
   5   1  26          0.14         -1.49         7.18 o                         
   0   2  26         47.68         62.26        11.77 o                         
   1   2  26        233.97        270.37        13.34 o                         
   2   2  26         14.20          5.98         4.55 o                         
   3   2  26          8.77          2.25         4.19 o                         
   4   2  26         35.40         41.84         6.16 o                         
   1   3  26          4.15          6.24         4.90 o                         
   2   3  26          0.57          5.31         4.05 o                         
   3   3  26          1.94          4.48         5.03 o                         
   1   1  27          2.99          0.82         4.82 o                         
   2   1  27          0.24          7.33         6.79 o                         
   3   1  27          8.74         25.67         8.84 o                         
   4   1  27          0.28          0.52         6.66 o                         
   0   2  27         64.46         71.33         9.45 o                         
   1   2  27          5.46          2.07         4.08 o                         
   2   2  27          0.09         -2.97         4.89 o                         
   3   2  27          1.78         19.07         7.75 o                         
   0   0  28          2.46          1.09         6.95 o                         
   1   0  28         51.59         53.99         9.82 o                         
   1   1  28          0.01         -7.29         7.35 o                         
   2   1  28          0.03         10.34         7.18 o                         
                                                                                
